# Supplementary material for: Mimulus sRNAs Are Wound Responsive and Associated with Transgenerationally Plastic Genes but Rarely Both
Source: Int J Mol Sci. 2020 Oct 13;21(20):7552. doi: 10.3390/ijms21207552 (PMC7589798; doi:10.3390/ijms21207552)
Supplement: Supplementary file 1 [file ijms-21-07552-s001.zip]

Archive with 7 entries (6 files):
- Figure_S1F.pdf
- __MACOSX/
- __MACOSX/._Figure_S1F.pdf
- Figure_S2F.eps
- __MACOSX/._Figure_S2F.eps
- SupTable_1.xlsx
- __MACOSX/._SupTable_1.xlsx
