# Supplementary material for: Mimulus sRNAs Are Wound Responsive and Associated with Transgenerationally Plastic Genes but Rarely Both
Source: Int J Mol Sci. 2020 Oct 13;21(20):7552. doi: 10.3390/ijms21207552 (PMC7589798; doi:10.3390/ijms21207552)
Supplement: Supplementary file 1 [file ijms-21-07552-s001.zip › SupTable_1.xlsx]

## Sheet: SupTableBig
Type	Cluster	TE_Overlap?	class Dicer	RPM	Gene Expression Change Progeny (Colicchio, 2015)	Methods Significant Progeny (Colicchio, 2015)	Gene Overlap Group	Distance Gene	Gene ID	Gene Body CG (Colicchio, 2018)	Up-stream CG (Colicchio,2018)	Gene Body CHG (Colicchil, 2018)	Gene Body CHH (Colicchio, 2018)	LFC_Expression (Colicchio, 2015)	LogGE (Colicchio, 2015)	sRNA LFC60	sRNA LFC72_2	aRNA LFC72_3	sRNA LFC Offspring	Parent_Devolpment_P	Parent_Treat_P	Parent_Inter_P	72_2_P	72_3_P	60_2_P	Offspring_Wounding_P	distanceDMR	Class.DMR	ChangeMeth	OnDMR	UpMethylation	logdistanceGene	WoundingSig	60sig	OffspringWoundingSig
siRNA	10399	FALSE	24	1199.06	No	NA	O	0	F00689	0.269586	0.837172	0.0163556	0.0202425	-0.164541	3.56271	0.142222	2.69359	0.301255	-0.2715	7.17e-18	4.99e-27	3.64e-17	5.97e-36	0.180685798	0.440694	0.732437	52550	CHH	-0.416078	0	0	0	1	0	0
nd-sRNA	6201	TRUE	Ndicer	24.283	No	NA	N	73	D01322	0.922535	0.988636	0.845133	0.195589	0.0584456	3.01522	-0.248953	3.84632	-0.130543	-0.566277	2.71e-42	8.03e-23	2.87e-19	7.65e-18	0.652288708	0.510914	0.302183	96422	CHH	-0.437307	0	0	1.86923	1	0	0
nd-sRNA	8525	FALSE	Ndicer	6.797		NA	N	4649	E00654							-0.223974	2.98511	-0.440112	-0.517421	2.41e-33	6.17e-16	1.74e-13	1.44e-13	0.250704634	0.641907	0.412197	3329	CHH	-0.214771	0	0	3.66745	1	0	0
nd-sRNA	14705	TRUE	Ndicer	10.021	No	NA	N	105	H01048	0.927383	0.940299	0.656203	0.213871	0.0422882	2.92591	1.24963	2.83833	0.467749	-1.01033	2.64e-19	1.07e-11	0.000219394	1.47e-13	0.267657343	0.0105385	0.0863608	12178	CHH	0.160646	0	1	2.02531	1	1	0
nd-sRNA	25924	FALSE	Ndicer	13.81	No	NA	O	0	M01300	0.0200803	0.0208696	0.00725689	0.00870882	-0.000933967	2.88921	0.0314073	3.29543	0.269824	-0.535624	1.81e-34	2.06e-13	2e-09	1.6e-13	0.497984935	0.942658	0.298381	122501	CHH	-0.392232	0	0	0	1	0	0
nd-sRNA	26566	FALSE	Ndicer	19.79	No	NA	N	232	N00313	0.803502	0.843612	0.135048	0.0691964	-0.0511525	-0.30103	-0.68354	2.63666	-0.527563	0.00741994	1.18e-39	1.56e-15	3.92e-15	3.87e-13	0.132797688	0.0686694	0.988171	46509	CHH	-0.415102	0	0	2.36736	1	0	0
nd-sRNA	8308	TRUE	Ndicer	66.514	Up	2	O	0	E00479	0.506179	0.346939	0.130189	0.154093	0.151561	3.16638	-0.00173488	3.16636	0.11256	-0.215873	2.24e-39	6.81e-14	1.19e-10	4.19e-13	0.694027939	0.996437	0.630273	3442	CHH	-0.271136	0	0	0	1	0	0
nd-sRNA	1864	TRUE	Ndicer	25.178	No	NA	N	698	B00479	0.844828	0.887755	0.165829	0.456588	0		-0.236963	2.67408	-0.243299	-0.593283	7.83e-40	1.03e-15	1.44e-13	5e-13	0.384792726	0.530078	0.325395	11707	CG	0.457851	0	1	2.84448	1	0	0
nd-sRNA	26097	FALSE	Ndicer	67.496	No	NA	N	11	M01584	0.211779	0.8663	0.015083	0.0354331	0.190815	1.67517	0.0921833	3.1795	0.291602	-0.179143	1.19e-40	4.4e-14	5.61e-10	5.38e-13	0.305561514	0.813432	0.669206	50631	CHH	0.307961	0	1	1.07918	1	0	0
nd-sRNA	6316	FALSE	Ndicer	268.618	No	NA	N	1846	D01420	0.00691021	0.00831748	0.00928475	0.00762823	-0.0960058	2.57845	0.539897	2.68822	0.0580088	-0.32253	1.56e-15	1.67e-14	3.78e-09	6.34e-13	0.843336531	0.0876556	0.417713	79415	CHH	-0.162738	0	0	3.26647	1	0	0
nd-sRNA	15936	TRUE	Ndicer	53.625	No	NA	N	2748	H02092							1.26973	2.8192	0.0682857	-0.477379	4.65e-18	1.88e-10	2.55e-05	7.55e-13	0.801130826	0.00840004	0.36126	23268	CHH	-0.23817	0	0	3.43917	1	1	0
nd-sRNA	1746	FALSE	Ndicer	11.816	No	NA	N	26	B00290	0.846212	0.964286	0.0229358	0.0543124	0.0477959	3.42711	2.73293	3.34172	-0.0366761	0.180597	4.58e-20	1.14e-22	1.46e-08	9.57e-13	0.926852838	1.69e-10	0.74968	3055	CHH	-0.36972	0	0	1.43136	1	1	0
nd-sRNA	18241	FALSE	Ndicer	87.281	No	NA	N	48	J00118	0.512914	0.932515	0.0329383	0.104113	0.0673306	4.03769	-0.469191	2.25621	-0.370011	0.0391648	4.38e-35	1.14e-16	6.72e-16	9.98e-13	0.140323216	0.141534	0.920824	153503	CG	0.367187	0	1	1.6902	1	0	0
nd-sRNA	15536	FALSE	Ndicer	61.468	No	NA	N	216	H01715							0.147391	3.13478	0.57397	-0.221013	8.5e-35	3.7e-13	2.46e-08	1.27e-12	0.061300729	0.704044	0.614198	33583	CHH	-0.271862	0	0	2.33646	1	0	0
nd-sRNA	8252	FALSE	Ndicer	4.081	No	NA	N	166	E00433	0.953964	0.977528	0.0202551	0.0118469	0.046374	3.31959	-0.0310027	2.51785	-0.200024	-0.207454	3.04e-33	1.38e-12	2.56e-08	1.38e-12	0.715469238	0.959177	0.723014	64806	CHH	0.200269	0	1	2.22272	1	0	0
nd-sRNA	1712	FALSE	Ndicer	3.95	No	NA	N	419	B00233	0.932967	0.508876	0.0305677	0.0107467	0.0278822	2.63481	0.951012	3.2339	-0.0248852	-0.598291	2.76e-18	2.54e-11	5.06e-06	1.86e-12	0.968476835	0.0775596	0.323381	815	CHH	-0.394825	0	0	2.62325	1	0	0
nd-sRNA	7132	FALSE	Ndicer	61.838	Up	1	N	240	D01855							0.416626	1.99656	0.0244662	0.149686	9.67e-24	7.22e-10	3.06e-06	2.16e-12	0.93151065	0.264157	0.782491	10497	CHH	-0.236267	0	0	2.38202	1	0	0
nd-sRNA	5523	FALSE	Ndicer	4.932	No	NA	F	10185	D00593							0.088577	2.95343	0.0117506	0.460605	1.96e-23	1.24e-09	1.23e-06	7.91e-12	0.982916537	0.88789	0.439802	13804	CHH	0.299225	0	1	4.008	1	0	0
nd-sRNA	22100	FALSE	Ndicer	6.053	Up	2	O	0	K01449	0.615706	0.537217	0.01538	0.0152735	0.125187	3.66781	0.0971679	3.14119	0.242178	-0.115934	1.16e-33	3.65e-14	5.23e-09	8.41e-12	0.57308443	0.84579	0.845887	21891	CHH	-0.328609	0	0	0	1	0	0
nd-sRNA	21973	FALSE	Ndicer	18.391	No	NA	N	357	K01303	0.85782	0.944238	0.821385	0.121851	-0.000527419	3.31362	1.81876	2.50754	0.0824182	-0.138791	3.02e-15	1.01e-14	1.09e-05	1.33e-11	0.793765148	2.56e-05	0.743663	18155	CHH	0.0464561	0	1	2.55388	1	1	0
nd-sRNA	418	FALSE	Ndicer	14.11	No	NA	N	234	A00631	0.657083	0.93361	0.656067	0.120153	0.0281813	3.48879	2.50898	3.33568	0.0407862	0.176664	3.24e-18	1.12e-19	1.28e-07	1.62e-11	0.909680496	1.09e-08	0.743705	97411	CHH	-0.455521	0	0	2.37107	1	1	0
nd-sRNA	29122	FALSE	Ndicer	203.691	No	NA	N	140	N02273	0.257591	0.925598	0.0598194	0.06771	0.0466394	4.25557	0.336078	1.93605	0.151148	0.150731	8.39e-26	1.28e-09	7.07e-06	1.93e-11	0.555214433	0.361228	0.776753	29709	CHH	-0.234779	0	0	2.14922	1	0	0
nd-sRNA	28711	TRUE	Ndicer	6.266	Up	2	N	3385	N01991	0.813187	0.93617	0.194444	0.773083	0.309316	2.29667	-0.341716	2.94581	0.493928	-0.229878	1.29e-21	3.02e-13	5e-09	2.08e-11	0.322245976	0.512822	0.601877	82016	CHH	0.301224	0	1	3.52969	1	0	0
nd-sRNA	1711	FALSE	Ndicer	5.51	No	NA	N	385	B00232	0.756267	0.25641	0.278062	0.0688031	0.0183528	3.08743	1.05301	3.01007	-0.673615	-0.811591	5.46e-15	5.37e-10	7.41e-07	2.24e-11	0.207341965	0.0418893	0.214018	4398	CHH	-0.394825	0	0	2.58659	1	1	0
nd-sRNA	29807	FALSE	Ndicer	70.455	No	NA	N	164	N03207	0.186344	0.403509	0.0748979	0.0988683	0.101948	2.38857	0.179549	2.23462	0.176296	0.180372	4.49e-16	1.37e-10	4.03e-07	2.48e-11	0.480491071	0.633017	0.702501	39407	CHH	-0.434207	0	0	2.21748	1	0	0
nd-sRNA	9457	TRUE	Ndicer	8.865	No	NA	O	0	E01287	0.884804	0.962877	0.0291262	0.0095511			1.32872	2.96446	-0.303496	-0.836112	1.28e-12	1.16e-08	4.1e-05	2.86e-11	0.519607797	0.011985	0.167671	46459	CG	-0.536051	0	0	0	1	1	0
siRNA	12264	FALSE	22	15.136	Down	1	O	0	G00442	0.55731	0.95887	0.0295015	0.036532	-0.0864945	2.84365	0.559285	2.00411	0.434934	-0.366631	1.34e-14	1.69e-11	0.000109634	3.21e-11	0.099388168	0.0401865	0.286778	26878	CHH	0.46298	0	1	0	1	1	0
nd-sRNA	25875	FALSE	Ndicer	3.681	No	NA	N	178	M01168	0.856448	0.920455	0.104592	0.144305	0.067379	3.0685	1.86916	2.89861	-0.00933032	-0.108654	7.36e-11	1.28e-08	0.00110634	3.44e-11	0.987447515	0.00405127	0.881326	57620	CHH	-0.494446	0	0	2.25285	1	1	0
nd-sRNA	28585	FALSE	Ndicer	12.059	No	NA	N	347	N01896	0.681473	0.886364	0.16499	0.10073	0.101458	1.43933	-0.594883	2.38542	-0.377426	-0.076751	6.23e-33	1.22e-13	1.47e-12	3.8e-11	0.303558189	0.173995	0.869969	34949	CHH	0.335237	0	1	2.54158	1	0	0
nd-sRNA	26651	FALSE	Ndicer	5.662	No	NA	N	504	N00396	0.389163	0.945493	0.267267	0.0531609	0		-0.0677387	3.11326	0.317473	-0.900212	2.37e-29	6.9e-11	2.44e-07	4.05e-11	0.488002846	0.909098	0.203576	70007	CHH	-0.394492	0	0	2.70329	1	0	0
nd-sRNA	10118	FALSE	Ndicer	46.533	No	NA	O	0	F00193	0.161739	0.942549	0.0238302	0.0338246	0.0297644	3.33925	-0.0333612	2.71877	-0.224421	-0.577041	1.8e-34	5.44e-14	1.12e-11	4.25e-11	0.408788147	0.924383	0.27823	19834	CHH	-0.374504	0	0	0	1	0	0
nd-sRNA	1968	FALSE	Ndicer	52.395	No	NA	N	327	B00635	0.479245	0.951311	0.0367534	0.139535	0.0439055	0.834633	0.722468	3.86935	-0.401235	-0.303362	2.84e-26	1.99e-14	5.5e-11	4.49e-11	0.198303591	0.05054	0.484369	819	CG	-0.195953	0	0	2.51587	1	0	0
nd-sRNA	21013	TRUE	Ndicer	25.387	No	NA	N	489	K00830	0.830808	0.945525	0.82475	0.131056	-0.0290214	2.5892	-0.0683423	3.0338	-0.0449565	-0.528937	3.19e-40	2.21e-13	1.15e-10	5.61e-11	0.869672946	0.871586	0.238547	6578	CHH	0.426925	0	1	2.6902	1	0	0
nd-sRNA	5666	FALSE	Ndicer	43.504	No	NA	N	83	D00850	0.528165	0.919946	0.025299	0.0601385			1.02766	2.6177	-0.657008	-0.530777	3.07e-27	5.2e-12	8.11e-09	1.31e-10	0.024668551	0.0110287	0.322153	85315	CHH	-0.456469	0	0	1.92428	1	1	0
nd-sRNA	8343	FALSE	Ndicer	493.585	No	NA	N	199	E00514	0.898089	0.918067	0.528736	0.095613	-0.0457575	-0.176091	1.87959	2.56753	0.0383322	0.0171241	5.21e-17	3.13e-17	3.97e-07	1.34e-10	0.856904275	1.35e-06	0.967742	15389	CHH	-0.267857	0	0	2.30103	1	1	0
nd-sRNA	17962	FALSE	Ndicer	7.214	No	NA	N	427	I00863	0.847458	0.955556	0.613333	0.054409	0.0607818	2.57287	0.992673	3.53909	-0.105277	-0.900925	3.38e-15	7.19e-11	9.96e-07	1.43e-10	0.827689789	0.0276955	0.258095	74770	CHH	-0.223097	0	0	2.63144	1	1	0
nd-sRNA	15427	FALSE	Ndicer	9.26	No	NA	N	78	H01563	0.34322	0.853175	0.10089	0.159607	0.00126699	3.21836	0.299256	3.01471	-0.123991	-0.216244	7.22e-41	4.9e-13	5.59e-09	1.45e-10	0.75366963	0.549794	0.702543	39371	CHH	-0.264707	0	0	1.89763	1	0	0
nd-sRNA	27975	FALSE	Ndicer	2.951	Down	2	N	231	N01241	0.908065	0.0075188	0.014063	0.0348018	-0.101851	2.67593	1.24942	3.12125	-0.164769	-0.533392	2.83e-08	1.1e-06	0.000838726	1.57e-10	0.808046836	0.0596264	0.433093	22366	CHH	-0.299701	0	0	2.36549	1	0	0
nd-sRNA	6705	FALSE	Ndicer	418.289		NA	F	18421	D01608							0.29144	1.93506	0.127945	0.126448	2.39e-24	6.45e-09	1.03e-05	1.96e-10	0.630992036	0.421621	0.809853	108031	CHH	0.368989	0	1	4.26534	1	0	0
nd-sRNA	20261	FALSE	Ndicer	60.082		NA	N	509	K00279							0.346025	1.92581	0.197409	0.00667732	1.47e-22	1.02e-08	3.62e-05	2.12e-10	0.464526073	0.375542	0.989833	6923	CHH	0.48012	0	1	2.70757	1	0	0
nd-sRNA	419	FALSE	Ndicer	48.319	No	NA	N	72	A00631	0.657083	0.93361	0.656067	0.120153	0.0281813	3.48879	2.54664	3.08505	-0.393891	0.11391	1e-21	1.36e-20	3.09e-10	2.41e-10	0.14010544	2.24e-10	0.80667	97564	CHH	-0.455521	0	0	1.86332	1	1	0
nd-sRNA	9025	FALSE	Ndicer	4.906	No	NA	F	56722	E00948	0.539432	0.729167	0.451713	0.184864	0		0.763207	2.66568	-0.236929	-0.490989	5.7e-22	1.68e-11	4.85e-07	2.48e-10	0.585231616	0.144185	0.426214	23564	CHH	0.337471	0	1	4.75376	1	0	0
nd-sRNA	6386	FALSE	Ndicer	137.629		NA	F	13740	D01454							2.51732	3.24059	0.0418466	0.170588	6.04e-19	2.66e-19	5.94e-08	2.58e-10	0.862819545	4.79e-10	0.71124	127055	CHH	-0.190017	0	0	4.13802	1	1	0
nd-sRNA	24645	FALSE	Ndicer	13.28	No	NA	N	3755	M00175	0.597403	0.4	0.306273	0.119221	0		-0.197623	2.96803	-0.0306021	-0.424843	2.36e-33	4.35e-11	5.07e-09	2.62e-10	0.932323701	0.657826	0.468697	72689	CHH	-0.456008	0	0	3.57473	1	0	0
nd-sRNA	24286	FALSE	Ndicer	59.826	No	NA	N	1693	L01593	0.156627	0.076	0.0496894	0.220144	0.0137883	1.39504	1.81836	2.47516	-0.0791428	-0.147211	6.77e-16	2.3e-15	7.72e-07	3.57e-10	0.752005276	6.17e-06	0.724565	33615	CHH	-0.455251	0	0	3.22891	1	1	0
nd-sRNA	2606	TRUE	Ndicer	16.318	No	NA	F	28373	B01073	0.963836	0.922078	0.0420336	0.0685541	0.0509852	2.88555	2.11436	2.58823	0.470388	0.154242	4.08e-12	1.55e-14	0.000477116	5.2e-10	0.178414114	1.85e-06	0.730812	57705	CHH	-0.231408	0	0	4.45292	1	1	0
nd-sRNA	9448	FALSE	Ndicer	105.902		NA	N	1225	E01276							2.58495	3.17813	-0.0735599	0.131694	7.19e-18	6.38e-19	3.25e-08	5.58e-10	0.778425783	1.3e-10	0.761373	52290	CHH	-0.217989	0	0	3.08849	1	1	0
nd-sRNA	27822	FALSE	Ndicer	51.035	No	NA	N	1643	N01135	0.891048	0.962637	0.0686591	0.0849992	0.049438	1.35218	-0.273234	2.65281	-0.040696	-0.969386	7.85e-29	2.89e-08	2.84e-07	5.81e-10	0.895218871	0.53847	0.190005	5015	CHH	-0.422196	0	0	3.2159	1	0	0
nd-sRNA	5118	FALSE	Ndicer	10.781	No	NA	N	1614	C01080	0.553557	0.834995	0.0190666	0.0159233	0.044205	3.23967	-0.211504	3.02265	-0.130379	-0.20679	1.71e-31	1.76e-13	5.53e-11	6.17e-10	0.720591188	0.616997	0.714447	42360	CHH	-0.309994	0	0	3.20817	1	0	0
nd-sRNA	1682	FALSE	Ndicer	5.345	No	NA	O	0	B00190	0.380178	0.122677	0.0170192	0.0242997	0.0527962	3.71234	0.468004	2.23129	-0.117664	-0.0838692	1.09e-13	9.4e-05	0.00208621	6.18e-10	0.789604865	0.446169	0.89548	28724	CHH	-0.291839	0	0	0	1	0	0
nd-sRNA	8524	FALSE	Ndicer	7.166		NA	N	1777	E00654							-0.354628	2.56314	-0.52734	-0.605121	3e-28	1.96e-10	1.27e-09	6.45e-10	0.199974857	0.455084	0.296347	457	CHH	-0.214771	0	0	3.24993	1	0	0
nd-sRNA	4789	FALSE	Ndicer	13.037	No	NA	N	253	C00735	0.704069	0.0356327	0.152533	0.474216	-0.01319	1.57978	1.46789	2.77263	-0.326807	0.012288	9.7e-19	3.96e-14	1.07e-07	8.21e-10	0.394234361	0.000137564	0.979965	9202	CG	-0.344067	0	0	2.40483	1	1	0
nd-sRNA	26394	FALSE	Ndicer	6.657	No	NA	O	0	N00092	0.434426	0.87766	0.0173053	0.0114643	0.0226798	2.66776	-0.231848	2.43212	-0.0573543	-0.672778	3.12e-31	2.91e-11	9.14e-09	8.9e-10	0.887181334	0.621971	0.300204	7457	CG	0.223499	0	1	0	1	0	0
nd-sRNA	5360	FALSE	Ndicer	638.476	Down	3	N	666	D00230	0.972037	0.291519	0.435722	0.13926	-0.17127	2.69825	0.0814701	2.55232	-0.0750113	-0.365149	7.28e-32	2.62e-11	6.38e-09	9.61e-10	0.782162864	0.809054	0.425517	61197	CHH	0.417313	0	1	2.82413	1	0	0
nd-sRNA	14080	FALSE	Ndicer	30.41		NA	N	852	H00631							1.87032	2.55594	-0.156687	-0.198477	3.29e-15	3.1e-15	4.38e-07	9.93e-10	0.563924034	6.06e-06	0.625238	17902	CHH	0.326623	0	1	2.93095	1	1	0
siRNA	16780	FALSE	23	11.025	No	NA	N	1050	I00126	0.763473	0.941935	0.234597	0.0706937	0		0.34096	1.89006	0.177455	0.227621	8.02e-14	6.26e-08	0.000184988	1.22e-09	0.563413732	0.357891	0.646185	596	CHH	-0.464284	0	0	3.0216	1	0	0
nd-sRNA	9813	FALSE	Ndicer	45.642	Up	1	F	15615	E01648							-0.273572	2.75141	-0.495597	-0.252992	9.67e-28	5.86e-11	2.07e-10	1.92e-09	0.118431708	0.441906	0.602776	15396	CHH	0.294775	0	1	4.19357	1	0	0
nd-sRNA	12376	TRUE	Ndicer	6.332	No	NA	N	64	G00560	0.683646	0.646007	0.340426	0.0617111	0.0593391	3.99815	-0.68751	2.37721	-0.0716349	-0.421677	2.09e-26	2.42e-12	1.22e-10	2.3e-09	0.857255137	0.175357	0.397155	73491	CG	-0.373841	0	0	1.81291	1	0	0
nd-sRNA	5948	TRUE	Ndicer	12.22	No	NA	N	405	D01192	0.944387	0.911504	0.628466	0.20571	0.080983	5.01771	1.37316	2.71623	-1.10665	-0.499831	4.04e-16	1.92e-10	3.7e-08	2.38e-09	0.016967096	0.000523397	0.496738	63069	CHH	0.316232	0	1	2.60853	1	1	0
nd-sRNA	19617	FALSE	Ndicer	5906.27	No	NA	N	562	J01360	0.7	0.741007	0.593985	0.303571	-0.0734261	3.1314	2.10391	3.08256	-0.396571	0.289769	1.35e-19	8.01e-16	1.24e-08	2.59e-09	0.172004486	2.91e-09	0.526514	29012	CHG	0.239307	0	1	2.75051	1	1	0
nd-sRNA	24001	FALSE	Ndicer	2.095	Up	1	N	555	L01173	0.746154	0.563401	0.450213	0.058416	0.180876	2.21617	2.14158	3.0538	-1.00792	-2.65449	2.33e-13	3.85e-11	4.52e-06	2.66e-09	0.186347485	0.000358097	0.14823	24800	CHH	0.328727	0	1	2.74507	1	1	0
nd-sRNA	4967	TRUE	Ndicer	7.066	No	NA	N	1088	C00893	0.422202	0.886878	0.211236	0.127462	0.0458477	2.60224	0.436234	2.71428	0.468305	-0.429905	4.37e-16	1.83e-10	1.64e-05	3.15e-09	0.241730466	0.378344	0.451629	19082	CHH	-0.272773	0	0	3.03703	1	0	0
nd-sRNA	14479	FALSE	Ndicer	56.175	No	NA	N	111	H00887	0.562773	0.755349	0.0480132	0.0734929			0.355724	1.93253	0.22405	0.0591717	3.14e-24	3.02e-09	2.56e-05	3.45e-09	0.406181566	0.34745	0.912906	73721	CHH	0.298594	0	1	2.04922	1	0	0
nd-sRNA	6318	FALSE	Ndicer	467.572	No	NA	N	3251	D01420	0.00691021	0.00831748	0.00928475	0.00762823	-0.0960058	2.57845	2.48123	2.06089	-0.388323	0.0411151	1.11e-22	3.12e-27	7.99e-14	3.48e-09	0.13933078	2.65e-18	0.923495	78234	CHH	-0.162738	0	0	3.51215	1	1	0
nd-sRNA	18253	TRUE	Ndicer	26.069	No	NA	N	431	J00151	0.672375	0.015625	0.0525391	0.0163794	0.0583525	3.05224	0.475671	1.89569	0.136227	0.065681	7.63e-22	1.44e-08	7.85e-05	3.55e-09	0.649808785	0.239166	0.898065	143754	CG	-0.36424	0	0	2.63548	1	0	0
nd-sRNA	26282	FALSE	Ndicer	3.998	No	NA	O	0	M01850	0.413725	0.0925926	0.308357	0.144878			-0.576201	2.83748	-0.396582	-0.407059	9.29e-13	5.12e-09	2.63e-08	3.78e-09	0.486192158	0.303271	0.410495	4982	CG	0.534666	0	1	0	1	0	0
nd-sRNA	7855	TRUE	Ndicer	5.21	No	NA	N	963	E00047	0.570704	0.876625	0.139251	0.0991103	-0.0158753	3.68668	0.0619389	3.52556	0.440323	-0.362258	4.96e-29	2.34e-08	1.78e-05	4.52e-09	0.523854826	0.928586	0.699824	805	CHH	0.368755	0	1	2.98408	1	0	0
nd-sRNA	9433	FALSE	Ndicer	3.559		NA	N	561	E01254							-0.138858	2.7407	0.272371	-0.380865	3.01e-14	4.17e-10	8.96e-07	4.53e-09	0.609796868	0.807446	0.466842	93339	CHH	-0.188094	0	0	2.74974	1	0	0
nd-sRNA	7915	FALSE	Ndicer	70.047	No	NA	N	122	E00116	0.29396	0.808	0.0465446	0.038234	-0.0321747	2.74754	0.390749	1.94448	0.0715393	0.135637	5.72e-21	3.07e-08	3.29e-05	4.91e-09	0.812996708	0.287448	0.793038	8746	CG	-0.38643	0	0	2.08991	1	0	0
nd-sRNA	18827	FALSE	Ndicer	8.817	No	NA	N	1639	J00892	0.875215	0.967852	0.647355	0.153248	0.0363114	4.55406	1.72737	2.3814	0.271207	-0.0564918	4.84e-15	5.12e-13	0.000444734	5.17e-09	0.510345901	6.07e-05	0.895281	3576	CHH	0.329593	0	1	3.21484	1	1	0
nd-sRNA	11844	TRUE	Ndicer	18.195	No	NA	N	71	F01989	0.300439	0.0326531	0.214575	0.0688908	0.0420694	2.98265	-0.161451	3.34739	-0.329191	-0.586659	9.78e-14	0.000290528	0.00037727	5.2e-09	0.368899829	0.873695	0.313939	0	CHH	0.0978137	1	1	1.85733	1	0	0
nd-sRNA	3304	FALSE	Ndicer	12.659	Down	1	N	225	B01872	0.90246	0.954887	0.0534809	0.0651169	0.00922292	3.90712	2.68641	3.2488	-0.228	-0.0689617	2.32e-13	2.23e-16	1.98e-07	5.56e-09	0.541719246	1.91e-09	0.900053	65081	CHH	-0.379491	0	0	2.35411	1	1	0
nd-sRNA	27912	TRUE	Ndicer	39.753	No	NA	N	964	N01196	0.883013	0.885341	0.471698	0.0708061	-0.0211979	3.10106	0.167606	1.86187	0.0747449	0.0788537	9.78e-21	7.73e-07	7.71e-05	5.85e-09	0.812978236	0.672626	0.884396	1051	CHH	-0.534072	0	0	2.98453	1	0	0
nd-sRNA	6234	FALSE	Ndicer	603.529	No	NA	F	5720	D01351	0.00931141	0.00815704	0.00994933	0.00818503	0.00924066	1.16137	2.15344	2.05922	-0.303736	-0.0536228	8e-20	6.26e-24	1.18e-11	9.62e-09	0.230630509	3.69e-14	0.895318	144187	CHH	-0.437307	0	0	3.75747	1	1	0
nd-sRNA	19618	FALSE	Ndicer	470.632	No	NA	N	197	J01360	0.7	0.741007	0.593985	0.303571	-0.0734261	3.1314	2.42487	2.05326	-0.380661	0.143905	2.18e-21	8.73e-26	4.44e-13	1.04e-08	0.147875479	9.38e-18	0.74754	29916	CHG	0.239307	0	1	2.29667	1	1	0
nd-sRNA	15699	FALSE	Ndicer	3.498	No	NA	N	406	H01894	0.0225017	0.617647	0.0109966	0.00995316	0.124939		-0.58731	2.91255	0.02765	0.309907	1.07e-15	6.45e-11	8.27e-09	1.06e-08	0.95994998	0.322166	0.597606	98620	CHH	0.279041	0	1	2.60959	1	0	0
nd-sRNA	8341	FALSE	Ndicer	65.77	No	NA	N	2003	E00509	0.176838	0.89339	0.227972	0.418502	0		2.03738	2.98777	-0.331134	-0.245345	5.44e-19	3.57e-13	4.92e-07	1.23e-08	0.326649613	2.39e-07	0.643338	5928	CHH	-0.191954	0	0	3.3019	1	1	0
nd-sRNA	22085	FALSE	Ndicer	28.351	No	NA	N	69	K01418	0.059633	0.367347	0.0789474	0.102625	0.0276751	2.68604	-0.0301762	2.67231	-0.366236	-0.31204	1.26e-27	4.05e-09	4.42e-08	1.28e-08	0.247788088	0.939311	0.571047	242	CHH	-0.34416	0	0	1.8451	1	0	0
nd-sRNA	18421	FALSE	Ndicer	8.739	No	NA	N	1698	J00428	0.524887	0.904328	0.253247	0.154562	-0.0214979	1.76092	0.103988	3.49989	0.28262	-0.88454	8.74e-27	3.56e-08	7.03e-06	1.61e-08	0.575897346	0.859287	0.269793	1113	CHH	0.197643	0	1	3.23019	1	0	0
nd-sRNA	18359	FALSE	Ndicer	7.596	No	NA	N	883	J00330	0.205742	0.073903	0.0169492	0.012931	0.0612866	4.67467	0.273075	3.02339	-0.266464	-0.137418	7.2e-23	7.42e-08	3.6e-06	1.72e-08	0.536912843	0.633983	0.803114	18539	CHH	-0.311404	0	0	2.94645	1	0	0
nd-sRNA	4781	FALSE	Ndicer	63.102	No	NA	N	1682	C00718							-0.174052	2.7329	0.245464	-0.585959	2.08e-24	3.62e-09	2.97e-07	1.89e-08	0.408612624	0.654516	0.217622	18931	CHH	-0.298246	0	0	3.22608	1	0	0
nd-sRNA	8345	FALSE	Ndicer	15.757	No	NA	N	2572	E00518	0.916168	0.225131	0.628378	0.405172	0		0.991307	2.84154	-1.09805	-0.682591	2.2e-19	1.4e-09	4.48e-08	2.01e-08	0.011819283	0.0160041	0.266035	41995	CHH	0.3281	0	1	3.41044	1	1	0
nd-sRNA	28157	FALSE	Ndicer	16.126	No	NA	O	0	N01396	0.817869	0.757576	0.328671	0.217617	-0.00311575	3.27048	0.0460943	3.45118	0.28858	-0.476108	1.19e-22	6.71e-07	2.59e-05	2.01e-08	0.502668655	0.936144	0.45443	78930	CHH	0.390521	0	1	0	1	0	0
nd-sRNA	18360	FALSE	Ndicer	2.573	No	NA	N	964	J00331	0.828146	0.72235	0.0669456	0.0933388	0.0309951	2.27989	-0.39977	3.15351	1.12022	-0.051558	4.75e-21	1.06e-09	1.2e-05	2.3e-08	0.082997504	0.555873	0.95431	18945	CHH	-0.311404	0	0	2.98453	1	0	0
nd-sRNA	28588	FALSE	Ndicer	2.512		NA	N	3100	N01897							-0.375209	2.75608	-0.243586	-0.524609	2.61e-13	4.49e-08	1.8e-06	3.24e-08	0.726027974	0.59083	0.310677	38719	CHH	0.121452	0	1	3.4915	1	0	0
nd-sRNA	27811	FALSE	Ndicer	12.767	No	NA	N	2783	N01130	0.951705	0.969388	0.0134933	0.0290886	0.047623	1.69314	0.728578	3.26013	-0.00419325	-0.737441	5.05e-28	2.79e-09	5.93e-06	3.61e-08	0.991932476	0.131479	0.241138	48840	CHH	-0.422196	0	0	3.44467	1	0	0
nd-sRNA	25891	FALSE	Ndicer	2.281	No	NA	N	82	M01217	0.423267	0.952756	0.0521896	0.0886224	0.0163014	3.59625	0.10048	3.06135	-0.248445	-0.190357	3.9e-14	7.39e-09	1.48e-06	4.04e-08	0.672590887	0.888067	0.815197	22006	CG	-0.50786	0	0	1.91908	1	0	0
nd-sRNA	20026	FALSE	Ndicer	5.488	No	NA	N	614	J01717	0.93517	0.871716	0.0627519	0.0549411	0.0949844	2.86322	-0.0940239	2.92369	0.0782282	0.14006	6.44e-19	2.85e-08	2.9e-06	4.16e-08	0.866516969	0.865887	0.8319	22415	CHH	0.380025	0	1	2.78888	1	0	0
nd-sRNA	11135	FALSE	Ndicer	10.582	No	NA	N	4242	F01445							-0.225968	2.50324	0.362566	-0.474372	8.56e-19	2.44e-07	1.58e-05	4.28e-08	0.346472081	0.66394	0.418563	3103	CHH	0.41823	0	1	3.62767	1	0	0
nd-sRNA	28200	FALSE	Ndicer	27.964	No	NA	N	960	N01439	0.522959	0.923077	0.297619	0.0748625	0.0221124	2.42133	1.3258	3.03181	-0.967608	-0.363881	6.59e-19	4.2e-11	1.41e-08	4.96e-08	0.013635361	0.000446041	0.488212	7761	CHH	0.346441	0	1	2.98272	1	1	0
nd-sRNA	7198	TRUE	Ndicer	7.17		NA	N	2794	D01887							0.905364	2.45509	-0.226257	-0.177374	3.75e-16	2.52e-09	1.14e-05	5.55e-08	0.587268305	0.0489967	0.735545	191	CHH	-0.232159	0	0	3.44638	1	1	0
siRNA	24458	FALSE	23	14.64	No	NA	N	343	L02022	0.0251572	0.00865801	0.0115607	0.0201765	0.0201577	3.67724	0.632339	1.62268	0.31598	0.445104	9.48e-18	3.26e-08	0.00360494	5.72e-08	0.238568672	0.0455233	0.390362	24368	CHH	-0.371674	0	0	2.53656	1	1	0
nd-sRNA	7779	FALSE	Ndicer	9.625	No	NA	N	247	D02497	0.0818071	0.926554	0.0242588	0.0202198	0.0230362	1.92771	-0.147299	2.36271	0.494297	-1.00332	5.25e-19	6.8e-09	5.68e-06	6.18e-08	0.223860064	0.72495	0.0519505	14080	CHH	0.28091	0	1	2.39445	1	0	0
nd-sRNA	15614	FALSE	Ndicer	784.727	No	NA	N	120	H01793	0.635465	0.955317	0.0201271	0.0490821	0.0226554	3.40779	0.605531	2.18226	-0.335116	-0.459258	6.55e-17	5.67e-10	2.82e-07	6.42e-08	0.19381731	0.0779	0.277902	24876	CHH	-0.380409	0	0	2.08279	1	0	0
nd-sRNA	26565	FALSE	Ndicer	2.116	No	NA	N	312	N00312	0.763407	0.908284	0.166667	0.122295	-0.0675655	2.86953	-0.938021	2.65988	-0.570027	0.095843	2.42e-15	2e-07	4.79e-07	6.43e-08	0.431038522	0.225606	0.89694	46173	CHH	-0.415102	0	0	2.49554	1	0	0
nd-sRNA	24436	FALSE	Ndicer	2.812	No	NA	N	38	L01943	0.899237	0.793478	0.564733	0.0617188	-0.0377886	0.477121	-0.531124	2.77773	-0.314446	-1.11265	1.81e-14	4.51e-08	2.88e-07	8.09e-08	0.574355333	0.359061	0.132201	61349	CHH	-0.27124	0	0	1.59106	1	0	0
nd-sRNA	5489	FALSE	Ndicer	17.291	Down	1	N	85	D00538							0.484489	1.85434	0.00740494	0.0275337	3.24e-18	7.92e-07	0.000284957	8.61e-08	0.981912484	0.271322	0.957329	20125	CHH	0.327867	0	1	1.9345	1	0	0
nd-sRNA	4361	FALSE	Ndicer	16.609	No	NA	F	26431	C00478	0.469388	0.87037	0.304825	0.0327696	0.0218559	1.39504	1.82292	1.7584	-0.0677481	-0.0696658	2.61e-08	4.13e-09	0.000544188	8.62e-08	0.840575258	3.62e-05	0.87744	3595	CHH	0.307969	0	1	4.42213	1	1	0
nd-sRNA	25203	FALSE	Ndicer	6.684	No	NA	F	9059	M00493	0.822945	0.901617	0.568567	0.496841	0.0641297	2.54262	-0.00535339	3.42352	0.079828	-2.07558	2.17e-21	1.62e-06	3.67e-05	8.68e-08	0.88616542	0.993456	0.0220608	63085	CHH	-0.0866284	0	0	3.95713	1	0	1
nd-sRNA	8554	TRUE	Ndicer	4.081	No	NA	N	101	E00685	0.898194	0.801498	0.642037	0.136922	0.0375976	3.41858	0.209603	2.68587	-0.698354	-0.304995	1.38e-22	6.25e-08	1.03e-06	9e-08	0.176417903	0.726167	0.672101	6534	CHH	-0.374	0	0	2.0086	1	0	0
nd-sRNA	26239	FALSE	Ndicer	57.996	No	NA	O	0	M01816	0.961538	0.754729	0.170213	0.190601	0		0.233544	1.85953	0.208985	0.0365717	3.91e-22	9.84e-08	7.18e-05	9.8e-08	0.440902337	0.545398	0.942717	437	CHH	0.344771	0	1	0	1	0	0
nd-sRNA	21219	FALSE	Ndicer	5.071	No	NA	N	2901	K00956	0.928185	0.794074	0.754808	0.175611	0.0279707	3.21418	-0.0815473	2.89692	-0.227701	0.27501	1.57e-22	4.29e-09	2.88e-07	1.11e-07	0.618709457	0.886274	0.679976	9094	CHH	-0.29951	0	0	3.4627	1	0	0
nd-sRNA	1791	FALSE	Ndicer	11.72	No	NA	N	115	B00356	0.245638	0.779412	0.0668414	0.0588788	-0.00256247	3.53131	0.0118516	2.0429	0.189041	-0.521406	1.21e-19	1.11e-07	2.08e-05	1.12e-07	0.564859749	0.978754	0.330684	31477	CHH	0.3173	0	1	2.06446	1	0	0
nd-sRNA	9796	FALSE	Ndicer	13.61	No	NA	N	75	E01641	0.878788	0.926829	0.512346	0.0598434	-0.0412522	2.0086	-0.340306	2.91789	0.161137	-0.439796	6.96e-22	2.84e-08	6.32e-07	1.13e-07	0.63507013	0.489614	0.418146	42374	CHH	-0.234725	0	0	1.88081	1	0	0
nd-sRNA	24006	FALSE	Ndicer	10.477	No	NA	N	350	L01183	0.951078	0.608456	0.144608	0.230972	0.0825848	2.74573	0.726361	1.54425	-0.510199	-0.0584201	1.76e-16	5.43e-06	0.000133284	1.19e-07	0.179248862	0.0723085	0.909072	25725	CHH	0.291347	0	1	2.54531	1	0	0
nd-sRNA	15336	FALSE	Ndicer	931.338	No	NA	N	47	H01448	0.927976	0.714286	0.0197669	0.0212546	-0.00968212	2.50037	1.67645	2.35054	-0.206102	-0.615805	4.18e-17	4.56e-11	1.08e-05	1.28e-07	0.453037324	2.53e-05	0.29562	61205	CHH	0.328031	0	1	1.68124	1	1	0
nd-sRNA	24014	TRUE	Ndicer	106.071	No	NA	N	493	L01187	0.949866	0.932945	0.0441176	0.0835267	0.030643	1.79819	0.621838	1.47128	-0.355135	-0.127583	2.1e-13	0.000481076	0.00333097	1.3e-07	0.31293948	0.123717	0.799524	9462	CHH	-0.339916	0	0	2.69373	1	0	0
nd-sRNA	4790	TRUE	Ndicer	3.329	No	NA	N	1845	C00736	0.974359	0.951456	0.0198758	0.0128988	0.0645307	2.23215	2.82421	2.68689	0.0928238	-0.187236	1.41e-08	2.32e-13	0.000146972	1.41e-07	0.867956672	8.34e-07	0.751117	13596	CG	-0.344067	0	0	3.26623	1	1	0
nd-sRNA	28698	FALSE	Ndicer	4.207	No	NA	N	3735	N01986	0.939828	0.942308	0.03003	0.0258621	0	0.263241	3.3841	2.9715	-0.404319	-0.154931	6.49e-09	1.29e-14	1.17e-06	1.68e-07	0.445210046	2.45e-09	0.81719	31608	CHH	0.301224	0	1	3.57241	1	1	0
nd-sRNA	17302	TRUE	Ndicer	845.834	No	NA	F	12938	I00377	0.803371	0.898866	0.662827	0.149586	-0.176091	-0.30103	1.65215	2.33318	-0.193776	-0.637968	8.9e-17	1.13e-10	1.76e-05	1.8e-07	0.476781406	4.21e-05	0.274709	36265	CHH	0.369667	0	1	4.1119	1	1	0
nd-sRNA	18336	FALSE	Ndicer	4.111	No	NA	N	151	J00287	0.111003	0.502504	0.0118765	0.0281419	0		-0.338366	2.30262	0.334238	-0.414127	7.28e-16	1.89e-06	0.000109569	2.82e-07	0.531652212	0.606491	0.504878	48700	CHH	-0.268976	0	0	2.18184	1	0	0
nd-sRNA	5346	FALSE	Ndicer	10.047	No	NA	O	0	D00192	0.790467	0.857357	0.0459627	0.084883	0.111736	2.31457	-0.0470996	2.80709	-0.374164	-0.845838	2.03e-20	7.87e-09	1.03e-07	2.91e-07	0.334011877	0.909149	0.175498	37439	CHH	-0.457559	0	0	0	1	0	0
nd-sRNA	20630	TRUE	Ndicer	22.623	No	NA	N	70	K00629							-0.159426	1.7006	-0.0866621	-0.121326	2.66e-09	9.86e-06	4.48e-05	2.96e-07	0.77821097	0.707082	0.792478	0	CHH	-0.349667	1	0	1.85126	1	0	0
nd-sRNA	24005	FALSE	Ndicer	66.305	No	NA	O	0	L01183	0.951078	0.608456	0.144608	0.230972	0.0825848	2.74573	0.489558	1.54011	-0.330849	-0.0220046	6.51e-15	0.00037741	0.00226157	3.68e-07	0.348916448	0.223415	0.962115	25929	CHH	0.291347	0	1	0	1	0	0
nd-sRNA	13999	FALSE	Ndicer	314.13	No	NA	N	756	H00526	0.0147059	0.774757	0.0625	0.148089	0.028648	2.73172	1.43935	2.66033	-0.892231	-0.393747	7.07e-16	1.8e-10	6.87e-08	3.77e-07	0.011101257	4.31e-05	0.425285	1618	CHH	0.253116	0	1	2.8791	1	1	0
nd-sRNA	25290	TRUE	Ndicer	11.49	No	NA	N	2691	M00540							0.823096	2.87063	-0.693842	-0.172474	2.81e-19	3.26e-08	1.99e-06	4.02e-07	0.10677549	0.0716304	0.799827	79114	CHH	-0.38314	0	0	3.43008	1	0	0
nd-sRNA	15152	FALSE	Ndicer	48.188	No	NA	N	1796	H01235	0.491613	0.778125	0.523325	0.177513	0.0805696	3.7334	1.61203	2.81614	-1.15335	-0.636572	2.52e-14	6.81e-10	8.81e-08	4.12e-07	0.004760795	2.15e-05	0.349801	9867	CG	-0.437626	0	0	3.25455	1	1	0
nd-sRNA	14970	TRUE	Ndicer	2.377	No	NA	F	53690	H01130							0.177431	2.22021	-0.223178	-0.468855	2.03e-13	6.08e-07	7.17e-05	4.18e-07	0.704974842	0.785213	0.460621	52134	CG	-0.690736	0	0	4.7299	1	0	0
nd-sRNA	27747	FALSE	Ndicer	43.995	No	NA	N	476	N01072	0.462479	0.954306	0.10646	0.142297	0.157736	2.64279	0.0174947	2.00034	0.124699	-0.303013	2.69e-16	2.66e-09	9.36e-07	4.27e-07	0.610294532	0.96031	0.601418	6183	CHH	0.234185	0	1	2.67852	1	0	0
nd-sRNA	5588	FALSE	Ndicer	3.016	No	NA	N	86	D00707	0.951143	0.880878	0.0228659	0.0373219	0.0509738	3.23283	1.46708	2.32968	0.517609	-0.950474	1.9e-09	3.41e-09	0.0155997	5.07e-07	0.346792692	0.00814377	0.163577	133689	CHH	-0.370678	0	0	1.93952	1	1	0
nd-sRNA	21141	FALSE	Ndicer	295.926	No	NA	F	5676	K00918	0.895751	0.0457516	0.478149	0.18528	0.0747113	3.12151	0.336601	1.16558	-0.189593	0.228785	1.09e-10	0.00330215	0.0124992	5.19e-07	0.58049418	0.30691	0.646582	4296	CHH	0.218744	0	1	3.75412	1	0	0
nd-sRNA	15673	FALSE	Ndicer	6.527	No	NA	O	0	H01851	0.684777	0.933333	0.0409683	0.0380952	0.0662132	2.37809	1.20933	2.54158	-0.23019	-1.03335	6.8e-20	3.01e-10	1.56e-05	5.23e-07	0.604528855	0.00464505	0.109595	67359	CHH	-0.277067	0	0	0	1	1	0
nd-sRNA	16465	FALSE	Ndicer	106.893	No	NA	N	585	H02422	0.980469	0.957055	0.047619	0.15861	0.0280287	0.176091	1.6302	2.76515	-1.15331	-0.614873	8.78e-16	1.97e-10	3.34e-08	5.51e-07	0.002377008	1.05e-05	0.291909	12731	CHH	0.424129	0	1	2.7679	1	1	0
nd-sRNA	6260	TRUE	Ndicer	129.286	No	NA	N	37	D01376	0.00802499	0.00660251	0.021151	0.0121923	0.00595443	2.28368	1.44141	1.64548	-0.192153	-0.354594	2.16e-11	1.43e-09	7.08e-05	6.58e-07	0.548418098	4.09e-06	0.466131	178189	CHH	-0.162738	0	0	1.57978	1	1	0
nd-sRNA	26174	FALSE	Ndicer	102.83	No	NA	N	15	M01714	0.832742	0.945283	0.0221619	0.0114729	0.0185748	2.93307	0.360846	1.92306	-0.260277	-1.10613	9.97e-13	2.69e-07	1.14e-05	6.97e-07	0.342158896	0.318852	0.017683	3807	CHH	0.300789	0	1	1.20412	1	0	1
nd-sRNA	1865	FALSE	Ndicer	3.268		NA	N	119	B00487							-0.0287216	2.38538	0.781159	-0.191056	2.51e-15	2.99e-08	0.000135605	7.23e-07	0.138437507	0.957612	0.75395	34535	CG	0.457851	0	1	2.07918	1	0	0
nd-sRNA	536	FALSE	Ndicer	6.71	No	NA	N	125	A00764	0.723783	0.961832	0.487252	0.0661484			1.10415	2.75245	-0.544051	-0.825492	4.29e-13	3.52e-09	3.11e-06	7.92e-07	0.226552409	0.00790831	0.247535	43871	CHH	-0.279304	0	0	2.10037	1	1	0
nd-sRNA	22520	FALSE	Ndicer	796.26		NA	N	1161	L00302							1.65691	2.77584	-1.09392	-0.613414	3.73e-14	1.62e-09	2.01e-07	8.44e-07	0.006325346	5.58e-06	0.304825	6030	CHH	-0.178853	0	0	3.06521	1	1	0
nd-sRNA	21847	TRUE	Ndicer	10920.4	No	NA	F	17331	K01192	0.928903	0.905765	0.0256917	0.00672948	0	-0.0791812	1.64481	2.76967	-1.09753	-0.642212	3.73e-14	1.67e-09	1.94e-07	8.91e-07	0.090099392	5.28e-06	0.272972	46686	CHH	0.364722	0	1	4.23885	1	1	0
nd-sRNA	28213	FALSE	Ndicer	31.253	No	NA	N	500	N01453	0.728395	0.764637	0.678571	0.179389	0.124675	1.83037	-0.182534	1.88437	0.0973396	-0.373082	3.09e-12	2.01e-07	4.81e-06	1e-06	0.71538465	0.629157	0.551312	9826	CHH	-0.368299	0	0	2.69984	1	0	0
nd-sRNA	27813	FALSE	Ndicer	11.225	No	NA	N	2890	N01131	0.26656	0.0167818	0.0358716	0.0477573	0.061169	2.05115	0.0378873	2.51534	0.0109772	-0.629511	8.18e-17	1.59e-07	8.86e-06	1.01e-06	0.975557725	0.934741	0.374194	44153	CHH	-0.422196	0	0	3.46105	1	0	0
nd-sRNA	24316	FALSE	Ndicer	7.127	No	NA	N	515	L01671	0.73743	0.0652174	0.2	0.0713055	0.111955	2.23087	0.545965	3.27815	0.383205	-0.673973	5.29e-22	4.98e-06	0.00102136	1.02e-06	0.508219546	0.419565	0.380566	24324	CHH	0.35975	0	1	2.71265	1	0	0
nd-sRNA	24448	FALSE	Ndicer	63.389	No	NA	N	104	L01973	0.526718	0.012285	0.0333333	0.0421359	0.00967047	2.89818	1.70275	2.74417	-1.03378	-0.541761	4.22e-14	2.44e-09	4.58e-07	1.04e-06	0.011969941	7.37e-06	0.340752	24730	CHH	-0.295495	0	0	2.02119	1	1	0
nd-sRNA	14050	FALSE	Ndicer	1033.32	Down	1	N	85	H00593	0.78567	0.332061	0.224128	0.149697	-0.0432391	3.33596	1.66292	2.78782	-1.11423	-0.609054	6.98e-14	2e-09	2.17e-07	1.09e-06	0.088325266	4.76e-06	0.312759	3957	CG	0.195676	0	1	1.9345	1	1	0
nd-sRNA	15669	FALSE	Ndicer	51.1	No	NA	N	125	H01843	0.388199	0.960227	0.0560103	0.0358289	0.0331506	2.73159	1.23713	2.80245	-1.00144	-0.643226	3.58e-21	5.41e-10	5.26e-08	1.12e-06	0.004475248	0.000844289	0.271656	100151	CHH	-0.277067	0	0	2.10037	1	1	0
nd-sRNA	5212	FALSE	Ndicer	2.042	Up	3	N	1715	C01203	0.905912	0.794821	0.655213	0.271695	0.171335	3.59177	-0.186831	2.42007	0.244215	-0.328338	9.17e-12	3.02e-05	0.00103876	1.2e-06	0.727620078	0.809921	0.629907	12169	CHH	0.148889	0	1	3.23452	1	0	0
nd-sRNA	17295	FALSE	Ndicer	137.134	No	NA	O	0	I00375	0.917981	0.913043	0.594786	0.113778	0.0347504	3.28005	1.68178	2.72342	-1.10605	-0.754247	2.51e-13	3.99e-09	3.97e-07	1.23e-06	0.104102955	4.68e-06	0.253793	43494	CHH	-0.336605	0	0	0	1	1	0
nd-sRNA	5794	TRUE	Ndicer	136.903	Up	5	N	18	D01032	0.302387	0.908714	0.0454002	0.073965	0.182493	4.05154	1.63136	2.76438	-1.09409	-0.703195	1.07e-13	3.14e-09	3.2e-07	1.31e-06	0.007927663	6.66e-06	0.212783	84822	CHH	-0.307834	0	0	1.27875	1	1	0
nd-sRNA	12920	FALSE	Ndicer	6.797	No	NA	N	123	G00981	0.796724	0.931138	0.623636	0.103244	-0.875061	0.954243	-0.263349	2.07838	-0.832841	-0.329768	8.29e-21	2.52e-05	1.59e-05	1.32e-06	0.08377238	0.615421	0.569983	34767	CHH	-0.246213	0	0	2.09342	1	0	0
nd-sRNA	29263	FALSE	Ndicer	14.984	No	NA	N	574	N02410	0.629685	0.906303	0.0800879	0.138861	0.0163385	3.41184	1.29149	2.91232	-0.56501	-0.613313	7.07e-18	4.87e-09	3.84e-06	1.32e-06	0.14197286	0.00346843	0.262392	33923	CHH	-0.323027	0	0	2.75967	1	1	0
nd-sRNA	26929	FALSE	Ndicer	15.718	No	NA	N	2129	N00671	0.953757	0.969388	0.00925926	0.00476191	-0.0377886	0	-0.31118	1.89981	0.465136	-0.46986	2.72e-13	6.14e-08	7.03e-06	1.38e-06	0.151761922	0.405564	0.367849	31726	CHH	-0.536541	0	0	3.32838	1	0	0
nd-sRNA	19749	TRUE	Ndicer	5.445	No	NA	N	3529	J01437	0.859438	0.988372	0.0305206	0.0351003	-0.104107	2.22098	0.133451	2.40391	-0.0382674	-0.122447	1.25e-15	8.87e-08	1.24e-05	1.43e-06	0.927234479	0.796184	0.812084	49486	CHH	0.421748	0	1	3.54777	1	0	0
nd-sRNA	24352	TRUE	Ndicer	7.687	No	NA	N	365	L01742							-0.412498	2.17426	0.623289	-0.412979	4.99e-17	1.68e-08	4.67e-06	1.43e-06	0.090994258	0.37238	0.389149	58326	CHH	-0.178945	0	0	2.56348	1	0	0
nd-sRNA	6269	FALSE	Ndicer	1039.94	No	NA	N	2726	D01380	0.0106046	0.00805446	0.0105171	0.00834766	0.0457575	-0.30103	0.621955	1.86701	-0.396653	0.446493	4.06e-06	2.94e-06	7.54e-05	1.57e-06	0.130419898	0.110499	0.562304	166516	CHH	-0.162738	0	0	3.43569	1	0	0
nd-sRNA	5542	FALSE	Ndicer	30.71	No	NA	O	0	D00621							1.44544	3.00861	-0.880827	-0.288653	4.19e-19	1.25e-10	7.19e-08	1.77e-06	0.009807245	8.77e-05	0.608071	31675	CHH	-0.380757	0	0	0	1	1	0
siRNA	10398	FALSE	24	5.058	No	NA	O	0	F00689	0.269586	0.837172	0.0163556	0.0202425	-0.164541	3.56271	0.479764	1.93546	-0.175424	-0.237244	1.04e-05	1.04e-05	0.000371218	1.82e-06	0.638471233	0.330073	0.872794	50977	CHH	-0.416078	0	0	0	1	0	0
nd-sRNA	6286	FALSE	Ndicer	5437.23	No	NA	O	0	D01399	0.0210954	0.0075534	0.0143699	0.0616643	-0.083683	4.28701	0.0385882	2.05817	-0.486552	0.346805	1.17e-19	5.31e-07	1.42e-06	1.91e-06	0.078457952	0.912757	0.440776	130032	CHH	-0.162738	0	0	0	1	0	0
nd-sRNA	10708	FALSE	Ndicer	5.119	Down	1	N	548	F01114	0.952998	0.949239	0.0111455	0.0120727	-0.0201287	4.01265	1.3298	3.22384	-0.9674	-0.838758	2.8e-15	4.48e-09	9.48e-07	1.97e-06	0.049262686	0.014051	0.328851	24943	CHH	0.360514	0	1	2.73957	1	1	0
nd-sRNA	29857	FALSE	Ndicer	11.837	No	NA	N	292	N03324							1.63721	2.62528	-1.25473	-1.05007	4.42e-15	2.43e-10	4.55e-08	2.16e-06	0.003792615	3.37e-05	0.190584	0	CG	-0.573845	1	0	2.46687	1	1	0
nd-sRNA	22010	FALSE	Ndicer	2.077	No	NA	O	0	K01338							1.01093	2.68703	-1.16411	-0.86846	2.41e-17	4.19e-07	2.33e-05	2.2e-06	0.129244558	0.146115	0.460903	10219	CHH	-0.236704	0	0	0	1	0	0
nd-sRNA	7854	TRUE	Ndicer	34.026	No	NA	N	715	E00046	0.584925	0.0502793	0.0863821	0.166518	0.0198115	3.83215	1.08254	2.77719	-0.579161	0.282581	7.64e-18	6.01e-09	1.63e-06	2.27e-06	0.083648598	0.00575741	0.555159	4279	CHH	0.368755	0	1	2.85491	1	1	0
nd-sRNA	20923	FALSE	Ndicer	3.151		NA	N	4027	K00768							0.401194	2.52598	-0.147567	-0.810149	3.26e-15	7.8e-07	0.000131819	2.38e-06	0.796648294	0.513516	0.241762	9577	CHH	0.353254	0	1	3.60509	1	0	0
nd-sRNA	25576	FALSE	Ndicer	8.995	No	NA	N	19	M00682	0.889551	0.683744	0.327444	0.504412	-0.0365061	2.06757	0.306192	1.32963	-0.225473	0.0370236	2e-15	0.000683856	0.00406508	2.49e-06	0.5581133	0.461021	0.952721	13492	CHH	-0.331465	0	0	1.30103	1	0	0
nd-sRNA	36	FALSE	Ndicer	5.745	No	NA	N	252	A00086	0.274119	0.895941	0.0446927	0.0161817	-0.0278832	2.95142	1.58574	2.79244	-1.31073	-0.742342	7.78e-11	1.2e-07	4.35e-06	2.55e-06	0.017556126	0.00155947	0.465562	7718	CG	-0.438815	0	0	2.40312	1	1	0
nd-sRNA	15959	FALSE	Ndicer	56.753		NA	O	0	H02107							-0.263028	-1.32313	-0.738902	-0.249398	0.0335209	0.000266309	0.120549	2.63e-06	0.02354265	0.445085	0.632638	45226	CHH	0.265708	0	1	0	1	0	0
nd-sRNA	6317	FALSE	Ndicer	42.409	No	NA	N	2704	D01420	0.00691021	0.00831748	0.00928475	0.00762823	-0.0960058	2.57845	1.22302	2.22403	-0.309284	-0.0353579	4.64e-10	1.04e-07	0.00010218	2.93e-06	0.310973917	0.00294215	0.958555	78532	CHH	-0.162738	0	0	3.43217	1	1	0
nd-sRNA	10642	FALSE	Ndicer	32.818	No	NA	N	796	F01029	0.334783	0.440741	0.129252	0.0837707	0.0875326	3.66519	1.29434	3.12867	-0.256598	-0.641386	1e-23	2.05e-09	7.77e-06	3.01e-06	0.493135611	0.000303019	0.326406	62852	CHH	0.257219	0	1	2.90146	1	1	0
nd-sRNA	7838	FALSE	Ndicer	2.334	No	NA	N	85	E00012	0.883316	0.0921053	0.138144	0.230101	0.063206	3.60531	-0.0618274	2.71502	-0.969237	-0.605696	2.85e-16	1.19e-06	4.55e-06	3.21e-06	0.155797408	0.934679	0.437154	59577	CHH	-0.239316	0	0	1.9345	1	0	0
nd-sRNA	23434	TRUE	Ndicer	15.262	No	NA	F	43159	L00824	0.864207	0.821256	0.521834	0.34008	0.0401172	1.29373	1.57609	2.86399	-1.12602	-0.320153	1.1e-12	1.28e-08	1.04e-06	3.22e-06	0.017280715	5.13e-05	0.67708	45055	CHH	0.360105	0	1	4.63508	1	1	0
nd-sRNA	27426	TRUE	Ndicer	7.388	No	NA	F	9057	N00938	0.821429	0.859813	0.4375	0.192192	0.00382528	2.75141	-0.114911	2.06374	-0.420096	0.229796	5.45e-08	2.29e-05	3.82e-05	3.24e-06	0.263589741	0.801094	0.726177	11464	CHH	0.213268	0	1	3.95703	1	0	0
nd-sRNA	28147	TRUE	Ndicer	4.202	No	NA	F	9763	N01393	0.862454	0.0735662	0.754566	0.149088	0		0.251583	1.84541	0.45034	0.151997	1.42e-12	9.65e-05	0.0157597	3.25e-06	0.410243252	0.667367	0.7794	50535	CHH	0.172967	0	1	3.98963	1	0	0
nd-sRNA	17311	TRUE	Ndicer	2.407	No	NA	F	10111	I00380	0.898601	0.966387	0.794224	0.176049	-0.0669468	-0.778151	0.837854	3.3785	0.711396	-0.326834	8.46e-05	2.15e-07	0.00254833	3.28e-06	0.333068508	0.237439	0.562654	61906	CHH	0.359235	0	1	4.00484	1	0	0
nd-sRNA	17310	FALSE	Ndicer	2.716	No	NA	F	7504	I00380	0.898601	0.966387	0.794224	0.176049	-0.0669468	-0.778151	0.715235	2.48662	-0.025039	-0.389328	1.99e-11	4.3e-06	0.0015454	3.56e-06	0.967341737	0.356452	0.462159	64759	CHH	0.359235	0	1	3.87535	1	0	0
nd-sRNA	20990	FALSE	Ndicer	7.722		NA	F	15225	K00813							0.993484	2.73092	-0.0349175	-0.555573	4.8e-21	2.79e-09	3.35e-05	3.63e-06	0.931185329	0.0358971	0.300739	21433	CHH	-0.334724	0	0	4.18259	1	1	0
nd-sRNA	24012	FALSE	Ndicer	10.295	No	NA	N	861	L01185							1.1304	2.99495	-0.536776	-0.0179603	6.24e-21	3.25e-09	2.51e-06	3.99e-06	0.217453813	0.00460295	0.978256	7733	CHH	0.291347	0	1	2.93551	1	1	0
nd-sRNA	3228	FALSE	Ndicer	16.978	No	NA	N	167	B01742	0.883808	0.956268	0.824951	0.164938	0.0666003	3.09795	1.31166	3.16336	-1.01576	-0.395912	5.32e-15	2.33e-08	1.21e-06	4.36e-06	0.025095902	0.0011247	0.504811	72523	CHH	-0.152075	0	0	2.22531	1	1	0
nd-sRNA	22461	TRUE	Ndicer	3.646		NA	N	968	L00274							0.107334	1.75442	-0.273508	-0.977716	7.92e-11	3.3e-06	5.26e-05	4.46e-06	0.525140863	0.831398	0.15705	65356	CHH	-0.485746	0	0	2.98632	1	0	0
nd-sRNA	19273	FALSE	Ndicer	12.972	No	NA	F	6787	J01196	0.786445	0.729167	0.509485	0.0576358	0.446759	1.70615	1.2777	2.98073	-0.961934	-0.680248	5.14e-18	3.54e-10	7.81e-08	4.72e-06	0.009492331	0.000912483	0.355263	36214	CHH	0.129535	0	1	3.83174	1	1	0
nd-sRNA	6879	TRUE	Ndicer	32.957	No	NA	N	4770	D01678	0.856773	0.749175	0.0933798	0.0796312	0.0790594	3.27408	1.69299	2.65226	-1.18828	-0.443309	1.09e-13	4.17e-09	3.51e-07	4.95e-06	0.005906926	3.77e-06	0.49353	34876	CHH	-0.288339	0	0	3.67861	1	1	0
nd-sRNA	25065	FALSE	Ndicer	285.21	No	NA	N	1607	M00396	0.695601	0.26306	0.257532	0.199599	0.0848703	2.72071	-0.316563	-1.03898	-0.479881	-0.393841	0.297749	0.00382328	0.294297	5.01e-06	0.138027528	0.31075	0.421864	25335	CHH	-0.501135	0	0	3.20629	1	0	0
nd-sRNA	24301	FALSE	Ndicer	2.694	No	NA	N	322	L01631	0.662906	0.900855	0.0929265	0.0779824	0.0602046	3.61388	0.405631	1.90407	0.60427	-0.888688	1.15e-13	2.11e-06	0.0124365	5.08e-06	0.256035614	0.475083	0.182238	6555	CHH	-0.317247	0	0	2.5092	1	0	0
nd-sRNA	33	FALSE	Ndicer	3.672	No	NA	N	69	A00084	0.355828	0.36699	0.0277264	0.00999118	0.137119	1.42867	1.25021	2.59719	-0.877136	-0.976168	1.42e-14	8.74e-08	2.38e-05	5.66e-06	0.176178754	0.00489105	0.407388	23728	CG	-0.438815	0	0	1.8451	1	1	0
nd-sRNA	28308	TRUE	Ndicer	13.371	Up	4	N	585	N01528	0.419512	0.0507042	0.0174039	0.0176349	0.216569	2.66244	0.432415	2.1443	-0.0386661	0.189007	3.8e-10	5.44e-06	0.000486991	5.66e-06	0.924833469	0.359667	0.680805	19386	CHH	0.18913	0	1	2.7679	1	0	0
nd-sRNA	2439	TRUE	Ndicer	115.119	No	NA	F	15793	B00983	0.876698	0.889188	0.660433	0.125378	0.0768091	3.2636	-0.184979	1.94269	-0.107906	-0.73269	4.28e-19	8.8e-07	4.71e-06	7.01e-06	0.68276382	0.605138	0.300736	81037	CHH	-0.240399	0	0	4.19849	1	0	0
nd-sRNA	20737	FALSE	Ndicer	12.767	No	NA	N	2849	K00690	0.891975	0.036129	0.863481	0.184389	0.0868358	3.78628	-0.390583	1.68798	0.200501	-0.105336	2.16e-06	0.000998392	0.00201866	7.12e-06	0.576594807	0.422098	0.831817	20952	CG	-0.442682	0	0	3.45484	1	0	0
nd-sRNA	22688	FALSE	Ndicer	8.552	No	NA	N	1880	L00420	0.051632	0.902597	0.0414201	0.0431607	-0.0314085	0.79005	0.404466	1.81882	-0.260097	-1.08451	3.09e-07	0.000117537	0.00112227	7.29e-06	0.480859825	0.403336	0.0702539	31523	CHH	0.18913	0	1	3.27439	1	0	0
nd-sRNA	1068	FALSE	Ndicer	9.504	No	NA	N	1578	A01080							-0.231436	2.43026	0.470157	-0.355761	2.26e-24	2.83e-07	4.07e-05	7.69e-06	0.185333534	0.665331	0.474458	7509	CHH	-0.270496	0	0	3.19838	1	0	0
nd-sRNA	9451	FALSE	Ndicer	9.847	Up	3	O	0	E01279	0.649007	0.685484	0.680473	0.127813	0.743542	2.86766	1.21905	2.64848	-0.567827	-0.561784	7.94e-17	1.33e-08	7.87e-06	8.86e-06	0.125558932	0.00578117	0.322276	66818	CHH	-0.217989	0	0	0	1	1	0
nd-sRNA	5038	FALSE	Ndicer	878.539	No	NA	N	1038	C00984	0.955993	0.963521	0.0620592	0.098557	0.113943	0.367977	0.43191	1.40058	-0.0682246	-0.0667826	0.000143064	1.94e-06	0.000326871	1.02e-05	0.747520618	0.205845	0.866218	19217	CHH	0.273094	0	1	3.01662	1	0	0
nd-sRNA	20842	TRUE	Ndicer	3.715	No	NA	N	605	K00740	0.768943	0.935849	0.67815	0.339485	0.0381035	4.32738	-1.09197	3.21112	-0.553782	-1.10908	2.21e-09	0.00531249	0.00238635	1.02e-05	0.450212134	0.1682	0.224079	80874	CHH	0.229153	0	1	2.78247	1	0	0
nd-sRNA	12530	FALSE	Ndicer	5.462	No	NA	O	0	G00716	0.567809	0.950059	0.198621	0.108653	-0.00114529	2.8006	-0.221219	2.18199	0.268544	-0.46525	1.06e-10	2.74e-07	1.8e-05	1.04e-05	0.518409041	0.625294	0.426239	109004	CHH	-0.346236	0	0	0	1	0	0
nd-sRNA	6846	TRUE	Ndicer	10.186	No	NA	F	15292	D01671							-0.0101415	1.69837	0.0988402	0.49124	8.77e-12	1.54e-05	0.000354458	1.07e-05	0.774514405	0.981962	0.45851	64162	CHH	0.167902	0	1	4.18449	1	0	0
nd-sRNA	22267	FALSE	Ndicer	8.204	No	NA	O	0	L00145	0.57513	0.1	0.19708	0.238579	0.0134369	2.65305	0.401887	1.55107	-0.0365091	-0.0762846	0.000318319	7.06e-07	0.000208024	1.17e-05	0.913068696	0.286715	0.859194	30436	CHH	0.307315	0	1	0	1	0	0
nd-sRNA	29624	FALSE	Ndicer	19.885	Down	1	N	681	N02891	0.512716	0.12963	0.0188679	0.0102828	-0.0187753	3.51119	-0.219627	1.78087	-0.0251343	-0.291093	1.98e-11	1.97e-06	1.28e-05	1.32e-05	0.931399775	0.570341	0.633103	12744	CHH	-0.370907	0	0	2.83378	1	0	0
nd-sRNA	1676	FALSE	Ndicer	61.833	No	NA	O	0	B00178	0.812125	0.381433	0.0376375	0.0491397	0.128979	2.15127	0.375491	1.17201	-0.152185	-0.208603	5.32e-05	2.82e-06	0.000190221	1.44e-05	0.514371742	0.251889	0.55837	9825	CHH	-0.355256	0	0	0	1	0	0
nd-sRNA	28354	FALSE	Ndicer	345.792	No	NA	N	301	N01606	0.953021	0.722857	0.0306056	0.0388175	0.0546766	4.06223	0.302225	1.24513	-0.146933	-0.154875	1.85e-05	5.69e-07	4.28e-05	1.49e-05	0.497914216	0.325724	0.675417	32810	CHH	-0.338326	0	0	2.48001	1	0	0
nd-sRNA	18728	FALSE	Ndicer	3.733	No	NA	N	288	J00747	0.965768	0.890244	0.0310613	0.141301	0.00908192	2.34209	2.36286	2.06845	-0.270926	-0.645513	5.26e-07	4.74e-08	0.000788079	1.5e-05	0.607396839	1.2e-05	0.50514	134491	CHH	-0.369618	0	0	2.4609	1	1	0
nd-sRNA	2340	FALSE	Ndicer	5.741		NA	F	6810	B00926							-0.797904	1.40268	-0.24466	0.499424	5.7e-14	3.94e-05	1.56e-05	1.93e-05	0.536114197	0.0886889	0.436865	96202	CHH	0.190139	0	1	3.83321	1	0	0
nd-sRNA	18644	TRUE	Ndicer	528.506	Down	2	N	1871	J00674	0.945946	0.888889	0.627451	0.29288	-0.103067	2.63161	1.5443	1.42152	-0.238817	-0.0809418	1.19e-08	2.63e-08	0.000177248	1.94e-05	0.469261002	6.75e-07	0.874115	6197	CHH	0.291587	0	1	3.27231	1	1	0
nd-sRNA	6272	FALSE	Ndicer	129.838	No	NA	O	0	D01382	0.0104518	0.00380097	0.00699849	0.00672552	-0.0232023	2.15584	0.272921	0.959796	-0.0501942	0.060831	4.18e-08	0.00275589	0.019785	2.04e-05	0.865922004	0.370322	0.896725	159694	CHH	-0.162738	0	0	0	1	0	0
nd-sRNA	3602	FALSE	Ndicer	5.706	No	NA	N	3560	C00126							-0.217394	2.18123	-0.0892061	-0.701871	1.73e-06	0.000572636	0.00157517	2.06e-05	0.868275732	0.740802	0.159618	61677	CHH	-0.281535	0	0	3.55157	1	0	0
nd-sRNA	3254	FALSE	Ndicer	16.279	No	NA	N	270	B01771	0.208609	0.886364	0.151061	0.201804	0.0106535	4.28873	-0.273937	1.89177	0.267045	-0.182908	4.81e-13	9.81e-07	2.52e-05	2.11e-05	0.410016944	0.477867	0.738204	27279	CHH	0.367817	0	1	2.43297	1	0	0
nd-sRNA	24011	FALSE	Ndicer	4.784	No	NA	N	556	L01185							0.765074	2.04349	0.142725	-0.218183	1.5e-10	1.19e-06	0.00265164	2.14e-05	0.758334344	0.123122	0.71653	7428	CHH	0.291347	0	1	2.74586	1	0	0
nd-sRNA	26199	TRUE	Ndicer	908.098	No	NA	N	2100	M01746	0.966533	0.947368	0.156344	0.0481397	-0.0595543	2.97643	0.564484	1.7564	-0.29944	-0.651573	1.01e-12	2.85e-07	2.42e-05	2.26e-05	0.216515856	0.089764	0.206159	27186	CHH	-0.66055	0	0	3.32243	1	0	0
nd-sRNA	6313	FALSE	Ndicer	2866.19	No	NA	O	0	D01417	0.00744363	0.00547784	0.00956775	0.00677452	0.00104272	1.83463	0.845275	1.62263	-0.400329	0.0308365	2.49e-11	2.81e-06	0.000158584	2.35e-05	0.160923453	0.0174619	0.939995	82526	CHH	-0.162738	0	0	0	1	1	0
nd-sRNA	1680	FALSE	Ndicer	308.154	No	NA	N	61	B00188	0.939799	0.93883	0.0309698	0.0295869	0.0840274	3.68935	-0.198643	1.88951	-0.0915433	-0.790239	2.23e-16	4.18e-06	1.63e-05	2.49e-05	0.708829402	0.587898	0.281447	38743	CHH	-0.291839	0	0	1.79239	1	0	0
nd-sRNA	29328	FALSE	Ndicer	13.202	No	NA	N	452	N02515	0.789617	0.945205	0.0406321	0.0416667	0.0681859	1.99564	2.29434	1.57003	0.215665	-0.468997	1.1e-07	2.39e-10	0.00105147	2.73e-05	0.550840968	8.48e-08	0.389551	72294	CHH	-0.267326	0	0	2.6561	1	1	0
nd-sRNA	3863	FALSE	Ndicer	24.235		NA	O	0	C00245							-0.772044	1.9761	-0.732756	-0.59335	2.81e-08	9.01e-05	2.58e-05	2.81e-05	0.01676793	0.132489	0.225253	139472	CHH	-0.371221	0	0	0	1	0	0
nd-sRNA	13500	FALSE	Ndicer	3.737	No	NA	N	183	H00039	0.761756	0.531716	0.122967	0.0610707	0.0491579	3.73743	-0.374272	2.09585	0.202955	-0.85803	3.97e-10	1.74e-05	0.000186802	2.86e-05	0.650823065	0.516957	0.230346	160	CHG	-0.290622	0	0	2.26482	1	0	0
nd-sRNA	25066	FALSE	Ndicer	651.491	No	NA	N	2036	M00397	0.951662	0.818182	0.0141767	0.0150475	0.210853	-0.477121	-0.0243387	-0.90548	-0.651947	-0.224045	0.162882	0.00643034	0.137065	3.42e-05	0.032161369	0.941721	0.634287	26560	CHH	-0.501135	0	0	3.30899	1	0	0
nd-sRNA	9573	FALSE	Ndicer	30.384	No	NA	O	0	E01417	0.850453	0.0209102	0.0379147	0.059044	0.0040306	2.45484	1.8957	2.90991	-0.354797	-0.306615	8.32e-19	7.23e-09	5.12e-05	3.64e-05	0.336853748	8.92e-07	0.632386	18703	CHH	-0.178225	0	0	0	1	1	0
nd-sRNA	25413	TRUE	Ndicer	609.469	No	NA	N	221	M00595	0.902707	0.906858	0.478962	0.111525	0		0.350582	1.24807	-0.110384	-0.175594	5.45e-05	7.79e-07	0.000101624	3.71e-05	0.611956087	0.244835	0.634281	2426	CHH	0.180073	0	1	2.34635	1	0	0
nd-sRNA	5465	FALSE	Ndicer	933.307	No	NA	N	1058	D00488	0.958076	0.0666667	0.035234	0.0299229	0.0193908	3.06979	0.337676	1.23441	-0.10491	-0.187415	6.36e-05	1.68e-06	0.000159239	4.14e-05	0.628545506	0.268649	0.609826	83666	CHH	0.355948	0	1	3.0249	1	0	0
nd-sRNA	5296	FALSE	Ndicer	2.629	No	NA	N	991	D00040	0.857223	0.792079	0.262283	0.0806524	-0.0650892	2.51786	0.237555	2.19793	0.0166799	0.0435537	2.19e-07	0.000367228	0.00603833	4.41e-05	0.979198259	0.754457	0.939261	100149	CHH	-0.461233	0	0	2.99651	1	0	0
nd-sRNA	12790	TRUE	Ndicer	26.447	No	NA	F	40960	G00888	0.930802	0.744636	0.267199	0.171639	0.12048	1.9677	1.79908	2.87881	0.359228	0.396847				4.59e-05	0.679012538	0.0581159	0.39422	48668	CHH	-0.170115	0	0	4.61237		0	0
nd-sRNA	25409	FALSE	Ndicer	287.469	No	NA	N	227	M00594	0.931573	0.904833	0.128698	0.249589	0.0871502	-0.30103	-0.477312	1.1251	-0.299497	-0.490651	9.65e-08	3.48e-05	1.17e-05	4.63e-05	0.236547576	0.153586	0.326446	13553	CHH	0.180073	0	1	2.35793	1	0	0
nd-sRNA	26738	FALSE	Ndicer	2.108	No	NA	N	311	N00487	0.129032	0.645631	0.0450161	0.0735171	0.0448123	2.53656	0.683629	1.91745	0.604979	0.473465	6.37e-09	2.76e-05	0.0624414	4.69e-05	0.322533595	0.356125	0.527429	49237	CHH	-0.193143	0	0	2.49415	1	0	0
nd-sRNA	13281	FALSE	Ndicer	2.147	No	NA	N	1601	G01189	0.888314	0.907767	0.557576	0.224442	0.0461793	3.57661	-0.101214	2.47133	-0.372157	-0.137127	3.49e-08	0.000322272	0.0015742	4.7e-05	0.690567576	0.900467	0.834986	10087	CHH	0.387343	0	1	3.20466	1	0	0
miRNA	24410	TRUE	miRNA	110.313	No	NA	N	1679	L01893	0.265847	0.173529	0.0236051	0.0745131	-0.0688487	3.81006	-0.0557865	0.989079	0.171965	-0.67159	7.03e-08	0.000786764	0.00611886	4.72e-05	0.473436832	0.744923	0.429075	4039	CHG	0.288179	0	1	3.22531	1	0	0
nd-sRNA	25353	FALSE	Ndicer	437.223	No	NA	F	11707	M00569	0.793023	0.964286	0.72479	0.189873			0.301999	1.2651	-0.101411	-0.191259	0.000110074	3.08e-06	0.000187506	5.13e-05	0.641736054	0.331226	0.606712	38297	CHH	-0.324729	0	0	4.06848	1	0	0
nd-sRNA	19624	FALSE	Ndicer	10.699	No	NA	N	170	J01362	0.882353	0.856115	0.48538	0.0771277	0.0823458	3.03403	-0.46944	-1.50226	-0.459112	-0.225652	0.304765	0.000361891	0.0948712	5.49e-05	0.189676053	0.202837	0.686667	35425	CHG	0.239307	0	1	2.233	1	0	0
nd-sRNA	26623	FALSE	Ndicer	19.772	No	NA	N	48	N00367	0.725505	0.868067	0.15043	0.0576565	0.0334238	2.36611	0.694343	1.0568	0.0517385	-0.191441	1.87e-05	0.000388401	0.0450758	6.12e-05	0.853338495	0.0813049	0.660305	3865	CHH	-0.415362	0	0	1.6902	1	0	0
nd-sRNA	24327	FALSE	Ndicer	3607.47	Up	2	N	173	L01689	0.549773	0.473118	0.0123643	0.00818182	0.120314	2.93475	0.892282	1.95705	-0.322495	-0.65721	1.5e-10	1.1e-06	0.000139148	6.28e-05	0.267363713	0.0133092	0.214789	99716	CHH	0.35975	0	1	2.24055	1	1	0
nd-sRNA	29330	FALSE	Ndicer	8.73	Up	2	N	99	N02517	0.400477	0.906344	0.0798354	0.111208	0.151385	3.4833	0.221402	2.29204	-0.145929	-0.307185	1.95e-22	2.73e-06	8.98e-05	6.32e-05	0.702072979	0.637163	0.557974	52394	CHH	-0.267326	0	0	2	1	0	0
nd-sRNA	16417	FALSE	Ndicer	54.785		NA	N	3157	H02382							0.369855	1.87643	-0.0558821	0.422762	1.63e-05	3.26e-05	0.00096151	6.62e-05	0.842488463	0.327579	0.355373	169092	CHH	0.292287	0	1	3.49941	1	0	0
nd-sRNA	16531	FALSE	Ndicer	2.612	No	NA	N	85	H02484	0.831904	0.119481	0.665245	0.179595	0.083812	2.51255	-0.559467	2.21486	0.0390523	-0.528355	2.08e-07	0.000313063	0.000647654	6.78e-05	0.947555689	0.359965	0.548364	9382	CHH	0.14421	0	1	1.9345	1	0	0
nd-sRNA	18532	FALSE	Ndicer	763.581	No	NA	N	448	J00526	0.940106	0.947633	0.0121689	0.00695955	-0.0376648	2.02257	0.908748	1.9434	-0.316214	-0.650169	3.23e-10	1.41e-06	0.000178019	6.8e-05	0.287576494	0.0117163	0.217621	27556	CHH	-0.375073	0	0	2.65225	1	1	0
nd-sRNA	10358	FALSE	Ndicer	95.49	No	NA	N	267	F00607	0.964804	0.945741	0.720212	0.291902	0.0663323	2.94184	0.874639	1.91798	-0.332414	-0.692582	9.73e-11	1.37e-06	0.000152296	7.32e-05	0.261935582	0.0162535	0.169446	47827	CHH	-0.580549	0	0	2.42813	1	1	0
nd-sRNA	15287	FALSE	Ndicer	120.833	No	NA	N	337	H01369	0.328704	0.947791	0.14305	0.121454	0.00699324	3.55911	-0.365127	-1.20924	-0.687251	-0.0672089	0.0975326	0.000571384	0.250721	7.44e-05	0.030831936	0.256869	0.889964	15941	CHH	0.148539	0	1	2.52892	1	0	0
nd-sRNA	4638	FALSE	Ndicer	466.834	No	NA	N	2643	C00604	0.842857	0.910761	0.368715	0.402109	0.0401292	3.42556	0.888735	1.95105	-0.331806	-0.741504	2.44e-10	1.15e-06	0.000135331	7.65e-05	0.246138392	0.0143497	0.149664	92748	CHH	0.290677	0	1	3.42226	1	1	0
nd-sRNA	25333	FALSE	Ndicer	4.98	No	NA	F	39218	M00560	0.878146	0.893597	0.157835	0.0711883	0.0333275	2.22054	0.617072	1.7104	0.0530482	-0.197663	8.09e-06	5.24e-05	0.00788703	7.96e-05	0.902296914	0.230497	0.745865	46887	CHH	-0.490312	0	0	4.5935	1	0	0
nd-sRNA	26926	FALSE	Ndicer	3.842	No	NA	N	1992	N00671	0.953757	0.969388	0.00925926	0.00476191	-0.0377886	0	0.0225679	1.73157	-0.659235	0.231894	1.83e-07	0.000291861	0.000304835	8.48e-05	0.191797042	0.969543	0.674479	36465	CHH	-0.536541	0	0	3.29951	1	0	0
nd-sRNA	6289	TRUE	Ndicer	31.931	No	NA	N	80	D01404	0.0118388	0.0079124	0.0131827	0.0121668	0.0182003	2.30428	1.25961	1.28871	-0.25457	-0.585262	1.55e-07	5.08e-07	0.000519289	8.6e-05	0.431451766	9.4e-05	0.268056	125045	CHH	-0.162738	0	0	1.90849	1	1	0
nd-sRNA	26745	FALSE	Ndicer	2202.71	No	NA	N	207	N00497	0.0535484	0.72	0.0254777	0.0731324	0.100392	3.03836	0.873082	2.11734	-0.805527	-0.542352	2.79e-15	2.78e-07	3.67e-06	9.67e-05	0.005338272	0.0114429	0.419723	9568	CHH	-0.193143	0	0	2.31806	1	1	0
nd-sRNA	9850	TRUE	Ndicer	30.662	No	NA	F	14979	E01667	0.831983	0.909091	0.672326	0.311646	0.210183	3.43569	0.382121	1.39619	-0.598989	0.153374	1.26e-10	3.55e-05	8e-05	9.83e-05	0.054771428	0.296116	0.77566	21666	CHH	0.428085	0	1	4.17551	1	0	0
nd-sRNA	2201	FALSE	Ndicer	6755.06	No	NA	N	4524	B00845	0.960878	0.963925	0.146947	0.200467	0.0541482	2.00289	0.868741	2.12125	-0.819134	-0.542602	2.21e-15	2.42e-07	3.05e-06	9.86e-05	0.004338594	0.0113131	0.418831	112625	CHH	0.319536	0	1	3.65562	1	1	0
nd-sRNA	27674	TRUE	Ndicer	4394.45	No	NA	N	2382	N01037	0.971363	0.917847	0.0582857	0.0457182	-0.0387846	2.98438	0.874252	2.12178	-0.797534	-0.563377	4.35e-15	3.2e-07	4.28e-06	9.96e-05	0.005959571	0.0115077	0.401764	8983	CHH	0.443897	0	1	3.37712	1	1	0
nd-sRNA	28990	FALSE	Ndicer	11515.4	No	NA	N	3824	N02176	0.810264	0.863636	0.577982	0.353469	0.0811855	2.28141	0.876511	2.12028	-0.816	-0.543297	2.96e-15	2.69e-07	3.45e-06	9.98e-05	0.004830703	0.0108151	0.41724	35758	CG	-0.290393	0	0	3.58263	1	1	0
nd-sRNA	24314	FALSE	Ndicer	979.044	No	NA	N	92	L01665	0.229406	0.936937	0.0186864	0.0185585	0.0703759	3.10363	0.842881	2.11945	-0.812948	-0.56246	3.64e-15	3.34e-07	3.75e-06	0.000101722	0.00503516	0.0146577	0.406626	466	CHH	0.35975	0	1	1.96848	1	1	0
nd-sRNA	28011	FALSE	Ndicer	3010.15	No	NA	N	340	N01271	0.117017	0.746507	0.073913	0.148558	0.121149	3.57671	0.856893	2.12601	-0.824912	-0.538033	3.14e-15	3.02e-07	3.42e-06	0.000103868	0.004301532	0.0129072	0.425359	16282	CHH	0.576564	0	1	2.53275	1	1	0
nd-sRNA	10481	TRUE	Ndicer	2.907	No	NA	N	81	F00803	0.820513	0.976905	0.00899165	0.0103531	0.0618788	3.88201	0.208703	2.15057	0.221135	-0.328048	0.00010313	0.00096044	0.0122222	0.000107016	0.68786788	0.754716	0.578477	19924	CHH	-0.220084	0	0	1.91381	1	0	0
nd-sRNA	27971	FALSE	Ndicer	568.312		NA	O	0	N01236							0.853832	2.11856	-0.807895	-0.562136	2.26e-15	3.13e-07	3.78e-06	0.000111042	0.005761572	0.011553	0.397653	1164	CHH	-0.299701	0	0	0	1	1	0
nd-sRNA	14591	FALSE	Ndicer	898.351	No	NA	N	203	H01000	0.743816	0.375	0.600791	0.125599	0.263241		0.839219	2.12376	-0.811837	-0.528301	4.02e-15	3.39e-07	3.8e-06	0.000113928	0.005071486	0.0138411	0.418323	94669	CHH	0.230327	0	1	2.30963	1	1	0
siRNA	14067	FALSE	24	5.028	No	NA	O	0	H00616	0.836367	0.504545	0.540099	0.234718	0.143352	2.28631	0.584513	1.79585	0.398941	0.0473145	0.00847182	0.000110353	0.0334728	0.000117565	0.292693384	0.29922	0.922525	4323	CG	0.231046	0	1	0	1	0	0
nd-sRNA	22863	FALSE	Ndicer	1219	No	NA	N	478	L00515	0.201092	0.0113852	0.0197795	0.0220601	0.0505254	2.10494	0.893629	2.1227	-0.820189	-0.543517	6.49e-15	3.51e-07	4.38e-06	0.00011931	0.004689466	0.0100796	0.413436	17363	CHH	0.32993	0	1	2.68034	1	1	0
nd-sRNA	23121	TRUE	Ndicer	149.336	No	NA	F	16493	L00668	0.957166	0.847826	0.700653	0.362354	0		0.906001	1.93316	-0.259014	-0.629259	9.75e-10	3.46e-06	0.000427368	0.000124696	0.381374483	0.0148017	0.220762	4023	CHH	-0.28712	0	0	4.21733	1	1	0
nd-sRNA	20489	TRUE	Ndicer	83.518	No	NA	N	685	K00508	0.478616	0.272425	0.0202429	0.0209687	-0.00768683	0.929419	-0.38971	-1.10355	-0.547316	-0.0803051	0.0754687	0.00522588	0.384896	0.000125932	0.122199917	0.201168	0.880209	96656	CHH	0.293021	0	1	2.83632	1	0	0
nd-sRNA	1318	FALSE	Ndicer	129.542	No	NA	F	50187	A01181	0.924395	0.891844	0.748307	0.217116	0.279841	1.21748	1.43399	2.56746	-0.0334936	0.124242	0.0411845	0.00316508	0.0511379	0.000138085	0.927496385	0.0887109	0.746855	89876	CHH	0.210797	0	1	4.7006	1	0	0
nd-sRNA	1764	TRUE	Ndicer	24.613	No	NA	N	529	B00321	0.0258065	0.0419753	0.0235294	0.0731529	-0.0754787	2.69665	0.383694	1.3559	-0.0443238	-0.0360711	0.000928209	2.31e-05	0.00139477	0.000144689	0.860693962	0.279414	0.932545	41882	CHH	0.261674	0	1	2.72428	1	0	0
nd-sRNA	4605	FALSE	Ndicer	21.285	No	NA	O	0	C00584	0.815126	0.688889	0.603217	0.139785	0.0179213	1.87021	0.824601	1.11411	-0.235213	0.293386	1.58e-05	0.000468743	0.0104148	0.000165803	0.435686743	0.0408666	0.502639	30471	CHH	-0.361385	0	0	0	1	1	0
nd-sRNA	1738	FALSE	Ndicer	3.516	No	NA	O	0	B00284	0.891337	0.937454	0.708163	0.0974813	0.102225	3.71026	0.35313	1.7348	0.357433	-0.884055	3.94e-07	0.000183319	0.0189318	0.000166638	0.409241409	0.536562	0.249591	6325	CHH	0.529307	0	1	0	1	0	0
nd-sRNA	27972	FALSE	Ndicer	81.089		NA	N	78	N01236							0.835695	2.07358	-0.855208	-0.600512	1.6e-15	5.21e-07	4.44e-06	0.000168591	0.003018739	0.018896	0.363757	1481	CHH	-0.299701	0	0	1.89763	1	1	0
nd-sRNA	12822	TRUE	Ndicer	45.272	No	NA	F	8754	G00896							1.05715	2.287	0.118355	0.0903486	0.0126299	0.000102839	0.0139676	0.000178475	0.739034182	0.0211673	0.834496	655	CHG	0.23335	0	1	3.94226	1	1	0
nd-sRNA	1782	FALSE	Ndicer	57.488	No	NA	N	319	B00345	0.832948	0.801688	0.0199582	0.0126242	0.0669468		0.961198	1.00671	-0.297837	0.0401242	4.26e-06	0.000400881	0.00729038	0.000178839	0.314042474	0.0132771	0.921238	11065	CHH	0.342727	0	1	2.50515	1	1	0
nd-sRNA	11528	FALSE	Ndicer	83.101		NA	O	0	F01677							-0.295122	-0.945472	-0.290448	-0.0232339	0.106593	0.00735796	0.238384	0.000185053	0.318075752	0.347161	0.96047	48018	CHH	0.391297	0	1	0	1	0	0
siRNA	6669	FALSE	24	22.336	No	NA	N	2958	D01597	0.469799	0.856685	0.197674	0.0466578	-0.0192128	2.62992	0.200473	1.17078	0.462581	-0.502929	2.3e-06	1.89e-05	0.0254839	0.000194282	0.046425297	0.512497	0.233365	56366	CHH	0.304327	0	1	3.47114	1	0	0
nd-sRNA	6847	FALSE	Ndicer	6.653	No	NA	F	14184	D01671							0.117179	1.56897	-0.0274963	-0.089743	1.1e-11	0.000291448	0.0028427	0.000200197	0.942812003	0.815347	0.898786	63054	CHH	0.167902	0	1	4.15183	1	0	0
nd-sRNA	28897	TRUE	Ndicer	122.502	Up	2	N	4640	N02102	0.834539	0.899329	0.533333	0.210725	0.152683	3.15962	-0.182822	-0.789973	-0.229459	0.0277555	0.192883	0.0403085	0.2997	0.000200755	0.440570946	0.545615	0.950917	19701	CHH	-0.228636	0	0	3.66661	1	0	0
nd-sRNA	9715	FALSE	Ndicer	5.245	No	NA	F	17396	E01597							0.564243	1.729	-0.784725	-0.440696	8.64e-11	5.81e-05	0.000192484	0.000200764	0.081860398	0.286095	0.400166	120494	CG	0.21112	0	1	4.24047	1	0	0
siRNA	23067	TRUE	22	18.46	No	NA	F	18109	L00637	0.953496	0.922774	0.80274	0.225542	0.0680906	2.56722	-0.0145131	1.32307	0.042304	0.0394463	0.0307861	0.206101	0.219762	0.000218679	0.935553231	0.985138	0.964543	16371	CHH	-0.315686	0	0	4.25792	0	0	0
nd-sRNA	20946	TRUE	Ndicer	2.012	No	NA	N	2039	K00785							0.148694	2.05386	-0.69809	-0.100118	9.65e-07	0.000421615	0.000754762	0.000222624	0.258258865	0.84096	0.882742	73705	CHH	0.106295	0	1	3.30963	1	0	0
nd-sRNA	26289	FALSE	Ndicer	2.729	No	NA	N	56	M01857	0.47806	0.889342	0.0819802	0.0997886	0.0397768	2.6704	-0.203404	2.23799	-0.501994	-0.287189	4.65e-08	0.000278657	0.000592152	0.000225168	0.46249639	0.779507	0.598727	29398	CG	0.534666	0	1	1.75587	1	0	0
nd-sRNA	16299	TRUE	Ndicer	2.203		NA	N	550	H02305							-0.841982	1.95184	-0.374744	-0.334765	3.83e-08	0.000140953	0.000122902	0.000234519	0.507271258	0.280375	0.634987	1377	CHH	0.0447288	0	1	2.74115	1	0	0
siRNA	2545	FALSE	24	16.253	No	NA	N	3697	B01043	0.791606	0.863184	0.552581	0.0711876	-0.0423099	2.37291	-0.13053	1.23672	0.480755	-0.105231	2.67e-06	4.44e-05	0.00370558	0.000251159	0.054769627	0.705692	0.79571	41829	CHH	0.375494	0	1	3.56797	1	0	0
nd-sRNA	3988	FALSE	Ndicer	1492.41	No	NA	F	10053	C00301	0.798759	0.874187	0.306778	0.0316675	-0.131279	0.452298	-0.0662529	1.60883	0.065202	0.28919	1.78e-06	0.000172368	0.000958074	0.000254806	0.781790612	0.84923	0.531256	133974	CHH	-0.313718	0	0	4.00234	1	0	0
nd-sRNA	26134	FALSE	Ndicer	2.568	No	NA	O	0	M01638	0.111674	0.63801	0.0282047	0.0654375	0.0188422	3.71105	0.113528	1.97546	0.329642	0.290677	3.26e-09	0.000876714	0.0221598	0.000259874	0.641985783	0.882196	0.593392	53323	CHG	0.123448	0	1	0	1	0	0
nd-sRNA	20	FALSE	Ndicer	34.039	No	NA	N	63	A00050	0.928187	0.0837625	0.0235162	0.0780997	0		-0.0967602	2.03698	-0.925758	-0.696487	5.27e-11	5.3e-05	2.56e-05	0.000287435	0.004380799	0.823331	0.214936	25745	CHH	-0.208647	0	0	1.80618	1	0	0
nd-sRNA	28480	TRUE	Ndicer	111.899	No	NA	N	605	N01788							-0.309662	2.03772	0.0798175	0.234188	9.88e-11	2.14e-05	7.61e-05	0.000288114	0.735811312	0.359571	0.524153	8862	CHH	-0.261246	0	0	2.78247	1	0	0
siRNA	2871	TRUE	24	2.42	No	NA	O	0	B01248	0.976744	0.427907	0.875	0.237805	0.0669468		0.779027	2.20135	-0.0653431	-0.0864642	0.0164839	0.000263268	0.00555199	0.0002934	0.888797159	0.242047	0.89514	81402	CHH	-0.282492	0	0	0	1	0	0
nd-sRNA	16527	FALSE	Ndicer	28.607	No	NA	N	1370	H02479	0.425	0.77193	0.139073	0.0874733	0.144747	5.14749	0.269096	1.26267	-0.148112	-0.107035	0.0012655	3.71e-05	0.000585555	0.000295541	0.559646438	0.426411	0.766068	32113	CHH	0.14421	0	1	3.13704	1	0	0
nd-sRNA	25909	FALSE	Ndicer	4212.46	No	NA	O	0	M01266	0.71831	0.588133	0.06	0.0168919	-0.30103	0.221849	0.882991	1.74863	-0.299666	-1.07157	9.19e-10	5.21e-06	0.000442458	0.000312914	0.276096918	0.0139898	0.0551212	2771	CHH	-0.32029	0	0	0	1	1	0
nd-sRNA	16554	FALSE	Ndicer	2632.27	No	NA	N	129	H02517	0.624346	0.901235	0.061828	0.0652725	0.0323708	3.19145	0.895811	1.74381	-0.274772	-1.05736	1.11e-09	4.88e-06	0.000514302	0.000313082	0.314205241	0.0127727	0.0587854	12371	CG	-0.472688	0	0	2.11394	1	1	0
nd-sRNA	24381	FALSE	Ndicer	184.562	No	NA	N	337	L01800	0.847786	0.382629	0.0747423	0.0310236	0.0630781	2.34603	-0.268865	-0.765654	-0.189631	-0.211744	0.344614	0.0151529	0.279053	0.000316612	0.469940383	0.38161	0.64819	51510	CG	0.375349	0	1	2.52892	1	0	0
siRNA	18908	TRUE	24	3.937	No	NA	N	4407	J00977	0.842773	0.665254	0.283961	0.0578999	0.091371	3.07573	0.793347	1.60722	0.390051	0.0150059	0.00105411	0.000267224	0.0954662	0.000323461	0.323196146	0.157067	0.971709	7710	CHH	-0.299041	0	0	3.64424	1	0	0
nd-sRNA	1493	FALSE	Ndicer	1055.28	No	NA	O	0	A01225							-0.181807	2.16293	0.0319983	0.157746	3.86e-15	8.17e-05	0.000285845	0.000335318	0.889379363	0.621144	0.72536	99426	CG	-0.599732	0	0	0	1	0	0
nd-sRNA	10558	FALSE	Ndicer	9.526	No	NA	N	670	F00940							-0.106295	1.30855	0.369107	-0.543501	5.61e-09	0.000236777	0.00468566	0.000340954	0.29367438	0.797299	0.377314	4797	CHH	-0.40333	0	0	2.82672	1	0	0
nd-sRNA	5727	FALSE	Ndicer	2.885	No	NA	O	0	D00954	0.181617	0.962775	0.369588	0.248845	-0.0393021	3.81792	0.662641	1.85341	-1.37029	-0.108134	5.04e-10	2.64e-05	3.4e-05	0.00034658	0.016336712	0.203761	0.885762	148524	CHH	0.192213	0	1	0	1	0	0
nd-sRNA	12489	FALSE	Ndicer	163.659	No	NA	N	4736	G00675	0.826087	0.903047	0.0236088	0.0498469	0.0354587	4.41957	0.946923	1.00169	-0.262707	0.130118	5.99e-06	0.000441868	0.009042	0.000352578	0.360076055	0.0127707	0.737966	9320	CHH	0.23314	0	1	3.6755	1	1	0
nd-sRNA	15323	FALSE	Ndicer	75.17	No	NA	N	609	H01420	0.891608	0.705882	0.765385	0.21994	-0.0492274	2.7877	0.104742	0.952798	-0.111956	-0.222157	0.000132258	1.9e-05	0.000187241	0.000392341	0.634558451	0.713405	0.5686	6841	CHH	0.399761	0	1	2.78533	1	0	0
nd-sRNA	3307	FALSE	Ndicer	294.909	No	NA	O	0	B01883	0.837873	0.442953	0.0248139	0.0492841			0.0552156	1.00761	0.00742139	-0.590115	1.98e-05	0.000600051	0.00380479	0.000416968	0.978203365	0.838364	0.288851	4757	CHH	-0.379491	0	0	0	1	0	0
nd-sRNA	24713	TRUE	Ndicer	112.338	No	NA	F	5684	M00202	0.0250156	0.00991915	0.0103098	0.00965431			1.03122	0.765744	0.170078	-0.13813	4.66e-05	9.95e-06	0.0487413	0.00045157	0.527714131	0.00131778	0.734849	49806	CHH	-0.240442	0	0	3.75473	1	1	0
nd-sRNA	6324	FALSE	Ndicer	80.858	No	NA	N	588	D01425	0.0182648	0.00359712	0.00312891	0.0207286	0.0637094	3.50277	-0.439899	-0.934494	-0.256299	0.207258	0.001402	0.000763261	0.200042	0.000508219	0.338013952	0.133845	0.675995	72682	CHH	-0.162738	0	0	2.77012	1	0	0
nd-sRNA	19428	FALSE	Ndicer	13.476	No	NA	O	0	J01258	0.890909	0.586538	0.219807	0.019774	0.0669468		0.255651	2.24287	-0.222457	-0.0107705	1.09e-15	6.58e-06	9.85e-05	0.000509853	0.471514511	0.487609	0.987073	77226	CHH	-0.333435	0	0	0	1	0	0
nd-sRNA	29804	FALSE	Ndicer	35.721	Down	2	N	728	N03206	0.280719	0.879808	0.0219684	0.03561	-0.0442369	4.14893	-0.354868	-1.08986	-0.429133	-0.358714	0.154601	0.006104	0.29142	0.000525988	0.178713665	0.299612	0.45571	29802	CHH	-0.434207	0	0	2.86273	1	0	0
nd-sRNA	11808	TRUE	Ndicer	7.505	No	NA	N	241	F01949	0.72459	0.73913	0.299213	0.158344	0.029085	1.57403	-0.141325	1.37821	-0.0231993	-0.762681	1.23e-06	0.000326109	0.00117357	0.00053413	0.952006186	0.739451	0.197361	8150	CHH	-0.277193	0	0	2.38382	1	0	0
nd-sRNA	3656	TRUE	Ndicer	8.635	Up	4	N	259	C00148	0.874741	0.742243	0.303763	0.129882	0.225265	3.06905	-0.0809306	1.63117	0.0357204	-0.21179	5.01e-08	0.000535283	0.00283768	0.000549109	0.924159557	0.875141	0.586811	7432	CHH	0.338809	0	1	2.41497	1	0	0
nd-sRNA	23989	FALSE	Ndicer	6.145	No	NA	N	66	L01163	0.805556	0.825397	0.223164	0.113484	4.09e-05	3.24724	0.144474	1.62514	0.28751	-0.330486	1.59e-08	0.000272411	0.0103426	0.000555736	0.497884711	0.758143	0.549709	5422	CHH	0.356386	0	1	1.82607	1	0	0
nd-sRNA	10019	TRUE	Ndicer	3.768	No	NA	F	7382	E01774	0.962025	0.956818	0.699531	0.259042	0.0413927	-0.176091	-0.617983	-1.37672	-0.0625031	-0.611735	0.0079449	0.000518501	0.03187	0.000561335	0.8598864	0.189906	0.311482	15870	CHH	-0.429927	0	0	3.86823	1	0	0
nd-sRNA	1512	FALSE	Ndicer	964.573	No	NA	O	0	A01232	0.961832	0.916435	0.595122	0.0477454	-0.026843	1.71461	-0.111133	1.3124	0.0555725	0.265333	4.38e-05	0.0014475	0.0038869	0.000577663	0.813315443	0.755285	0.555827	53323	CG	-0.599732	0	0	0	1	0	0
nd-sRNA	1522	FALSE	Ndicer	324.672		NA	N	23	A01234							1.83693	2.16558	0.36032	0.0103202	0.364747	0.0134428	0.266663	0.000578933	0.634991407		0.984591	34138	CG	-0.599732	0	0	1.38021	1		0
nd-sRNA	24398	FALSE	Ndicer	46.441	No	NA	N	142	L01857	0.600559	0.630176	0.218097	0.218976	-0.0289092	2.9615	0.876138	0.963828	-0.335725	-0.0944443	4.9e-06	0.00115472	0.00969511	0.000592688	0.262268483	0.0249049	0.879158	88930	CHH	-0.287273	0	0	2.15534	1	1	0
nd-sRNA	24988	FALSE	Ndicer	34.73	No	NA	F	8278	M00331	0.837116	0.175439	0.572303	0.608966	0.0500577	3.46414	-0.11912	-0.956963	-0.387659	0.104408	0.111955	0.00883524	0.161648	0.000604165	0.219490587	0.702871	0.829975	69238	CHH	0.300463	0	1	3.91798	1	0	0
nd-sRNA	24336	FALSE	Ndicer	10.195	No	NA	N	273	L01712	0.969751	0.95283	0.0404964	0.0148946			-0.0905924	1.31057	0.0755909	-0.413059	2.29e-08	0.000231052	0.00157386	0.000608092	0.835018021	0.80809	0.47604	24684	CHH	0.144789	0	1	2.43775	1	0	0
siRNA	7966	TRUE	24	2.764	No	NA	N	442	E00188	0.0130024	0.697959	0.0249433	0.11563	0.250725	0.636822	0.52933	1.68197	0.195964	0.201303	0.000707701	0.00122722	0.0464609	0.000635661	0.670782123	0.359298	0.646121	6045	CHH	-0.341194	0	0	2.6464	1	0	0
nd-sRNA	5777	FALSE	Ndicer	23.501	No	NA	N	91	D01013	0.35798	0.581475	0.0147815	0.00845624	-0.09175	2.31841	0.402337	1.47349	0.021684	-1.03534	9.17e-09	3.34e-05	0.00255504	0.000637938	0.934966153	0.27371	0.0738166	11105	CHH	-0.307834	0	0	1.96379	1	0	0
nd-sRNA	17075	TRUE	Ndicer	3627.35		NA	O	0	I00280							-0.30611	-1.19843	-0.676234	0.327369	0.0616787	0.000135763	0.143821	0.000642291	0.010939377	0.299904	0.50794	61873	CHH	-0.452138	0	0	0	1	0	0
nd-sRNA	3614	FALSE	Ndicer	10.004	No	NA	N	3507	C00134	0.956564	0.950751	0.817082	0.170372	0.0668918	2.27223	0.023247	1.21023	-0.0515312	-0.519379	1.05e-10	0.000474023	0.00252023	0.000647163	0.874922992	0.954337	0.382414	8406	CHH	0.247819	0	1	3.54506	1	0	0
nd-sRNA	20137	FALSE	Ndicer	89.684	No	NA	N	310	J01884	0.512938	0.651042	0.0129817	0.0238748	0.0140696	2.13247	-0.232284	-0.760138	-0.357041	-0.267513	0.526646	0.0267947	0.461539	0.000653001	0.222528083	0.454894	0.55259	18737	CHH	-0.390986	0	0	2.49276	1	0	0
nd-sRNA	20735	FALSE	Ndicer	14.784	No	NA	F	8680	K00690	0.891975	0.036129	0.863481	0.184389	0.0868358	3.78628	-0.349088	1.21901	0.190228	-0.17313	0.000156686	0.0133219	0.0157485	0.000683264	0.56117199	0.460561	0.730109	15143	CG	-0.442682	0	0	3.93857	1	0	0
siRNA	15133	TRUE	22	5.05	No	NA	F	17209	H01226							-0.0153693	-1.40059	0.196074	0.0226732	2.27e-15	0.00233912	0.00443673	0.000684349	0.521286572	0.980256	0.967107	30569	CHH	0.269816	0	1	4.23578	1	0	0
nd-sRNA	28022	FALSE	Ndicer	16.148	No	NA	N	206	N01276	0.901819	0.867083	0.370773	0.133137	0.0587541	2.6965	0.397037	1.29197	-0.270753	-0.267063	0.000406611	6.52e-05	0.000710701	0.000703541	0.334481005	0.268234	0.499669	26496	CHH	-0.412027	0	0	2.31597	1	0	0
nd-sRNA	28484	FALSE	Ndicer	190.963	No	NA	N	320	N01791	0.878022	0.957219	0.014658	0.0127877	0		-0.0872315	1.95508	-0.879808	-0.726223	3.52e-11	0.000131161	6.22e-05	0.000704702	0.008670623	0.826133	0.153411	4840	CHH	-0.261246	0	0	2.50651	1	0	0
nd-sRNA	28486	FALSE	Ndicer	253.813	No	NA	N	1928	N01793	0.937008	0.527697	0.652174	0.193798	0.0669468		-0.0736393	1.96625	-0.810699	-0.875728	1.32e-10	0.000192243	0.000103064	0.000721726	0.014804165	0.855846	0.0921627	15814	CHH	-0.261246	0	0	3.28533	1	0	0
nd-sRNA	472	FALSE	Ndicer	13.571	No	NA	N	545	A00699	0.377297	0.184466	0.0377804	0.0590136	0.0821824	2.7603	0.112578	1.9702	-0.944223	-0.635312	1.72e-10	0.000102613	7.02e-05	0.000733194	0.011845433	0.791278	0.258238	5681	CHH	-0.234693	0	0	2.73719	1	0	0
nd-sRNA	10841	FALSE	Ndicer	50.526	No	NA	N	156	F01240	0.392228	0.912206	0.178392	0.17569	0.150737	1.59292	0.949014	1.60543	-0.0907275	-0.529632	1.92e-08	1.29e-05	0.00356693	0.000750592	0.762536861	0.00671551	0.231336	52619	CHH	0.242833	0	1	2.1959	1	1	0
nd-sRNA	1477	FALSE	Ndicer	535.907	No	NA	F	27516	A01216	0.913692	0.741112	0.230681	0.132746	-0.0506671	4.87297	-0.279922	1.57806	0.0142174	0.192455	3.66e-10	0.000272959	0.000506356	0.000772619	0.956610306	0.379796	0.67836	56826	CHH	0.401337	0	1	4.4396	1	0	0
nd-sRNA	16539	FALSE	Ndicer	2.177		NA	N	326	H02487							1.04936	1.58611	0.310369	-1.02102	1.46e-07	0.0010076	0.16948	0.0007876	0.626376108	0.0897212	0.163561	2868	CHH	0.0523529	0	1	2.51455	1	0	0
siRNA	8012	TRUE	24	15.479	No	NA	N	200	E00252	0.875728	0.934334	0.13351	0.158669	0.0386519	2.8767	-0.158681	1.06331	0.183106	-0.166129	0.000244652	0.000787029	0.00421906	0.000793837	0.440870178	0.567258	0.610582	0	CHH	-0.405214	1	0	2.3032	1	0	0
siRNA	20229	FALSE	24	15.901	No	NA	N	734	K00214	0.227264	0.0917052	0.0450517	0.04402	0.0245759	3.31751	-0.73923	1.08116	0.267391	0.1875	2.64e-05	1.48e-05	7.41e-06	0.000797963	0.284420063	0.0125694	0.642887	11083	CHH	-0.327545	0	0	2.86629	1	1	0
nd-sRNA	2729	FALSE	Ndicer	621.376	No	NA	F	7031	B01154	0.877193	0.672414	0.699187	0.149888	0.0446496	1.40083	0.490653	1.68851	-0.0158576	0.208755	0.000110462	0.000576055	0.00994539	0.000838242	0.947898733	0.215554	0.643641	15111	CHH	0.231199	0	1	3.84708	1	0	0
nd-sRNA	3276	FALSE	Ndicer	167.64	No	NA	N	689	B01815	0.394729	0.0195723	0.0428016	0.0553237	-0.00594119	2.78699	-0.0470355	1.99479	-0.772693	-0.943833	2.39e-10	0.000191098	0.000115806	0.000903446	0.015660358	0.907536	0.0562654	44305	CG	0.190306	0	1	2.83885	1	0	0
miRNA	12234	FALSE	miRNA	27.36	No	NA	N	3628	G00412	0.587852	0.656716	0.356784	0.192428	-0.0149552	3.562	-0.0201778	0.871169	0.207483	-0.079248	0.00951096	0.00229961	0.0193168	0.000947509	0.349142845	0.924001	0.79208	47198	CHH	-0.353137	0	0	3.55979	1	0	0
nd-sRNA	19	FALSE	Ndicer	12.159	No	NA	N	260	A00049	0.11192	0.0151188	0.0359882	0.426609	0.176091		-0.0340252	1.2517	-0.210182	-0.220051	6.47e-07	0.00364126	0.00487155	0.000962749	0.543090115	0.934241	0.645471	30035	CHH	-0.208647	0	0	2.41664	1	0	0
nd-sRNA	13797	FALSE	Ndicer	123.867	No	NA	N	544	H00324	0.105263	0.0110759	0.134247	0.0561404	0.0554167	3.09196	-0.33046	-0.930844	-0.420731	-0.0268026	0.459224	0.0032902	0.346447	0.00097374	0.121520454	0.298628	0.954211	115039	CHH	-0.263066	0	0	2.7364	1	0	0
nd-sRNA	25244	FALSE	Ndicer	12.355		NA	N	2341	M00518							-0.0611207	1.87077	-0.651208	-0.810244	1.08e-09	0.00110865	0.000797424	0.000982271	0.136947973	0.881954	0.124984	118514	CHH	-0.352666	0	0	3.36959	1	0	0
nd-sRNA	24158	FALSE	Ndicer	144.117	No	NA	O	0	L01411	0.336897	0.926829	0.0171383	0.0134642	0.0445798	3.71492	-0.0243297	1.9222	-0.810574	-0.749942	1.26e-10	0.000218536	0.000124126	0.000999392	0.015401749	0.950856	0.157587	9748	CHH	0.206102	0	1	0	1	0	0
nd-sRNA	1542	FALSE	Ndicer	306.79	No	NA	F	15311	A01235	0.903226	0.964399	0.505495	0.0521739	0.0412354	1.61101	-0.188959	1.5773	0.0371997	0.220143	7.22e-11	0.000338747	0.000905199	0.00100579	0.887765471	0.542723	0.637268	4170	CG	-0.599732	0	0	4.18503	1	0	0
nd-sRNA	28307	FALSE	Ndicer	2.377	Up	4	N	178	N01528	0.419512	0.0507042	0.0174039	0.0176349	0.216569	2.66244	0.551532	1.81727	0.359189	0.128358	7.14e-06	0.00285308	0.10702	0.00103774	0.618902328	0.483392	0.834596	19974	CHH	0.18913	0	1	2.25285	1	0	0
siRNA	17661	TRUE	24	8.53	No	NA	N	1979	I00586	0.934798	0.865546	0.0506389	0.0798577	0.0413927	0.865301	-1.12344	1.01227	0.101904	-0.062754	7.15e-12	0.000287479	9.92e-05	0.00104094	0.754118405	0.0122368	0.951905	37235	CHH	0.256901	0	1	3.29667	1	1	0
nd-sRNA	11573	FALSE	Ndicer	96.489	Up	5	N	1950	F01708	0.935361	0.590909	0.0460922	0.124984	0.275858	3.743	0.0481953	-1.18026	-0.231002	0.143516	7.57e-05	0.00183527	0.0142913	0.00105044	0.360229764	0.879019	0.770824	41761	CHH	-0.334245	0	0	3.29026	1	0	0
nd-sRNA	1568	FALSE	Ndicer	2031.15	No	NA	F	36016	A01242	0.883571	0.777542	0.384522	0.0267348	0	-0.778151	-0.151818	1.61712	0.0821926	0.238799	1.12e-12	0.0002537	0.000961357	0.00105877	0.74171467	0.620257	0.597023	40336	CG	-0.599732	0	0	4.55651	1	0	0
miRNA	20313	FALSE	miRNA	35.221	No	NA	O	0	K00338	0.527446	0.817352	0.0870588	0.0844657	0.00852852	3.3459	0.0756593	0.774776	0.307996	0.0679884	1.49e-07	0.0020201	0.0694485	0.00107953	0.148343177	0.711422	0.836122	18135	CHH	0.409089	0	1	0	1	0	0
nd-sRNA	1530	FALSE	Ndicer	5610.56	No	NA	N	1567	A01235	0.903226	0.964399	0.505495	0.0521739	0.0412354	1.61101	-0.14007	1.58858	0.00748681	0.114779	5.11e-11	0.000115161	0.000407071	0.0010875	0.971550095	0.645968	0.75957	22472	CG	-0.599732	0	0	3.19535	1	0	0
nd-sRNA	144	FALSE	Ndicer	6.24	No	NA	N	34	A00291	0.788999	0.646341	0.0904523	0.142965	0		-0.251051	1.85284	-0.52477	-0.6361	1.84e-10	0.000416398	0.000324788	0.00111317	0.227989687	0.573639	0.287935	43290	CHH	0.278197	0	1	1.54407	1	0	0
nd-sRNA	15739	FALSE	Ndicer	2.338	No	NA	N	69	H01937	0.937698	0.966427	0.143763	0.181463	-0.0316972	2.64755	-0.137886	1.68069	-1.09052	0.880298	6.79e-08	0.000431149	0.000214586	0.00117243	0.079354622	0.834003	0.191862	27837	CHH	0.408782	0	1	1.8451	1	0	0
nd-sRNA	658	FALSE	Ndicer	17.295	No	NA	N	2414	A00842	0.859316	0.8625	0.558912	0.318305	0.113943	-0.176091	-0.579384	1.40986	-0.11584	-0.163729	9.55e-05	0.00275815	0.00146491	0.00124406	0.77215665	0.149695	0.746515	6871	CHH	-0.333543	0	0	3.38292	1	0	0
nd-sRNA	9744	TRUE	Ndicer	2.377	No	NA	N	2767	E01607	0.765766	0.852941	0.846154	0.298812	0		-0.0259228	1.62071	-0.511748	-0.376043	6.58e-06	0.00147287	0.00183287	0.00127203	0.357737987	0.967187	0.533207	778	CHH	-0.355016	0	0	3.44217	1	0	0
nd-sRNA	9379	TRUE	Ndicer	31.871	No	NA	N	1106	E01220	0.0229885	0.924851	0.027027	0.0895954	0.09691	-0.477121	-0.0422446	1.98867	-0.811888	-1.03045	9.84e-10	0.000292439	0.000172382	0.00131276	0.019373872	0.918166	0.0442177	28065	CHH	-0.344196	0	0	3.04415	1	0	1
nd-sRNA	2131	FALSE	Ndicer	5.51	No	NA	N	1186	B00765	0.589116	0.657764	0.272727	0.20552	0.0264586	3.5075	0.387481	1.46767	-0.169631	-0.968372	1.7e-06	0.00362384	0.0177538	0.00135796	0.709329798	0.378993	0.115277	17042	CHH	0.334232	0	1	3.07445	1	0	0
nd-sRNA	3986	FALSE	Ndicer	181.033		NA	F	5627	C00299							0.62647	1.83858	-0.0162498	0.0274996	0.00510634	0.000395606	0.0102334	0.00136552	0.950635866	0.103765	0.949941	125623	CHH	-0.313718	0	0	3.75035	1	0	0
nd-sRNA	28948	FALSE	Ndicer	13.563	No	NA	N	1805	N02132	0.920027	0.364407	0.649791	0.243266	0.0476918	3.43112	-0.230906	1.45875	0.0532027	0.0821853	1.65e-06	0.00183441	0.00393916	0.00137412	0.880421574	0.618233	0.909936	115610	CHH	-0.279655	0	0	3.25672	1	0	0
miRNA	16552	FALSE	miRNA	4.163	No	NA	N	775	H02514	0.608907	0.685583	0.0802188	0.046875	-0.0291179	2.81068	0.737348	1.26294	0.551822	-1.53987	0.0827795	0.000143656	0.322179	0.00137574	0.100837371	0.0315376	0.0182554	1646	CG	-0.472688	0	0	2.88986	1	1	1
nd-sRNA	6473	FALSE	Ndicer	22.375	No	NA	N	2401	D01496	0.809365	0.832285	0.731579	0.229	-0.0330347	3.41534	-0.57474	1.81024	-0.681038	-0.430916	0.000845375	0.000841476	0.000282745	0.0014024	0.060036827	0.170583	0.398886	50213	CHH	-0.357506	0	0	3.38057	1	0	0
nd-sRNA	761	FALSE	Ndicer	7.049	No	NA	N	623	A00918	0.426343	0.52459	0.311239	0.221176	0.0198773	3.28024	-0.115573	1.98681	-0.917861	-1.10702	6.9e-11	0.000224051	0.000125264	0.00143753	0.035917142	0.799424	0.0676411	67873	CHH	-0.32449	0	0	2.79518	1	0	0
nd-sRNA	22385	FALSE	Ndicer	7.127	Up	2	N	50	L00218	0.918831	0.924915	0.0419048	0.0561751	0.270622	2.08279	0.864635	1.26446	0.212488	-0.389367	4.62e-08	0.000591981	0.116777	0.00148456	0.620921363	0.0362348	0.507817	32782	CHH	0.344337	0	1	1.70757	1	1	0
nd-sRNA	16347	TRUE	Ndicer	250.897	No	NA	F	17391	H02325	0.779221	0.0191095	0.6	0.0738255	0		1.15684	2.59645	-0.713202	-0.733465	8.05e-13	0.000755791	0.00329872	0.00162904	0.029309557	0.000949665	0.303609	20124	CHH	0.254517	0	1	4.24035	1	1	0
nd-sRNA	5778	FALSE	Ndicer	6.797	No	NA	O	0	D01014	0.26109	0.931839	0.0147493	0.012271	0.00501747	3.09581	0.798783	1.31283	-0.73107	-1.73405	1e-09	2.32e-05	0.000120016	0.00166915	0.044648329	0.0695438	0.00991734	13395	CHH	-0.307834	0	0	0	1	0	1
nd-sRNA	6262	FALSE	Ndicer	6.831	No	NA	O	0	D01376	0.00802499	0.00660251	0.021151	0.0121923	0.00595443	2.28368	0.328796	-1.35671	-0.0358474	-0.383861	0.0003881	0.00333655	0.00269582	0.00174694	0.915969112	0.418694	0.409966	176482	CHH	-0.162738	0	0	0	1	0	0
nd-sRNA	7085	FALSE	Ndicer	28.038	No	NA	N	2341	D01821							-0.179962	1.26243	0.0473843	-0.0913393	3.64e-05	0.000260737	0.000856101	0.0017988	0.85544622	0.599527	0.861454	23984	CHH	-0.306522	0	0	3.36959	1	0	0
nd-sRNA	13614	TRUE	Ndicer	16.274	No	NA	N	1358	H00185	0.939649	0.93084	0.0441408	0.074666	0.0871502	-0.30103	0.0664969	-1.08614	0.423695	-0.570242	0.000352081	0.00279897	0.00139896	0.00180314	0.160290952	0.864413	0.320439	25495	CHH	-0.172051	0	0	3.13322	1	0	0
nd-sRNA	29729	FALSE	Ndicer	105.168	No	NA	N	154	N03060	0.960377	0.948307	0.0237988	0.0172395	0.0268009	3.07852	-0.449893	-0.799195	-0.497392	0.138062	0.562993	0.0111529	0.770581	0.0018251	0.093425075	0.174209	0.765717	983	CHH	-0.465777	0	0	2.19033	1	0	0
nd-sRNA	13241	TRUE	Ndicer	2.09	No	NA	N	1509	G01153	0.952096	0.0659026	0.915493	0.130081			0.293173	1.92318	-0.926761	0.0749621	0.00505464	0.0198471	0.0129813	0.00200478	0.174460989	0.676939	0.923268	238231	CHH	-0.437278	0	0	3.17898	1	0	0
nd-sRNA	9787	TRUE	Ndicer	2.407	Up	1	F	22379	E01635							-0.195471	2.23447	-0.405426	-0.433426	8.62e-07	0.00112896	0.00172825	0.00200705	0.487089929	0.783307	0.472908	174382	CHH	-0.234725	0	0	4.34986	1	0	0
siRNA	14017	FALSE	24	6.023	Down	4	N	1128	H00546	0.838542	0.329193	0.302817	0.126264	-0.135399	3.4157	0.197848	2.1471	0.140029	-0.0245613	0.0226012	0.00541879	0.0176385	0.00207048	0.75843008	0.727462	0.950771	457	CHH	-0.214474	0	0	3.05269	1	0	0
nd-sRNA	25313	FALSE	Ndicer	11.412	No	NA	N	729	M00553	0.948916	0.930909	0.636076	0.0380027	0.124939		0.136277	1.90724	-0.899926	-0.610824	2.91e-09	0.000656722	0.000452162	0.00210493	0.018908491	0.767971	0.307618	2336	CG	-0.571028	0	0	2.86332	1	0	0
nd-sRNA	4008	FALSE	Ndicer	5.71	No	NA	O	0	C00309	0.784785	0.909091	0.354419	0.0520328	-0.0599979	2.12494	-0.316577	1.84741	0.120553	0.183314	2.28e-11	0.00335726	0.00645688	0.00211445	0.78786587	0.53553	0.804198	91231	CHH	0.295997	0	1	0	1	0	0
nd-sRNA	28005	TRUE	Ndicer	21.359	No	NA	N	1747	N01265	0.882353	0.263652	0.641115	0.0829327	0.0388021	2.20276	0.37693	0.951531	-0.187972	-0.191014	0.00567495	0.000427182	0.00381312	0.00222996	0.492418653	0.255581	0.62235	9866	CHH	0.576564	0	1	3.24254	1	0	0
siRNA	12078	FALSE	24	16.244		NA	F	11822	G00266							-0.227483	0.928092	0.852507	0.247987	0.000702351	7.66e-05	0.00487969	0.00236528	0.000497602	0.458257	0.554091	14689	CG	0.511655	0	1	4.07273	1	0	0
siRNA	6582	TRUE	24	11.555	No	NA	N	476	D01555	0.800412	0.885417	0.4947	0.215587	-0.00924251	2.6217	0.101077	0.947014	-0.167069	0.0384156	0.00972638	0.00454226	0.00671181	0.00240974	0.530734664	0.749434	0.903065	33073	CHH	-0.182832	0	0	2.67852	1	0	0
nd-sRNA	1580	FALSE	Ndicer	139.984	No	NA	F	20754	A01242	0.883571	0.777542	0.384522	0.0267348	0	-0.778151	-0.209663	1.45372	0.0955568	0.160506	3.57e-09	0.0012418	0.00285994	0.00246264	0.737383489	0.486237	0.726795	55686	CG	-0.599732	0	0	4.31712	1	0	0
nd-sRNA	1374	TRUE	Ndicer	1133.72		NA	F	57795	A01195							-0.136035	1.17044	-0.0473689	0.297987	2.02e-08	0.000705725	0.00131803	0.00249954	0.830934283	0.644779	0.455041	69970	CHH	0.352803	0	1	4.7619	1	0	0
nd-sRNA	20492	FALSE	Ndicer	835.153	No	NA	N	2612	K00508	0.478616	0.272425	0.0202429	0.0209687	-0.00768683	0.929419	-0.229287	-0.878825	-0.036195	0.0526428	0.0221233	0.0203008	0.109095	0.00254557	0.884717439	0.472861	0.911926	98583	CHH	0.293021	0	1	3.41714	1	0	0
nd-sRNA	27781	TRUE	Ndicer	10.364	No	NA	N	241	N01113	0.854545	0.932113	0.460916	0.0768541	0.168575	1.64673	-0.382504	1.19899	0.306638	-0.302975	0.00519597	0.0303175	0.035796	0.00258763	0.394412752	0.443786	0.515758	14668	CHH	-0.300767	0	0	2.38382	1	0	0
nd-sRNA	9299	FALSE	Ndicer	17.7	No	NA	N	1779	E01148	0.819708	0.965699	0.51102	0.155451	0.00974755	2.89469	-0.139889	0.967036	0.197479	-0.37369	0.00269467	0.0214292	0.0402426	0.0025941	0.530592395	0.735305	0.364733	127959	CG	-0.22048	0	0	3.25042	1	0	0
nd-sRNA	26307	FALSE	Ndicer	477.893	No	NA	N	2195	M01888	0.967608	0.953642	0.0108626	0.00834798	-0.198532	1.3457	0.232056	1.04563	0.0254973	-0.539705	0.00116342	0.00079022	0.0109304	0.00275512	0.904824398	0.487023	0.178167	66662	CHH	0.300629	0	1	3.34163	1	0	0
miRNA	2191	TRUE	miRNA	848.529	No	NA	N	3527	B00835	0.0868162	0.836735	0.0184911	0.0190152	-0.00332861	3.52359	-0.28296	-0.560782	0.0200432	0.237956	0.00317623	0.0166665	0.110385	0.00279661	0.91715422	0.138203	0.562731	53742	CHH	0.319536	0	1	3.54753	1	0	0
nd-sRNA	28330	FALSE	Ndicer	5.927	No	NA	O	0	N01577							0.195556	1.81659	-0.91287	-0.942552	1.46e-10	0.000549247	0.000454677	0.00286687	0.041871627	0.672572	0.104033	78410	CHH	0.328225	0	1	0	1	0	0
nd-sRNA	15843	TRUE	Ndicer	2.733	No	NA	N	2339	H02025	0.912014	0.00598205	0.0557457	0.0798733			-0.126254	1.61339	0.585096	-0.669459	0.00472852	0.00239946	0.0198874	0.00287974	0.310468423	0.814244	0.273926	52856	CHH	0.351739	0	1	3.36922	1	0	0
nd-sRNA	3839	TRUE	Ndicer	3.072	No	NA	F	20462	C00232							-0.973569	-2.04647	-0.129918	0.755735	0.00254816	0.000834348	0.0365688	0.00293385	0.758233479	0.0708319	0.271926	16839	CHH	0.3305	0	1	4.31097	1	0	0
nd-sRNA	23473	FALSE	Ndicer	51.095	No	NA	F	7386	L00851	0.8829	0.947137	0.3302	0.116127	0.0413927	-0.176091	-0.0176909	-0.801164	-0.450719	-0.144204	0.0719603	0.0385604	0.236985	0.00297761	0.154931151	0.954851	0.743516	13563	CHH	-0.340945	0	0	3.86847	1	0	0
nd-sRNA	2168	FALSE	Ndicer	5.784	No	NA	N	903	B00804	0.754561	0.952899	0.39957	0.109877	0.0165098	3.26482	-0.0480776	1.02496	-0.478591	-0.111506	0.00209913	0.0226978	0.0122721	0.00305299	0.266438339	0.910565	0.83015	53849	CHH	0.42215	0	1	2.95617	1	0	0
siRNA	7009	TRUE	22	7.6	No	NA	F	37670	D01770	0.739583	0.940639	0.6	0.463731	-0.0579919	-0.477121	-0.384226	1.34202	-0.0844414	-0.0260558	3.06e-06	0.0145564	0.00959685	0.00311101	0.848824578	0.368585	0.976529	42233	CHH	0.265061	0	1	4.57601	1	0	0
nd-sRNA	10793	FALSE	Ndicer	547.218	No	NA	N	1344	F01208							-0.214187	-0.63655	-0.316385	0.0435789	0.20672	0.0410692	0.56188	0.0031184	0.195509556	0.501834	0.923262	48549	CHH	0.253273	0	1	3.12872	1	0	0
nd-sRNA	29829	FALSE	Ndicer	70.655	No	NA	N	34	N03240	0.972789	0.950877	0.0341797	0.0762877	0.0147756	3.74967	-0.23305	-0.852482	-0.42001	-0.40034	0.485048	0.0440012	0.478354	0.00315192	0.194525606	0.477266	0.46354	108477	CHH	-0.365918	0	0	1.54407	1	0	0
nd-sRNA	26049	FALSE	Ndicer	2.859	No	NA	N	221	M01533	0.556338	0.956195	0.0237676	0.0234465	0.00725718	2.45611	0.326059	1.4073	-0.572138	-0.813791	0.00028363	0.00218259	0.00327188	0.00315462	0.231642324	0.515688	0.257148	18181	CHH	0.308787	0	1	2.34635	1	0	0
nd-sRNA	12919	FALSE	Ndicer	5.858	No	NA	N	1732	G00981	0.796724	0.931138	0.623636	0.103244	-0.875061	0.954243	-0.252468	-1.38414	-0.466864	-0.155314	0.00704763	0.00629557	0.165237	0.00315597	0.196303177	0.625573	0.735255	33083	CHH	-0.246213	0	0	3.2388	1	0	0
nd-sRNA	1333	FALSE	Ndicer	2992.39	Up	1	F	60710	A01186							-0.176665	1.37484	0.0471254	0.234053	7.11e-07	0.00194619	0.00380187	0.00316001	0.848402076	0.578721	0.630502	192976	CHH	0.210797	0	1	4.78327	1	0	0
nd-sRNA	6299	FALSE	Ndicer	1068.23	Up	3	N	170	D01408	0.00701194	0.00964016	0.00891926	0.00644451	0.17006	3.47594	0.654632	1.29025	-0.222853	-0.366544	1.01e-05	0.00106523	0.011061	0.00330525	0.491113548	0.0295352	0.48971	111038	CHH	-0.162738	0	0	2.233	1	1	0
nd-sRNA	20151	FALSE	Ndicer	33.053	No	NA	O	0	K00025	0.0974304	0.0447658	0.0220083	0.0307238	0.0550958	4.68133	-0.365628	-0.825419	-0.485068	-0.320135	0.223342	0.00868602	0.615168	0.00344184	0.111978488	0.249824	0.459555	40093	CHH	-0.381825	0	0	0	1	0	0
nd-sRNA	28154	FALSE	Ndicer	7.279		NA	F	7180	N01395							-0.662934	-1.42956	-0.343982	-0.557469	0.360908	0.00134995	0.168596	0.00347655	0.311297807	0.115182	0.288788	89398	CHH	0.390521	0	1	3.85618	1	0	0
nd-sRNA	19908	TRUE	Ndicer	5.754	No	NA	O	0	J01588	0.933129	0.966986	0.133466	0.241231	0.121609	2.79309	-0.790765	-1.18796	0.0108111	-0.379293	0.00097133	0.00384631	0.0694775	0.00354279	0.975929745	0.102164	0.782092	997	CHH	0.0983843	0	1	0	1	0	0
nd-sRNA	28223	FALSE	Ndicer	17.521	No	NA	N	4309	N01469	0.414286	0.68128	0.0212766	0.31631	0		-0.698755	1.36222	-0.464434	-0.561433	0.0030854	0.00943347	0.00332445	0.00355366	0.222392426	0.139338	0.301508	959	CG	-0.139883	0	0	3.63448	1	0	0
siRNA	14528	FALSE	24	7.457	No	NA	N	1949	H00959	0.86537	0.897143	0.241429	0.175828	-0.0967345	2.79064	0.414112	1.29932	0.38594	-0.579775	0.0263295	0.00179991	0.116316	0.00365197	0.218298152	0.393864	0.199124	5999	CHH	-0.160154	0	0	3.29003	1	0	0
siRNA	24334	FALSE	24	83.353	No	NA	O	0	L01705	0.869694	0.958904	0.063197	0.172953	0.160486	1.99196	-0.104646	-0.647275	-0.510653	0.326621	5.52e-10	0.000782307	0.160507	0.00380036	0.017580666	0.611641	0.427367	57112	CHH	0.144789	0	1	0	1	0	0
nd-sRNA	11986	FALSE	Ndicer	33.296	No	NA	N	440	G00071	0.729422	0.893499	0.0231796	0.0307516	0.0506181	3.48297	-0.135272	-0.788141	-0.328931	-0.262488	0.394305	0.042224	0.3319	0.00381495	0.28330575	0.67221	0.586452	43504	CHH	-0.428696	0	0	2.64444	1	0	0
nd-sRNA	29728	FALSE	Ndicer	3.429	No	NA	O	0	N03054	0.0850727	0.162809	0.0106864	0.0128721	0.0530873	4.67196	0.13493	-2.93704	2.44879	-0.691656	0.000138847	0.000173474	4.78e-05	0.00383841	0.015774575	0.854305	0.280351	26773	CHH	-0.465777	0	0	0	1	0	0
nd-sRNA	25412	FALSE	Ndicer	16.405	No	NA	N	2040	M00595	0.902707	0.906858	0.478962	0.111525	0		0.451299	1.13759	-0.0885024	-0.214183	0.0104216	0.00129936	0.0160826	0.00385747	0.753097618	0.231042	0.794746	6042	CHH	0.180073	0	1	3.30984	1	0	0
nd-sRNA	3595	FALSE	Ndicer	7.009	No	NA	N	1673	C00109	0.938303	0.902874	0.666393	0.408628	0		-0.40111	1.30124	-0.346656	-0.866683	0.000337517	0.0135222	0.00669605	0.00397357	0.377637973	0.440437	0.116164	42121	CHH	-0.281535	0	0	3.22376	1	0	0
nd-sRNA	6280	FALSE	Ndicer	6382.28	No	NA	O	0	D01393							0.035612	0.755024	-0.525053	0.00496981	0.00124431	0.0337656	0.014882	0.00407921	0.022634964	0.929488	0.99068	140185	CHH	-0.162738	0	0	0	1	0	0
nd-sRNA	10891	TRUE	Ndicer	35.999	No	NA	N	3001	F01271	0.630058	0.961197	0.0789022	0.111527	0.0559216	3.16628	0.649856	1.30697	-0.155557	-0.462929	2.17e-05	0.00118568	0.016608	0.00419278	0.637611483	0.0426349	0.366143	32445	CHH	0.409663	0	1	3.47741	1	1	0
nd-sRNA	15508	TRUE	Ndicer	24.018	No	NA	N	103	H01674	0.481678	0.328467	0.0281267	0.0500199	0.0427484	3.09668	0.426579	1.37923	-0.0777965	-1.29826	1.06e-06	0.000273891	0.00545407	0.00429848	0.760960449	0.239073	0.0267372	15719	CHH	0.228969	0	1	2.01703	1	0	1
nd-sRNA	23466	TRUE	Ndicer	40.049	No	NA	F	10270	L00849							-0.0324048	-0.707424	-0.569585	-0.10664	0.113549	0.0440384	0.304567	0.00432551	0.080132084	0.919844	0.810221	0	CHH	0.17629	1	1	4.01161	1	0	0
nd-sRNA	10501	TRUE	Ndicer	48.718	No	NA	O	0	F00833	0.965904	0.0357384	0.0628231	0.149087	0.0767609	2.67102	0.32495	0.993803	0.117523	-0.0451872	9.28e-05	0.000995368	0.0366203	0.00435553	0.664693232	0.265132	0.908338	15921	CG	-0.489137	0	0	0	1	0	0
nd-sRNA	6200	FALSE	Ndicer	29.911	No	NA	O	0	D01322	0.922535	0.988636	0.845133	0.195589	0.0584456	3.01522	-0.345046	-1.26723	-0.0785374	-0.301498	0.000490483	0.0135788	0.092259	0.0044277	0.771379921	0.357579	0.554711	95827	CHH	-0.437307	0	0	0	1	0	0
nd-sRNA	28192	TRUE	Ndicer	165.415	No	NA	N	99	N01422	0.724638	0.901993	0.6416	0.22397	-0.00771106	3.20398	0.137301	0.927009	-0.386273	-0.0819875	1.36e-08	0.00187088	0.00171341	0.00467888	0.116355233	0.673846	0.838837	78477	CHH	0.456547	0	1	2	1	0	0
nd-sRNA	830	FALSE	Ndicer	166.74	No	NA	N	4458	A00963	0.874608	0.962264	0.0296571	0.0341842	0.0669468	0.69897	-0.229576	-0.757074	-0.130221	-0.326065	0.16407	0.0588594	0.309102	0.00468207	0.61212282	0.488297	0.477856	15707	CHH	0.501912	0	1	3.64924	0	0	0
nd-sRNA	13975	FALSE	Ndicer	55.38	No	NA	O	0	H00505	0.0147159	0.340426	0.00887311	0.0250882	0.0935564	1.70757	-0.0181125	-0.766826	-0.303659	-0.312647	0.0238657	0.0959498	0.290739	0.00485317	0.324226795	0.956431	0.504357	72319	CHH	0.42452	0	1	0	0	0	0
nd-sRNA	18396	TRUE	Ndicer	7.279	No	NA	N	323	J00382	0.808367	0.0189702	0.156716	0.0778165	-0.00599036	2.44534	-0.089142	1.00453	-0.269574	-0.954357	3.13e-10	0.0013111	0.00155331	0.00485321	0.451938297	0.821792	0.113651	53370	CHH	-0.324751	0	0	2.51055	1	0	0
nd-sRNA	25950	FALSE	Ndicer	7.04	No	NA	N	708	M01362	0.889157	0.8257	0.1	0.157287	0.106752	1.86431	0.231025	1.01092	-0.170703	-0.222605	0.0153405	0.0183102	0.0365642	0.00490078	0.645354932	0.581551	0.694594	15394	CG	0.323491	0	1	2.85065	1	0	0
nd-sRNA	26306	TRUE	Ndicer	282.177	No	NA	N	946	M01888	0.967608	0.953642	0.0108626	0.00834798	-0.198532	1.3457	0.382807	1.02679	0.0832408	-0.597959	0.00688356	0.000754801	0.0287383	0.0050182	0.700801343	0.246733	0.178426	67294	CHH	0.300629	0	1	2.97635	1	0	0
nd-sRNA	4866	FALSE	Ndicer	50.557	No	NA	N	653	C00789	0.309353	0.665882	0.0915493	0.170103	0		0.127978	0.848403	-0.081065	-0.142982	0.0152837	0.00112545	0.00508544	0.00506147	0.734097009	0.662704	0.699093	14150	CHH	-0.382445	0	0	2.81558	1	0	0
nd-sRNA	4776	FALSE	Ndicer	672.254	No	NA	N	927	C00712	0.646873	0.966667	0.14744	0.196224	-0.0413927	-0.0791812	-0.315448	-0.667049	-0.26652	-0.0119978	0.318388	0.0359637	0.599212	0.00532833	0.271903009	0.328856	0.978761	54709	CHH	-0.298246	0	0	2.96755	1	0	0
nd-sRNA	11529	FALSE	Ndicer	3.29		NA	O	0	F01678							0.309108	-1.21246	-0.307907	-0.0673881	0.0226214	0.0333093	0.0567431	0.00540115	0.463257386	0.576706	0.902679	49590	CHH	0.391297	0	1	0	1	0	0
siRNA	26000	FALSE	24	39.275	No	NA	N	1913	M01452	0.454391	0.467153	0.0785609	0.0328444	-0.0578901	2.00217	-0.425688	-0.723289	-0.139283	0.0165832	0.109112	0.00166929	0.142809	0.00564496	0.493363373	0.0625331	0.964935	6045	CG	-0.330045	0	0	3.28194	1	0	0
miRNA	5426	FALSE	miRNA	8906.39	No	NA	O	0	D00392							-0.376756	-0.501371	-0.151507	0.228089	0.0143947	0.0265416	0.497491	0.00567471	0.466216401	0.0630904	0.581194	144096	CHH	-0.415345	0	0	0	1	0	0
nd-sRNA	5991	FALSE	Ndicer	3.185	No	NA	O	0	D01221	0.724755	0.375	0.09421	0.0814647	0.049978	3.49208	-0.0635084	-2.73879	0.0121991	-0.744936	0.000426117	0.011423	0.0265135	0.00587497	0.985277054	0.931165	0.295818	122550	CHH	-0.467178	0	0	0	1	0	0
miRNA	27698	FALSE	miRNA	486.802	No	NA	N	4763	N01044							-0.235932	-0.546461	0.0158992	0.232817	0.00842323	0.0421652	0.157001	0.00618563	0.935815384	0.234175	0.564513	2358	CG	0.282634	0	1	3.67797	1	0	0
nd-sRNA	27806	TRUE	Ndicer	8.696	No	NA	O	0	N01130	0.951705	0.969388	0.0134933	0.0290886	0.047623	1.69314	-0.256955	1.48561	0.170842	-0.914299	0.010734	0.00806642	0.0135447	0.00624666	0.657325067	0.540077	0.241264	53074	CHH	-0.422196	0	0	0	1	0	0
nd-sRNA	26327	FALSE	Ndicer	89.58	No	NA	O	0	M01942	0.615694	0.345874	0.0682743	0.147662	0.0135216	2.84178	-0.357794	0.842646	-0.426655	0.147085	4.96e-07	0.00701106	0.00237468	0.00627942	0.076378521	0.331817	0.710425	73950	CG	0.485239	0	1	0	1	0	0
nd-sRNA	6282	TRUE	Ndicer	6045.45	No	NA	O	0	D01393							0.535488	1.29676	-0.290229	0.652199	0.00021588	0.00503751	0.0169963	0.00643007	0.194582934	0.176283	0.140569	137729	CHH	-0.162738	0	0	0	1	0	0
siRNA	13510	TRUE	22	57.075	No	NA	N	545	H00065	0.335725	0.627669	0.0300842	0.0839808	0.107173	2.48525	0.277645	0.589269	0.165568	-0.249569	0.0276942	0.00416226	0.236894	0.00648189	0.40220328	0.138979	0.520358	7813	CHH	0.135004	0	1	2.73719	1	0	0
nd-sRNA	6199	FALSE	Ndicer	26.234	No	NA	O	0	D01322	0.922535	0.988636	0.845133	0.195589	0.0584456	3.01522	-0.437652	-1.39775	-0.330603	-0.322998	0.00575813	0.0147884	0.208016	0.00660943	0.284615723	0.268729	0.593974	95437	CHH	-0.437307	0	0	0	1	0	0
nd-sRNA	7528	FALSE	Ndicer	14.362	No	NA	O	0	D02193	0.915479	0.0122231	0.0168675	0.0175164	0.0820189	4.97544	0.541166	-2.03409	0.234519	-0.15105	0.0068493	0.00637233	0.00367279	0.0067979	0.560279892	0.249792	0.74645	34955	CG	-0.3072	0	0	0	1	0	0
nd-sRNA	28352	FALSE	Ndicer	25.057	No	NA	N	1366	N01603	0.845887	0.869186	0.0181324	0.0314392	0.0189006	2.48073	-0.348452	-0.772554	-0.251774	-0.180434	0.295551	0.0312653	0.481512	0.00687887	0.36736966	0.306282	0.681289	21421	CHH	-0.338326	0	0	3.13577	1	0	0
nd-sRNA	27257	FALSE	Ndicer	7.24		NA	N	227	N00838							-0.260731	-0.978372	-0.517439	-0.244911	0.0173276	0.00662399	0.328405	0.00688919	0.116382707	0.473115	0.685637	10174	CHH	-0.285193	0	0	2.35793	1	0	0
nd-sRNA	12615	FALSE	Ndicer	2.799	No	NA	O	0	G00774	0.912765	0.363636	0.653252	0.349481	0.0565379	4.56868	-0.0404633	-2.31526	0.692584	-0.710107	0.0115887	0.026696	0.0208908	0.00713495	0.376623004	0.961236	0.200302	50059	CHH	0.386275	0	1	0	1	0	0
nd-sRNA	19917	TRUE	Ndicer	11.351		NA	F	5885	J01605							-0.218762	-0.82281	-0.335897	-0.0426422	3.33e-05	0.0244664	0.384758	0.00717832	0.288858697	0.604463	0.937634	652	CHH	0.224733	0	1	3.76982	1	0	0
nd-sRNA	10698	FALSE	Ndicer	6.036	No	NA	O	0	F01095	0.356995	0.907484	0.0267101	0.0453664	-0.0528509	4.3308	-0.016122	0.926393	-0.408277	0.297414	1.14e-05	0.0183362	0.0112969	0.00740095	0.305774432	0.970671	0.59825	29426	CHH	-0.443956	0	0	0	1	0	0
nd-sRNA	20490	TRUE	Ndicer	113.563	No	NA	N	2196	K00508	0.478616	0.272425	0.0202429	0.0209687	-0.00768683	0.929419	0.0391702	-0.602159	-0.255054	-0.53833	0.541397	0.145598	0.296866	0.00740412	0.340503831	0.904195	0.230771	98167	CHH	0.293021	0	1	3.34183	0	0	0
siRNA	23816	TRUE	24	11.007	No	NA	N	2534	L01033	0.503448	0.80137	0.456592	0.32577	-0.0764697	2.37749	-0.428754	-1.13657	-0.592302	0.250225	0.266368	0.00138977	0.340939	0.00746386	0.048043563	0.287265	0.556363	1411	CHH	0.367109	0	1	3.40398	1	0	0
nd-sRNA	27377	TRUE	Ndicer	27.316	No	NA	N	666	N00918	0.375	0.578286	0.133333	0.142012	-0.0125706	2.53614	-0.552451	0.818612	0.297606	-0.268546	0.00349623	0.00616171	0.00422134	0.00746512	0.295774468	0.146558	0.641131	36146	CHH	0.24285	0	1	2.82413	1	0	0
nd-sRNA	15492	TRUE	Ndicer	158.297	Up	4	N	859	H01659	0.960963	0.956522	0.0144928	0.0205396	0.156994	3.2437	-0.500245	-0.78286	-0.504148	-0.108076	0.523397	0.0114549	0.842444	0.00764738	0.086783867	0.121745	0.820989	30310	CHH	0.310327	0	1	2.9345	1	0	0
siRNA	3867	FALSE	20	5.762		NA	N	576	C00255							0.0501468	-1.46506	-0.27825	-1.33331	0.0250069	0.185176	0.27893	0.00770414	0.653519342	0.940695	0.351071	159097	CHH	0.289226	0	1	2.76118	0	0	0
nd-sRNA	5049	FALSE	Ndicer	94.473	No	NA	N	1195	C00995							-0.525307	-0.631474	-0.0665403	-0.162967	0.107495	0.0208546	0.303746	0.00800623	0.802709818	0.0889578	0.705156	44937	CHH	0.273094	0	1	3.07773	1	0	0
nd-sRNA	23458	TRUE	Ndicer	3.381		NA	F	48231	L00846							-0.336532	1.42895	0.0442014	-0.536831	0.00893935	0.0206335	0.0164965	0.0081127	0.929308934	0.498844	0.407525	24154	CHH	-0.467723	0	0	4.68334	1	0	0
siRNA	27255	TRUE	24	5.806	No	NA	N	313	N00837	0.720137	0.79808	0.0280899	0.149215	-0.0303737	2.84798	0.236517	0.941098	-0.0879733	-0.597572	8.07e-06	0.0381574	0.0809769	0.00827735	0.776674751	0.61212	0.203841	32984	CHH	-0.285193	0	0	2.49693	1	0	0
nd-sRNA	19839	TRUE	Ndicer	2.069	No	NA	O	0	J01500							-0.234981	-1.86402	1.07891	0.322475	0.00050707	0.00558633	0.00312471	0.00852621	0.086082181	0.737131	0.669171	38062	CHH	-0.157115	0	0	0	1	0	0
nd-sRNA	16	FALSE	Ndicer	2.959	Down	1	O	0	A00045	0.928593	0.568773	0.0290144	0.0650522	-0.0445398	3.86058	-2.06364	-2.43357	0.0165841	-0.041996	0.00666398	0.00751528	0.108221	0.00853718	0.980516472	0.0412595	0.936637	43067	CHH	-0.208647	0	0	0	1	1	0
siRNA	20068	TRUE	24	11.659	No	NA	N	26	J01767	0.95606	0.959097	0.0268293	0.0273339	0.029093	3.34292	0.415389	0.803415	0.191886	0.0306897	0.00675669	0.00987444	0.248127	0.00865021	0.470421031	0.241598	0.930078	154675	CHH	-0.383338	0	0	1.43136	1	0	0
nd-sRNA	10058	FALSE	Ndicer	97.78	No	NA	N	323	F00035	0.802175	0.0158537	0.0414643	0.0297406	0.0329027	3.08967	-0.507303	1.40886	-0.141382	-0.739743	4.41e-11	0.00267839	0.00146984	0.00865605	0.56949994	0.175072	0.335859	6914	CHH	-0.518775	0	0	2.51055	1	0	0
nd-sRNA	19752	TRUE	Ndicer	26.499	No	NA	N	1660	J01439	0.692683	0.949495	0.0939457	0.086867	0.09691	0.367977	-0.868923	0.799827	-0.368447	0.182254	3.23e-05	0.00239222	0.00091524	0.00873387	0.186737788	0.0332149	0.646469	34137	CHH	0.421748	0	1	3.22037	1	1	0
nd-sRNA	10012	TRUE	Ndicer	3.968	No	NA	N	162	E01771	0.965261	0.982222	0.0175953	0.0204632	0.0807364	2.67333	-0.615108	1.0369	-0.141088	-0.379431	6.4e-05	0.0242283	0.0118132	0.00885962	0.760253313	0.323778	0.551224	17834	CHH	-0.331125	0	0	2.21219	1	0	0
siRNA	25933	TRUE	24	7.27	No	NA	O	0	M01318	0.713608	0.195455	0.0424051	0.0325331	0.0199939	2.59292	-0.548692	0.943164	0.124833	-0.132187	0.0108352	0.0121651	0.00703463	0.00897786	0.693130241	0.199726	0.807925	169028	CG	0.323491	0	1	0	1	0	0
siRNA	5035	TRUE	24	2.729	No	NA	N	1327	C00982	0.884615	0.920863	0.0267857	0.0203676	-0.577586	1.65321	-0.327167	1.55868	0.407355	-0.0386485	0.0526891	0.0152777	0.0263946	0.00897856	0.424337886	0.552928	0.936989	29607	CHH	0.273094	0	1	3.1232	1	0	0
nd-sRNA	6243	FALSE	Ndicer	6207.65	No	NA	O	0	D01354	0.00903787	0.0107527	0.00925596	0.00719702	-0.00875359	3.52375	-0.0994827	-0.703436	0.145908	-0.460306	0.0206937	0.139051	0.139932	0.00923485	0.605949981	0.74939	0.48015	154628	CHH	-0.437307	0	0	0	0	0	0
nd-sRNA	1334	TRUE	Ndicer	3.12	Up	1	F	21310	A01186							0.453727	-1.53412	-0.101281	0.560107	0.0246117	0.061087	0.0512958	0.00944408	0.840756342	0.491801	0.297993	187395	CHH	-0.392437	0	0	4.3286	0	0	0
nd-sRNA	7435	TRUE	Ndicer	26.743	No	NA	O	0	D02103							-0.834989	-0.675761	-0.47057	-0.542081	0.0236152	0.00365909	0.697522	0.00947898	0.099626011	0.02417	0.435794	21718	CHH	-0.369423	0	0	0	1	1	0
siRNA	2172	TRUE	24	6.106	No	NA	N	191	B00809	0.731504	0.671053	0.239264	0.117926	0.0410307	3.09824	0.282713	1.04222	0.298507	0.221908	0.0521148	0.0320425	0.295454	0.00956695	0.404256088	0.568795	0.520827	21736	CHH	-0.363783	0	0	2.2833	1	0	0
nd-sRNA	22111	FALSE	Ndicer	826.579	No	NA	N	624	K01480	0.873932	0.801887	0.688149	0.209822	0.0543155	3.25959	-0.504454	1.37727	-0.156048	-0.70068	3.45e-12	0.00249942	0.00128984	0.00957456	0.524548465	0.150706	0.361	60554	CHH	-0.0540216	0	0	2.79588	1	0	0
nd-sRNA	15459	FALSE	Ndicer	2.677	No	NA	O	0	H01601	0.272678	0.677019	0.0313424	0.0392157	0.0235419	2.94234	-1.60846	1.72752	0.426103	-1.40142	0.0305456	0.098687	0.0462566	0.0096037	0.464058998	0.202823	0.150569	40464	CHH	0.288187	0	1	0	0	0	0
nd-sRNA	9050	FALSE	Ndicer	6.114		NA	N	849	E00963							0.6647	1.70271	0.733546	0.403512	0.0947113	0.00077872	0.204224	0.00985745	0.108345329	0.114007	0.601173	67251	CHH	-0.312308	0	0	2.92942	1	0	0
miRNA	14438	FALSE	miRNA	107.575	No	NA	N	3637	H00846	0.647345	0.964618	0.467327	0.159566	0.0168736	3.66447	-0.317535	-0.506998	-0.137942	0.271232	0.0295676	0.054368	0.491842	0.00995712	0.520069173	0.157452	0.480889	16877	CHH	0.319689	0	1	3.56086	0	0	0
nd-sRNA	24430	FALSE	Ndicer	5.136	Up	5	O	0	L01935	0.251744	0.0413223	0.0796972	0.0462297	0.1862	4.76855	0.653747	-1.80479	-0.244781	-0.369701	6.71e-05	0.00844123	0.0103486	0.00996247	0.594272881	0.301895	0.45677	46247	CHH	-0.366721	0	0	0	1	0	0
siRNA	17645	TRUE	24	4.411	Up	4	N	1801	I00578	0.875924	0.770035	0.0601307	0.0498387	0.692678	1.67821	0.894736	-1.85962	-0.398559	0.0791838	0.00170607	0.0022136	0.0015518	0.0100097	0.302619518	0.151739	0.857193	26662	CHH	0.442649	0	1	3.25575	1	0	0
nd-sRNA	12824	FALSE	Ndicer	288.695	No	NA	F	7349	G00896							0.792153	1.45621	-0.192221	0.053029	0.0142634	0.0111564	0.0568803	0.0101556	0.435186844	0.0922134	0.90571	2034	CHG	0.23335	0	1	3.86629	1	0	0
siRNA	17478	TRUE	24	10.147		NA	F	11308	I00476							0.236644	0.753953	0.322911	-0.0442332	0.0313471	0.0147806	0.317943	0.0102674	0.173590125	0.489097	0.933434	79318	CHH	0.224212	0	1	4.05342	1	0	0
nd-sRNA	10248	TRUE	Ndicer	15.522	No	NA	N	126	F00433							0.0785032	-1.05768	0.268454	-0.0263391	0.0421993	0.0227223	0.0149942	0.0104293	0.370681923	0.837105	0.963775	0	CHH	-0.0543866	1	0	2.1038	1	0	0
nd-sRNA	9460	FALSE	Ndicer	375.989		NA	N	1251	E01288							-0.560923	1.39282	-0.133584	-0.76196	8.13e-12	0.00442344	0.00219218	0.0105155	0.594045708	0.146553	0.359415	34289	CG	-0.536051	0	0	3.0976	1	0	0
nd-sRNA	17813	FALSE	Ndicer	72.91	No	NA	N	680	I00711	0.578947	0.892857	0.203883	0.0869947	0.0434657	2.53677	-0.410918	1.34879	0.00316165	-0.653375	8.42e-13	0.00271194	0.00235089	0.0106298	0.990313062	0.21993	0.390926	40251	CHH	0.131858	0	1	2.83315	1	0	0
nd-sRNA	6241	FALSE	Ndicer	168.635	No	NA	N	106	D01351	0.00931141	0.00815704	0.00994933	0.00818503	0.00924066	1.16137	-0.62064	-0.9628	-0.0700747	0.257315	0.424766	0.00703448	0.172172	0.0107009	0.775242625	0.0696177	0.653363	149966	CHH	-0.437307	0	0	2.02938	1	0	0
siRNA	26141	TRUE	24	3.442	No	NA	N	1241	M01649	0.388535	0.163793	0.0172414	0.0236857	0	0.544068	0.0213127	-1.5424	-0.767649	0.119367	0.166764	0.00586169	0.078676	0.0107598	0.105753165	0.968106	0.794972	1591	CHG	0.123448	0	1	3.09412	1	0	0
nd-sRNA	22879	FALSE	Ndicer	2.66	No	NA	N	442	L00521	0.895746	0.840841	0.74359	0.139302	0.0896352	1.9971	-0.210188	-1.98784	-0.163173	-0.294086	0.107251	0.0291551	0.0742351	0.0108189	0.770323794	0.730963	0.623956	13489	CHH	0.282528	0	1	2.6464	1	0	0
nd-sRNA	20780	FALSE	Ndicer	2.247	No	NA	N	2509	K00711	0.564212	0.632184	0.342699	0.289246	0.0853977	3.17941	-0.595519	-3.57368	0.294255	-0.755367	0.0815457	0.0166509	0.0402015	0.0108317	0.804464059	0.554862	0.160667	22959	CHH	0.275671	0	1	3.39967	1	0	0
nd-sRNA	17601	TRUE	Ndicer	348.151	No	NA	N	20	I00564	0.846238	0.877922	0.680891	0.176764	-0.0386034	1.80391	-0.454342	1.34018	-0.1795	-0.723758	9.37e-12	0.00420753	0.00222399	0.0108376	0.478412601	0.207164	0.351267	3554	CHH	0.102166	0	1	1.32222	1	0	0
siRNA	7749	FALSE	24	2.147	No	NA	O	0	D02440							-1.0648	1.95044	0.273197	0.614471	0.0362182	0.0180993	0.0132373	0.0110538	0.633083855	0.242717	0.210839	1161	CHH	-0.22692	0	0	0	1	0	0
nd-sRNA	15493	FALSE	Ndicer	93.161	No	NA	N	1669	H01660	0.949545	0.938242	0.0288873	0.0624659	0.0365886	3.47334	-0.146985	-0.547663	-0.221411	-0.037239	0.636885	0.217731	0.648366	0.0113566	0.383315654	0.670587	0.930399	29588	CHH	0.310327	0	1	3.22272	0	0	0
nd-sRNA	3860	FALSE	Ndicer	7.618		NA	F	6400	C00245							-0.139327	1.19922	-0.137503	-0.0891448	0.0027127	0.00773902	0.00857709	0.0115846	0.708933316	0.742641	0.838804	132566	CHH	-0.371221	0	0	3.80625	1	0	0
siRNA	9034	TRUE	24	2.442	No	NA	F	6181	E00955	0.769737	0.956044	0.778261	0.157848	0		-0.35809	1.38514	-0.457503	-0.525508	0.0168173	0.025727	0.0121078	0.0119965	0.364841127	0.552993	0.295518	5079	CHH	-0.316112	0	0	3.79113	1	0	0
nd-sRNA	3864	FALSE	Ndicer	2.807		NA	N	3027	C00245							-0.917908	1.44438	-0.967578	-0.475769	1e-07	0.000646547	0.000185311	0.0120634	0.055271787	0.131469	0.412813	142765	CHH	-0.371221	0	0	3.48116	1	0	0
nd-sRNA	16626	TRUE	Ndicer	2.877	Up	4	O	0	I00028	0.477101	0.770451	0.207265	0.312654	0.200497	3.23536	0.356603	-1.64651	-0.692243	-0.119834	0.0189787	0.0166975	0.049225	0.0121864	0.166856952	0.56744	0.88027	38969	CHH	-0.289749	0	0	0	1	0	0
siRNA	8987	TRUE	24	3.876	No	NA	F	8855	E00942	0.260323	0.46875	0.22291	0.0168295	-0.0390979	1.38322	0.115001	1.36444	-0.142665	0.0823058	0.122094	0.0356203	0.0417565	0.0124475	0.716362018	0.829767	0.841177	0	CHH	0.139717	1	1	3.94724	1	0	0
miRNA	12260	FALSE	miRNA	1115.34	No	NA	N	996	G00438	0.820268	0.879781	0.426174	0.270657	0.0278305	3.23909	-0.432126	-0.481319	-0.243416	0.254713	0.0074307	0.029948	0.742716	0.0125014	0.265782221	0.177421	0.547132	10888	CHH	0.182159	0	1	2.9987	1	0	0
miRNA	5097	FALSE	miRNA	4.185	No	NA	O	0	C01051							0.00325141	0.988525	0.152157	-0.243681	0.00570629	0.0426534	0.11033	0.0125108	0.691653277	0.993744	0.61597	28509	CHH	0.232069	0	1	0	1	0	0
nd-sRNA	12778	TRUE	Ndicer	14.897	No	NA	F	6940	G00883	0.384615	0.786744	0.110843	0.130077	-0.377418	0.619789	-0.364444	-1.10021	0.151339	-0.254788	0.00398968	0.0527898	0.104137	0.0127767	0.643974164	0.453092	0.645571	31617	CHH	0.351701	0	1	3.84142	0	0	0
nd-sRNA	7828	FALSE	Ndicer	55.08	No	NA	N	2809	E00003	0.269621	0.104037	0.0887021	0.122409	0.477121	0.0669468	-0.380972	1.32351	-0.0165184	-0.684213	3.38e-12	0.00585288	0.00491014	0.0133876	0.94998938	0.300044	0.374422	4662	CHH	-0.239316	0	0	3.44871	1	0	0
nd-sRNA	7224	TRUE	Ndicer	2.308	No	NA	O	0	D01901	0.307145	0.476427	0.0382337	0.0155167	0.0273923	3.49836	-0.463483	-2.03759	0.795899	0.26319	0.0323125	0.0184129	0.0145622	0.0134329	0.262389855	0.48244	0.681457	14563	CHG	0.420197	0	1	0	1	0	0
siRNA	17207	TRUE	24	13.771	No	NA	F	13549	I00336	0.944944	0.930306	0.679391	0.132371	0.0824546	2.7007	-0.159863	-0.96613	-0.52601	-0.365049	0.247102	0.00762971	0.222849	0.0138757	0.081056786	0.629817	0.431123	23045	CHH	-0.19317	0	0	4.13194	1	0	0
siRNA	1800	FALSE	24	3.463	No	NA	N	230	B00364	0.60019	0.962542	0.220238	0.0359755	0.0505777	3.22505	0.154518	-3.60052	-3.65413	0.831384	0.601914	0.0799527	0.261313	0.0138903	0.176792914	0.915848	0.362336	10043	CHH	0.33407	0	1	2.36361	0	0	0
nd-sRNA	15266	TRUE	Ndicer	15.688	No	NA	N	351	H01325	0.484793	0.697878	0.124841	0.237523	0.0505765	4.12518	0.129244	-0.891074	0.510234	-0.48443	0.0113163	0.00971906	0.00347334	0.0140291	0.092699962	0.71577	0.372983	578	CHH	-0.322116	0	0	2.54654	1	0	0
nd-sRNA	8177	FALSE	Ndicer	154.295	No	NA	N	559	E00371	0.937931	0.636364	0.0307692	0.141375	-0.0516602	1.22617	-0.330819	-0.631628	0.212808	-0.484893	0.00681853	0.10314	0.132423	0.0141964	0.349133235	0.364661	0.355549	7041	CHH	0.354017	0	1	2.74819	0	0	0
siRNA	14101	FALSE	24	4.002	No	NA	O	0	H00655	0.442868	0.0443864	0.0363003	0.0712959	0.00868752	3.02992	-0.03347	1.30369	-0.0153494	-0.0212712	0.166275	0.0408232	0.046013	0.0144926	0.970929418	0.947472	0.96205	16649	CHH	-0.290008	0	0	0	1	0	0
siRNA	22804	TRUE	24	8.022	No	NA	F	12090	L00490	0.831948	0.824176	0.137888	0.596092	0.0180982	0.834633	0.3052	0.858095	0.0642873	-0.597016	0.000632391	0.042589	0.179121	0.0145047	0.837148634	0.496125	0.154373	9767	CHH	-0.179544	0	0	4.08246	1	0	0
nd-sRNA	25789	FALSE	Ndicer	20.311	No	NA	O	0	M00960	0.930877	0.982609	0.108725	0.337317	0.0499233	4.50084	-0.174627	-0.723064	-0.274243	-0.186453	0.777092	0.0817259	0.468662	0.0146272	0.376616406	0.614816	0.653356	87483	CHH	0.134721	0	1	0	0	0	0
siRNA	2736	TRUE	22	13.906		NA	F	13155	B01160							0.0282672	0.700712	0.114596	-0.312405	0.27743	0.0763674	0.163042	0.0147142	0.659500414	0.921428	0.421417	2437	CHH	0.309595	0	1	4.11912	0	0	0
nd-sRNA	3596	FALSE	Ndicer	6.901	No	NA	N	596	C00109	0.938303	0.902874	0.666393	0.408628	0		-0.288425	-1.0003	-0.469249	-0.123554	0.00102864	0.0433174	0.487397	0.0151573	0.189706846	0.541278	0.845932	43224	CHH	-0.281535	0	0	2.77597	1	0	0
miRNA	28305	TRUE	miRNA	156.059	No	NA	N	1408	N01523	0.722222	0.946524	0.0259403	0.0669073	0.102039	3.52716	-0.329418	-0.471136	-0.175626	0.303504	0.0115141	0.100337	0.680087	0.0152932	0.458196613	0.147523	0.488036	42711	CHH	0.18913	0	1	3.14891	0	0	0
nd-sRNA	25978	FALSE	Ndicer	3.107	No	NA	N	7	M01418	0.761532	0.0075188	0.0489039	0.017657	0.0155218	3.44107	0.196405	1.30956	-0.746483	-1.08269	4.63e-08	0.00231056	0.00201494	0.0154283	0.120183617	0.670599	0.127515	60538	CHH	0.318963	0	1	0.90309	1	0	0
nd-sRNA	14963	FALSE	Ndicer	584.808	No	NA	N	195	H01129	0.941261	0.950142	0.379845	0.063591	0	-0.477121	0.0171159	0.626689	-0.419435	0.147159	5.86e-07	0.021173	0.00917918	0.0154306	0.05631581	0.96068	0.758526	3837	CHH	0.281231	0	1	2.29226	1	0	0
siRNA	24247	TRUE	24	2.412	No	NA	O	0	L01541	0.776909	0.979592	0.270908	0.174776	0.0135436	2.97833	0.146004	1.79888	-0.0360933	-0.443358	0.196467	0.0399384	0.052425	0.0155887	0.945939805	0.836664	0.330408	86287	CG	-0.279375	0	0	0	1	0	0
nd-sRNA	6432	TRUE	Ndicer	22.158	No	NA	O	0	D01473	0.894737	0.9375	0.736607	0.131209	0.0274344	5.95896	0.377499	-1.08552	0.440667	0.27993	5.62e-07	0.0932102	0.0405657	0.0156655	0.195257487	0.417921	0.62375	112873	CHH	-0.305437	0	0	0	0	0	0
nd-sRNA	6279	FALSE	Ndicer	101.022	No	NA	N	445	D01391	0.00691813	0.00635259	0.00774898	0.00668866	-0.10721	0.636822	0.490287	0.593063	0.203607	0.0805999	6.47e-09	0.0575317	0.561004	0.0158154	0.473806527	0.169756	0.927158	141355	CHH	-0.162738	0	0	2.64933	0	0	0
siRNA	10538	TRUE	24	6.914	No	NA	N	103	F00911	0.896759	0.956349	0.0372766	0.0821441	0.0407724	3.44075	-0.29381	-1.08665	0.057308	-0.0494194	0.246791	0.0305168	0.0666764	0.0158663	0.864314933	0.462645	0.909458	49632	CHH	0.319234	0	1	2.01703	1	0	0
nd-sRNA	372	TRUE	Ndicer	22.241	No	NA	N	4441	A00592	0.837838	0.753472	0.72	0.415135	0.123994	1.25928	-0.0154181	-0.709017	0.403397	-0.160847	4.08e-06	0.143496	0.0738868	0.0160707	0.173593436	0.973453	0.813493	30329	CHH	0.389609	0	1	3.64758	0	0	0
siRNA	17118	TRUE	24	2.155	No	NA	O	0	I00311	0.903743	0.529851	0.594396	0.128272	0.00346992	3.04146	-0.176428	1.25522	0.0393272	-0.432342	0.00137527	0.0780895	0.110875	0.0161053	0.936633677	0.802085	0.673649	48655	CHH	-0.165877	0	0	0	0	0	0
nd-sRNA	1385	FALSE	Ndicer	3.798	No	NA	N	3648	A01196	0.934752	0.929712	0.64086	0.0650057	-0.00701796	2.12764	-0.0694333	1.15119	-0.0114792	-0.269309	0.00175888	0.0372668	0.0576458	0.0161267	0.982444657	0.904327	0.848276	4793	CHH	0.352803	0	1	3.56217	1	0	0
siRNA	19418	TRUE	24	15.379		NA	N	3022	J01252							-0.818402	-0.949729	-0.0576112	-0.0691743	0.00131652	0.00352901	0.0809456	0.0162082	0.815989942	0.0280379	0.854617	52979	CHH	0.301542	0	1	3.48044	1	1	0
nd-sRNA	1368	FALSE	Ndicer	102.769	No	NA	F	24357	A01192	0.925	0.734127	0.756098	0.146341	0		-0.140142	0.675926	-0.0132718	-0.278043	0.00637202	0.0269583	0.0244113	0.0163277	0.953924409	0.665448	0.593367	117970	CHH	0.352803	0	1	4.38664	1	0	0
nd-sRNA	20377	FALSE	Ndicer	4.459	No	NA	O	0	K00421	0.968568	0.969697	0.0356422	0.0224755			-0.0756291	1.54209	-0.316901	-0.474857	0.00937439	0.0162107	0.0149591	0.0163565	0.524880185	0.877433	0.43588	34276	CG	-0.53921	0	0	0	1	0	0
siRNA	1165	TRUE	24	2.342	No	NA	N	512	A01117	0.908528	0.728601	0.779661	0.131163	0.0204045	2.61048	0.249166	-2.91147	-0.015689	0.141856	0.0110557	0.0126931	0.00971561	0.0164166	0.974739893	0.72938	0.766918	38168	CHH	0.287478	0	1	2.71012	1	0	0
siRNA	15291	TRUE	22	46.394	No	NA	N	249	H01372	0.477831	0.906433	0.149095	0.0959007	0.0857978	4.14552	0.257292	0.544325	0.142743	-0.185017	0.0036203	0.0597866	0.43328	0.0164645	0.549300157	0.180996	0.723306	4823	CHH	0.148539	0	1	2.39794	0	0	0
siRNA	12250	TRUE	24	13.589	No	NA	N	3221	G00420	0.628889	0.718876	0.341137	0.18585	0.133383	3.77679	0.099323	-0.947687	-0.134032	0.603063	0.18025	0.0372202	0.0550663	0.0165683	0.604841533	0.764721	0.0845168	38499	CHH	-0.353137	0	0	3.50813	1	0	0
siRNA	14525	FALSE	24	3.455	No	NA	N	3879	H00958	0.913043	0.873541	0.107914	0.0209677			0.0419692	1.74513	0.0962675	-0.498524	0.0122847	0.0217343	0.0414303	0.0167271	0.81853032	0.953561	0.288654	3550	CHH	-0.160154	0	0	3.58883	1	0	0
miRNA	20312	FALSE	miRNA	25.569	No	NA	N	1816	K00337	0.0727546	0.00915751	0.0439975	0.224697			0.0807001	0.567752	0.165181	0.082894	6.67e-07	0.122487	0.336294	0.0168453	0.500151876	0.740433	0.853281	10500	CHH	0.409089	0	1	3.25935	0	0	0
nd-sRNA	4687	TRUE	Ndicer	1152.38	No	NA	N	809	C00649	0.469565	0.873188	0.42132	0.0768289	0.105997	3.06948	-0.0610448	0.766252	0.0481804	0.320912	0.0324528	0.0460018	0.0604024	0.0169499	0.837034276	0.853024	0.521979	24365	CHH	0.279413	0	1	2.90849	1	0	0
siRNA	26717	TRUE	24	3.068	No	NA	N	811	N00474							0.0279651	1.40042	-0.0567921	-0.0250857	0.151556	0.0434136	0.0474587	0.0169982	0.893188361	0.957708	0.955447	8062	CHH	-0.260779	0	0	2.90956	1	0	0
siRNA	18201	TRUE	24	10.16	No	NA	N	14	J00029	0.565046	0.195291	0.0686836	0.351442	-0.000365678	3.1415	0.0682084	-1.04263	-0.465418	0.243832	0.102986	0.00987919	0.0701311	0.0170702	0.109096612	0.856258	0.541181	41714	CHH	0.206595	0	1	1.17609	1	0	0
nd-sRNA	19623	FALSE	Ndicer	90.475	No	NA	N	657	J01362	0.882353	0.856115	0.48538	0.0771277	0.0823458	3.03403	-0.41179	-0.592871	-0.0873133	0.290128	0.00153278	0.0450159	0.411069	0.0173535	0.702750416	0.18597	0.554872	34522	CHG	0.239307	0	1	2.81823	1	0	0
nd-sRNA	24548	FALSE	Ndicer	2.494	No	NA	O	0	M00124	0.530447	0.610619	0.0814937	0.0827348	0.106689	2.80129	0.0388517	-2.1981	-0.107668	-0.505232	0.00551789	0.0629494	0.104689	0.0173773	0.880669206	0.96221	0.587282	226	CHH	-0.271071	0	0	0	0	0	0
nd-sRNA	3226	FALSE	Ndicer	4.237	No	NA	O	0	B01732	0.703609	0.501938	0.0258621	0.0231591	0.063949	3.72127	1.45257	-1.67432	0.0841539	-0.504341	8.46e-05	0.000672291	0.000197355	0.0173927	0.872063493	0.00322465	0.440926	48816	CHH	0.292475	0	1	0	1	1	0
nd-sRNA	6275	FALSE	Ndicer	14.736	No	NA	N	144	D01388	0.00621712	0.00622356	0.0218555	0.00728979	-0.0593729	1.4624	0.590412	0.678561	0.0516289	0.28175	3.76e-06	0.123102	0.431017	0.0175159	0.893745423	0.140301	0.594227	144256	CHH	-0.162738	0	0	2.16137	0	0	0
siRNA	20468	TRUE	24	4.55	Down	3	N	55	K00489	0.355355	0.568421	0.173193	0.214945	-0.285831	1.77694	0.0289081	1.43132	1.09333	-0.144538	0.100437	0.00845122	0.202633	0.017588	0.112377548	0.964398	0.73305	22103	CHH	0.293021	0	1	1.74819	1	0	0
siRNA	16171	TRUE	24	5.271	Down	3	N	1085	H02226	0.913641	0.890485	0.68436	0.250225	-0.352316	4.30726	0.0444033	1.16321	0.0960366	0.563085	0.240532	0.078699	0.123777	0.0176144	0.821962209	0.922094	0.114819	101716	CHH	0.3716	0	1	3.03583	0	0	0
nd-sRNA	16319	TRUE	Ndicer	7.153	No	NA	N	1128	H02314	0.413374	0.0881312	0.32243	0.170017	0.0592466	2.71988	-0.551897	1.46077	-0.0826148	-0.818896	0.0187957	0.0435838	0.0253204	0.0178338	0.847593384	0.285047	0.28996	12361	CHH	0.285703	0	1	3.05269	1	0	0
siRNA	23619	TRUE	24	4.341		NA	O	0	L00915							-0.637659	-1.81705	-0.0543012	0.0217521	0.0723891	0.0175305	0.0706037	0.0178798	0.895512888	0.302677	0.955159	381	CHH	-0.280198	0	0	0	1	0	0
siRNA	10902	TRUE	24	7.531	No	NA	F	8166	F01275	0.636667	0.875	0.350133	0.100794	0.0842529	3.47813	0.26047	0.965422	-0.323607	-0.457897	0.103094	0.029916	0.0236071	0.0178865	0.314896137	0.506774	0.218365	9493	CHG	0.349126	0	1	3.91206	1	0	0
nd-sRNA	15557	FALSE	Ndicer	2.173	Up	4	O	0	H01735							0.592889	-3.24084	0.423578	-0.233525	0.0155617	0.0287133	0.0193877	0.0179817	0.60690781	0.56302	0.75794	12125	CHH	-0.537032	0	0	0	1	0	0
nd-sRNA	1367	TRUE	Ndicer	431.139	No	NA	F	22748	A01192	0.925	0.734127	0.756098	0.146341	0		0.106252	0.820851	0.433384	0.195324	0.119849	0.0384934	0.266293	0.0182108	0.097347173	0.761539	0.684598	119132	CHH	0.352803	0	1	4.35696	1	0	0
siRNA	5024	TRUE	24	2.764	No	NA	F	5284	C00973	0.964286	0.924901	0.00487805	0.0297872	-0.0669468	-0.778151	-0.432523	-1.72985	-0.541093	-0.565971	0.49831	0.0158633	0.233127	0.0182429	0.288471023	0.516692	0.308533	12730	CHH	-0.187273	0	0	3.72304	1	0	0
nd-sRNA	1539	FALSE	Ndicer	194.291	No	NA	F	10874	A01235	0.903226	0.964399	0.505495	0.0521739	0.0412354	1.61101	0.0266962	0.528647	-0.0554028	-0.111659	0.00058118	0.00580758	0.0112401	0.018699	0.79721012	0.92145	0.729503	8443	CG	-0.599732	0	0	4.03643	1	0	0
nd-sRNA	5631	FALSE	Ndicer	32.579	No	NA	O	0	D00813	0.871537	0.0345865	0.149666	0.0741543	-0.00143971	3.9621	-0.250979	-0.539342	-0.572095	-0.502105	0.631179	0.0964236	0.761089	0.0187351	0.062230063	0.498202	0.365341	31023	CG	0.47541	0	1	0	0	0	0
siRNA	28567	TRUE	24	9.187		NA	N	388	N01876							0.0632906	0.82087	0.0932435	0.0853307	0.12847	0.0454601	0.113846	0.0187499	0.756311448	0.854938	0.809541	2986	CHH	0.313877	0	1	2.58995	1	0	0
nd-sRNA	1501	FALSE	Ndicer	561.302	No	NA	F	18052	A01225							0.0244122	0.829832	-0.0618578	0.087888	0.0241029	0.0418767	0.0537078	0.0187542	0.790061388	0.941103	0.847486	80121	CG	-0.599732	0	0	4.25655	1	0	0
siRNA	12175	FALSE	24	2.499	Down	2	N	646	G00368	0.580264	0.864271	0.0325857	0.0798296	-0.0290105	3.39855	-0.395203	-1.66351	-1.84071	-1.06853	0.00150256	0.000101971	0.0780815	0.0188302	0.002199898	0.432075	0.0486486	190	CHH	-0.304894	0	0	2.8109	1	0	1
siRNA	26855	TRUE	24	2.108	No	NA	N	2830	N00606	0.909302	0.596939	0.0176849	0.0163322	0		-0.13368	1.55516	0.432486	0.238738	0.2815	0.0559678	0.109037	0.0189769	0.450819924	0.840331	0.618701	13646	CHH	-0.471472	0	0	3.45194	0	0	0
siRNA	5657	TRUE	24	2.134	No	NA	O	0	D00839	0.164503	0.908705	0.089529	0.0863387	0.0763445	3.33915	-0.424112	1.57667	0.944716	0.106739	0.118924	0.0114076	0.055625	0.0193097	0.079862455	0.59357	0.824138	20046	CHH	-0.456469	0	0	0	1	0	0
nd-sRNA	6190	TRUE	Ndicer	3.65	No	NA	N	1754	D01312	0.838668	0.938503	0.756375	0.177592	0		-0.235708	-1.67308	-0.343603	-0.264655	0.0161702	0.077757	0.233212	0.019466	0.522035438	0.731923	0.647946	14326	CG	0.463182	0	1	3.24428	0	0	0
nd-sRNA	6235	FALSE	Ndicer	96.142	No	NA	N	4555	D01351	0.00931141	0.00815704	0.00994933	0.00818503	0.00924066	1.16137	0.0375139	-0.665657	0.263142	0.018517	4.94e-09	0.129682	0.0723656	0.0195489	0.377909489	0.891571	0.970159	144781	CHH	-0.437307	0	0	3.65858	0	0	0
siRNA	28510	TRUE	24	4.954	No	NA	N	360	N01820	0.945075	0.953293	0.0164797	0.0155499	-0.00766835	3.25955	0.15821	-1.33616	0.801439	0.286657	0.00766806	0.00417544	0.00135056	0.0195872	0.044220783	0.725759	0.456459	24612	CHH	-0.189177	0	0	2.55751	1	0	0
nd-sRNA	5618	FALSE	Ndicer	3.077	No	NA	O	0	D00795	0.480631	0.761856	0.182227	0.282586	0.118348	1.10834	-0.0296153	1.26612	-0.292501	-0.442895	0.0337574	0.084232	0.0663922	0.0197126	0.607020273	0.96548	0.50412	37954	CG	0.739701	0	1	0	0	0	0
siRNA	3271	TRUE	24	3.111	No	NA	F	5516	B01810	0.942236	0.00871731	0.0362942	0.0654574	0.00354845	3.64816	0.138601	1.42975	-0.375179	-0.0788288	0.0682656	0.0355382	0.0220268	0.0197437	0.372077575	0.80726	0.870375	67976	CG	0.190306	0	1	3.7417	1	0	0
nd-sRNA	18266	TRUE	Ndicer	20.046	Up	3	N	381	J00183	0.438212	0.666124	0.0209265	0.0413245	0.146938	3.3702	-0.128776	-0.916715	0.810963	-0.43562	0.000284578	0.00394478	0.00128708	0.0198174	0.003489152	0.737413	0.410434	22258	CG	-0.36424	0	0	2.58206	1	0	0
nd-sRNA	26005	FALSE	Ndicer	26.256	No	NA	O	0	M01454	0.935315	0.056338	0.0136705	0.0201269	0.0590661	4.91596	-0.585429	-0.82627	0.00629771	0.857033	0.412463	0.0977612	0.323039	0.0200109	0.984901075	0.16197	0.108897	21889	CG	-0.330045	0	0	0	0	0	0
nd-sRNA	1380	TRUE	Ndicer	11.538		NA	F	6868	A01195							0.176918	-0.886219	-0.400314	0.0272695	0.00672974	0.0476784	0.116192	0.0200356	0.230712031	0.661226	0.947554	19043	CHH	0.352803	0	1	3.83689	1	0	0
nd-sRNA	7580	FALSE	Ndicer	4.033	No	NA	O	0	D02255	0.918945	0.75265	0.0544891	0.127992	0.118012	5.11215	0.282597	-2.85639	0.771164	-0.0274965	0.0449088	0.0240762	0.0107641	0.020178	0.279107119	0.74722	0.955155	88779	CHH	0.307288	0	1	0	1	0	0
siRNA	92	TRUE	24	2.316	No	NA	O	0	A00217	0.0137195	0.0422535	0.0143672	0.0114686	-0.0157953	3.41545	-0.589136	1.38794	0.418226	0.0712805	0.120758	0.0344888	0.0391691	0.0202222	0.421991694	0.356857	0.881423	9337	CHH	-0.435963	0	0	0	1	0	0
nd-sRNA	16285	TRUE	Ndicer	22.206	No	NA	N	935	H02289	0.225638	0.532468	0.107669	0.053009			-0.114355	-0.853935	-0.0107503	0.0668818	0.0252457	0.0845386	0.153013	0.0203768	0.968015537	0.74816	0.88436	11187	CHH	-0.325444	0	0	2.97128	0	0	0
nd-sRNA	14389	TRUE	Ndicer	3.355	No	NA	N	4554	H00822							0.553062	-1.60464	0.565938	-0.382005	0.0608299	0.0490186	0.0199217	0.0204015	0.312071791	0.421878	0.517803	43864	CHH	0.396264	0	1	3.65849	1	0	0
nd-sRNA	8941	FALSE	Ndicer	17.474	No	NA	N	4673	E00920	0.89721	0.909651	0.656789	0.157276	0.0931158	3.50914	-0.292675	-0.795923	-0.108176	-1.11316	0.463261	0.138668	0.421278	0.0204524	0.758275617	0.388878	0.0145991	73329	CHH	-0.403887	0	0	3.66969	0	0	1
nd-sRNA	1366	FALSE	Ndicer	184.722	No	NA	F	18749	A01192	0.925	0.734127	0.756098	0.146341	0		0.199828	0.932109	0.106718	0.259157	0.00201405	0.0968515	0.225166	0.0206141	0.696666507	0.615102	0.613924	123640	CHH	0.352803	0	1	4.273	0	0	0
siRNA	18100	FALSE	24	2.008	No	NA	N	1180	I01019	0.541012	0.879503	0.140594	0.100433	0.0301773	3.15193	0.387669	1.76975	-0.206202	-0.51055	0.102678	0.0527317	0.058888	0.0207338	0.680255972	0.550285	0.401837	16276	CHH	-0.619173	0	0	3.07225	0	0	0
nd-sRNA	10627	FALSE	Ndicer	2.56	No	NA	O	0	F01016							-0.977427	-2.67615	2.18894	0.0335052	0.00364825	0.0041207	0.00194639	0.0207904	0.003511334	0.28791	0.959765	8354	CHH	0.257219	0	1	0	1	0	0
siRNA	21951	TRUE	24	2.203	No	NA	N	1058	K01272	0.921333	0.415966	0.0932868	0.150042	-0.0249472	3.17021	0.436719	1.54035	-0.472109	-0.120889	0.131518	0.0513549	0.0452097	0.0209293	0.418405378	0.558394	0.813859	74379	CHH	-0.0716866	0	0	3.0249	0	0	0
nd-sRNA	3469	TRUE	Ndicer	12.215	No	NA	O	0	C00051	0.954545	0.945489	0.894942	0.0987821	-0.120822	1.02803	-0.354749	-0.80249	-0.29186	0.151341	0.368931	0.0761956	0.609397	0.0213418	0.346189266	0.358517	0.779991	18324	CHH	-0.234163	0	0	0	0	0	0
nd-sRNA	4085	TRUE	Ndicer	56.471	No	NA	N	667	C00366	0.767196	0.726316	0.780749	0.205815	0.0418521	3.15554	-0.189231	0.728023	-0.275567	-0.24498	0.013727	0.0805049	0.0394587	0.021391	0.279110635	0.63236	0.552069	10747	CHH	-0.368474	0	0	2.82478	0	0	0
siRNA	17829	TRUE	24	8.769	No	NA	N	259	I00732	0.760204	0.818182	0.768212	0.26432	-0.256734	3.3506	0.483605	-1.02453	0.193352	0.157192	0.0230429	0.0160318	0.00583651	0.0216289	0.53361862	0.188356	0.654985	67211	CHH	0.131858	0	1	2.41497	1	0	0
siRNA	8198	TRUE	24	2.851	Down	5	N	3447	E00382	0.614286	0.221382	0.0588571	0.0590885	-0.342305	3.59573	0.167954	1.37256	1.00517	0.306717	0.455303	0.00847004	0.293601	0.0217472	0.051120716	0.797346	0.501358	11365	CHG	0.255509	0	1	3.53757	1	0	0
nd-sRNA	13526	FALSE	Ndicer	2.147	Down	2	O	0	H00079	0.914599	0.229167	0.0144183	0.0151807	-0.220105	4.49864	-0.800748	-1.96214	-0.0741524	0.0298077	0.203691	0.059375	0.239839	0.0219301	0.930589316	0.279838	0.956684	19237	CHH	0.609412	0	1	0	0	0	0
siRNA	13159	TRUE	24	8.244		NA	F	6262	G01102							-0.672705	1.22014	0.738585	0.635434	7.6e-07	0.0165576	0.112014	0.0219388	0.063831892	0.472786	0.532907	45813	CHH	-0.20847	0	0	3.79678	1	0	0
nd-sRNA	3993	TRUE	Ndicer	2578.93	No	NA	N	4913	C00301	0.798759	0.874187	0.306778	0.0316675	-0.131279	0.452298	0.0736071	1.1601	0.10451	0.244606	0.0764332	0.0216433	0.059525	0.0223503	0.719201409	0.790082	0.561924	119799	CHH	0.295997	0	1	3.69144	1	0	0
nd-sRNA	6270	FALSE	Ndicer	63388.4	No	NA	N	2356	D01382	0.0104518	0.00380097	0.00699849	0.00672552	-0.0232023	2.15584	0.168841	-0.50227	-0.321718	0.280092	0.0187179	0.269415	0.290253	0.0223682	0.288239941	0.592203	0.528725	165214	CHH	-0.162738	0	0	3.37236	0	0	0
nd-sRNA	3994	FALSE	Ndicer	238.269		NA	F	5815	C00305							0.490057	0.915292	-0.15484	0.125987	0.000330978	0.020627	0.0697273	0.0225586	0.51083878	0.173046	0.769395	118799	CHH	0.295997	0	1	3.76462	1	0	0
nd-sRNA	2244	FALSE	Ndicer	14.214	Down	1	O	0	B00863	0.692161	0.75	0.585185	0.422319	-0.037839	4.70641	-0.385934	-1.57178	0.174049	0.201428	0.0430489	0.0308497	0.0719931	0.0226058	0.673193706	0.387989	0.682408	24773	CG	0.280586	0	1	0	1	0	0
siRNA	4511	TRUE	24	4.954	No	NA	F	7485	C00535	0.894495	0.0421622	0.199153	0.130952	0.111546	3.71868	-0.230662	-1.33097	-0.220409	0.363414	0.277356	0.037007	0.138016	0.0227012	0.57137845	0.62682	0.439631	2113	CHH	-0.308571	0	0	3.87425	1	0	0
siRNA	1004	TRUE	24	2.62	No	NA	N	2106	A01045	0.869955	0.893855	0.806084	0.0910358	-0.0580094	2.77146	-0.182656	1.35067	0.109893	-0.304621	0.191376	0.0594664	0.0702355	0.0227085	0.809352086	0.739252	0.527951	18323	CHH	-0.329054	0	0	3.32366	0	0	0
siRNA	15259	TRUE	24	6.896	No	NA	N	700	H01302	0.830737	0.863436	0.581851	0.112166	0.049059	3.79205	0.279829	-1.19882	-0.341239	0.433865	0.0618342	0.0232976	0.0355985	0.0228206	0.307908686	0.522609	0.307048	5885	CHH	0.378669	0	1	2.84572	1	0	0
siRNA	28248	TRUE	24	3.616	No	NA	N	788	N01490	0.887113	0.116228	0.037272	0.121883	-0.0457777	2.90055	0.533448	-2.13983	0.00242149	0.309264	0.0168836	0.0279824	0.0138504	0.0228588	0.996538814	0.363993	0.489584	338	CHH	-0.307271	0	0	2.89708	1	0	0
nd-sRNA	2610	TRUE	Ndicer	6.666	No	NA	N	3292	B01074	0.912881	0.952381	0.738368	0.342835	0.0303482	3.56023	-0.292715	-1.02109	0.224197	-0.445379	0.0258561	0.112026	0.135995	0.0231251	0.565677812	0.59745	0.505435	51415	CHH	0.284796	0	1	3.51759	0	0	0
nd-sRNA	24611	TRUE	Ndicer	10.386	No	NA	F	7629	M00160	0.548387	0.611111	0.75	0.23025	0.0511525	0.920819	0.584663	-1.04337	0.372884	-0.118107	0.0125494	0.0713554	0.0302091	0.0231278	0.271652947	0.237972	0.835373	30107	CHH	-0.272625	0	0	3.88252	0	0	0
nd-sRNA	28181	FALSE	Ndicer	9.1	No	NA	F	5603	N01407	0.867711	0.839506	0.596026	0.184211	0.108603	2.55104	-0.196349	-0.793602	-0.27522	-0.363682	0.618771	0.260185	0.601731	0.0240138	0.497128178	0.626047	0.46774	44062	CHH	0.209176	0	1	3.7485	0	0	0
siRNA	24858	TRUE	24	2.638	No	NA	F	8504	M00249	0.836364	0.899658	0.804294	0.120199	0.0680052	3.34134	-0.478192	1.3778	0.124571	-0.269385	0.00483162	0.0938002	0.114521	0.024057	0.823706226	0.620306	0.585365	14075	CHH	0.389606	0	1	3.92967	0	0	0
nd-sRNA	15411	TRUE	Ndicer	2.221	No	NA	O	0	H01546	0.964333	0.0807062	0.810544	0.256554	-0.0481581	3.63031	-0.196971	-1.83469	0.295533	-0.39968	0.19207	0.14146	0.120589	0.0243592	0.666273735	0.824812	0.483961	26906	CHH	0.404404	0	1	0	0	0	0
nd-sRNA	3161	TRUE	Ndicer	4.48	Up	1	O	0	B01608	0.910506	0.957	0.422222	0.145276	0.330974	2.39794	0.5111	-0.932563	-0.256218	-0.399275	3.8e-08	0.174265	0.190765	0.024567	0.566268486	0.514441	0.589371	127280	CHH	0.387455	0	1	0	0	0	0
nd-sRNA	25815	FALSE	Ndicer	2.234	No	NA	O	0	M01025	0.00903862	0.0249653	0.0140187	0.0129822	0.164185	3.5731	-0.195422	-1.72391	-0.197278	0.492467	9.93e-05	0.0760724	0.216218	0.0247043	0.718976972	0.842353	0.4111	57031	CHH	0.305803	0	1	0	0	0	0
siRNA	2382	FALSE	22	5899.3	No	NA	O	0	B00951	0.63964	0.93691	0.0123839	0.0128205	0.00682443	2.95617	0.0883041	0.502762	0.218947	-0.0182168	0.310259	0.0346103	0.282691	0.0250582	0.188012821	0.563445	0.960379	34502	CHH	0.248283	0	1	0	1	0	0
siRNA	12161	FALSE	24	3.75	No	NA	N	1621	G00349	0.351831	0.871795	0.0882852	0.0818441	0.0771774	2.86639	0.0888283	1.08277	0.377565	-0.409012	0.0549785	0.0446752	0.228638	0.0252814	0.319495427	0.876555	0.365873	18290	CHH	-0.417096	0	0	3.21005	1	0	0
siRNA	15396	TRUE	24	2.412		NA	N	745	H01528							0.5029	1.61391	-0.320912	0.176386	0.183996	0.0504166	0.0612366	0.0253647	0.554225625	0.437146	0.718318	49899	CHH	0.26076	0	1	2.87274	0	0	0
nd-sRNA	11750	FALSE	Ndicer	7.514	No	NA	N	330	F01879	0.93	0.664093	0.0435511	0.0983091	-0.0150113	2.95028	-0.62873	-0.93967	-0.162155	-0.106236	0.0780007	0.0187238	0.346288	0.0254832	0.638527197	0.0887229	0.819733	22476	CHH	0.197174	0	1	2.51983	1	0	0
siRNA	23048	TRUE	24	4.306	No	NA	N	4751	L00619							0.17091	-1.64388	-0.31971	0.57303	0.163134	0.0554168	0.0813928	0.0255015	0.479708458	0.772207	0.152154	85990	CHH	-0.272953	0	0	3.67688	0	0	0
nd-sRNA	14664	TRUE	Ndicer	2.49	No	NA	F	14765	H01032							-1.34148	1.5455	-0.691635	-0.497071	0.000225499	0.00935483	0.00325138	0.025516	0.253766235	0.0524905	0.547843	15758	CHH	0.160945	0	1	4.16926	1	0	0
siRNA	26229	TRUE	24	2.19	No	NA	N	81	M01793	0.595502	0.889394	0.240792	0.133167	0.0503478	3.02503	-0.650505	-1.93828	-0.376668	0.351714	0.46003	0.0247786	0.204429	0.0257288	0.47358382	0.37158	0.543926	7563	CG	0.172413	0	1	1.91381	1	0	0
nd-sRNA	16450	FALSE	Ndicer	11.677	No	NA	N	94	H02413	0.961484	0.849224	0.0243191	0.0513074			-0.0471417	0.927255	0.567328	-0.00836039	0.00316818	0.0575132	0.21306	0.0257889	0.10768999	0.922397	0.984434	1227	CHH	0.0435304	0	1	1.97772	0	0	0
nd-sRNA	22114	TRUE	Ndicer	33.622	Down	1	F	5638	K01486	0.878914	0.913232	0.088843	0.112471	-0.00594518	3.0793	-0.173172	0.897618	-0.35375	0.183	0.0040262	0.0255934	0.0118597	0.0258032	0.261533312	0.582175	0.68865	89106	CHH	0.301421	0	1	3.7512	1	0	0
siRNA	18718	TRUE	24	4.793	No	NA	N	1152	J00734	0.784513	0.884333	0.649843	0.249604	0.0282275	2.61119	-0.506505	1.10016	0.131119	-0.29755	0.0862655	0.0485977	0.0304566	0.025857	0.760663051	0.294469	0.537315	99546	CG	-0.265653	0	0	3.06183	1	0	0
nd-sRNA	1419	TRUE	Ndicer	50.726	No	NA	N	4467	A01209	0.833333	0.865672	0.308511	0.0538674	0.124939		0.229872	-0.806512	0.521591	-0.165005	4.25e-09	0.153646	0.0724201	0.0259614	0.176299565	0.51536	0.747313	874	CHH	0.38518	0	1	3.65011	0	0	0
nd-sRNA	1470	FALSE	Ndicer	2449.85	No	NA	F	11563	A01216	0.913692	0.741112	0.230681	0.132746	-0.0506671	4.87297	-0.0574455	0.885183	0.0925407	0.276095	0.00399303	0.0428535	0.0679211	0.0264495	0.684008562	0.860221	0.534141	40873	CHH	0.401337	0	1	4.06311	1	0	0
siRNA	13093	TRUE	24	2.042	No	NA	N	2681	G01063	0.875	0.954545	0.577128	0.124095	0	-0.778151	-0.531394	1.42868	0.293911	0.162171	0.108642	0.0521327	0.0596868	0.0266801	0.583710623	0.48139	0.737273	5479	CHH	0.281647	0	1	3.42846	0	0	0
siRNA	3929	TRUE	21	13.072	No	NA	N	507	C00280	0.8125	0.851064	0.915254	0.316456	0.0521102	1.99855	-0.465353	0.678305	-0.214744	-0.071958	4.4e-08	0.019734	0.00729057	0.0267858	0.37122159	0.115528	0.838245	72812	CHH	0.222417	0	1	2.70586	1	0	0
nd-sRNA	9512	FALSE	Ndicer	3.681	No	NA	N	1302	E01350	0.919329	0.959459	0.727083	0.133196	0.079881	4.27796	-0.360277	1.12342	-0.883174	-0.190446	0.00037451	0.00570564	0.00189326	0.0268013	0.070966994	0.508704	0.729879	408	CHH	0.160638	0	1	3.11494	1	0	0
nd-sRNA	10626	FALSE	Ndicer	4.293	No	NA	O	0	F01016							-0.327098	-2.43687	1.42093	0.810482	0.0164021	0.0107595	0.00549511	0.0268436	0.033991987	0.575585	0.165024	6988	CHH	0.257219	0	1	0	1	0	0
nd-sRNA	23266	FALSE	Ndicer	4.576	No	NA	O	0	L00728							-0.111853	1.32595	-0.180037	-0.909042	0.0231736	0.0844152	0.0701504	0.0269154	0.757396458	0.815736	0.143233	94667	CHH	-0.295434	0	0	0	0	0	0
nd-sRNA	6271	FALSE	Ndicer	4323.74	No	NA	N	1298	D01382	0.0104518	0.00380097	0.00699849	0.00672552	-0.0232023	2.15584	0.616959	0.584615	0.248162	0.281566	2.96e-08	0.134641	0.727571	0.0274812	0.47488099	0.111086	0.574772	164156	CHH	-0.162738	0	0	3.11361	0	0	0
nd-sRNA	6223	FALSE	Ndicer	2.303	No	NA	O	0	D01344	0.00912319	0.010139	0.00897005	0.00810638	0.0431569	1.00718	0.502742	-1.42962	0.0295448	-0.900873	0.00109483	0.0461544	0.0206232	0.0275946	0.951967725	0.292997	0.137499	133988	CHH	-0.437307	0	0	0	1	0	0
siRNA	19668	TRUE	24	2.112	No	NA	N	527	J01391							0.046715	1.45042	0.29393	-0.309764	0.455037	0.0831691	0.184361	0.0276	0.575027954	0.943212	0.544049	30719	CHH	-0.455976	0	0	2.72263	0	0	0
nd-sRNA	15296	FALSE	Ndicer	245.643	No	NA	N	603	H01380	0.69606	0.91062	0.446886	0.0970614	0.0973478	3.41661	-0.238102	-0.646974	-0.220788	0.119275	0.170762	0.127397	0.591828	0.0276122	0.390485615	0.471585	0.783057	16473	CHH	0.544385	0	1	2.78104	0	0	0
siRNA	9969	TRUE	24	3.646	No	NA	F	14262	E01736	0.937824	0.857442	0.648352	0.188784	0.0224383	2.30139	-0.00383488	1.06363	0.394125	-0.491061	0.218729	0.0936201	0.26044	0.0276828	0.325972461	0.994966	0.273781	44930	CHH	-0.396579	0	0	4.15421	0	0	0
siRNA	18153	TRUE	24	2.825	No	NA	O	0	I01093	0.257003	0.242708	0.0125362	0.0192102	-0.00456938	2.54324	0.0864481	1.18173	0.0583913	0.228607	0.0945733	0.1082	0.172514	0.0277174	0.902077593	0.896383	0.611501	1947	CHH	-0.37297	0	0	0	0	0	0
siRNA	24906	TRUE	24	10.794	No	NA	F	7402	M00270	0.5375	0.976923	0.396552	0.0738916	-0.0669468	-0.778151	0.0359234	-0.865844	-0.213508	0.304179	0.254925	0.0448081	0.0971058	0.0277693	0.433599922	0.913159	0.454858	3804	CHH	0.305475	0	1	3.86941	1	0	0
siRNA	22412	TRUE	24	3.863	No	NA	F	8945	L00249	0.84375	0.799489	0.149701	0.146266	0.243038	0.477121	-0.56017	1.10359	0.488767	-0.425582	0.0820893	0.016303	0.0199148	0.0277706	0.218811043	0.260753	0.337711	3951	CHH	0.417901	0	1	3.95163	1	0	0
siRNA	653	TRUE	24	3.429	No	NA	N	90	A00840	0.255206	0.592506	0.054254	0.0734597	0.0514666	2.85471	-0.424731	1.19165	-0.159558	-0.278347	0.0844939	0.0353517	0.0168433	0.027795	0.685974549	0.390311	0.515466	22770	CHH	-0.0874313	0	0	1.95904	1	0	0
nd-sRNA	26429	FALSE	Ndicer	3.172	No	NA	O	0	N00140	0.560638	0.859649	0.0563295	0.118859			0.727717	-3.76679	0.103886	0.487588	0.000670339	0.0393921	0.0160532	0.0278069	0.883632452	0.397819	0.439576	11607	CHH	0.320499	0	1	0	1	0	0
nd-sRNA	6250	FALSE	Ndicer	9291.33	Down	1	O	0	D01364	0.0155945	0.00942655	0.0465357	0.0115331	-0.0971347	2.85984	-0.300629	-0.703174	-0.135386	0.345701	0.0693704	0.122151	0.498819	0.0279877	0.585169343	0.389965	0.457908	181421	CHH	-0.437307	0	0	0	0	0	0
siRNA	18422	TRUE	24	11.833	No	NA	N	701	J00428	0.524887	0.904328	0.253247	0.154562	-0.0214979	1.76092	-0.210119	-0.892783	-0.0369061	-0.0327777	0.0311492	0.0531613	0.12151	0.028023	0.891165025	0.547722	0.918408	116	CHH	0.197643	0	1	2.84634	0	0	0
siRNA	3465	TRUE	21	29.672	No	NA	O	0	C00048	0.934211	0.96307	0.119951	0.106149	-0.0846941	3.11456	0.120966	0.615805	0.318698	0.0534258	3.73e-07	0.0537843	0.427415	0.0285175	0.151109113	0.688104	0.915464	105318	CHH	-0.234163	0	0	0	0	0	0
nd-sRNA	17006	FALSE	Ndicer	2.607	Down	2	O	0	I00230	0.932233	0.959184	0.311387	0.108472	-0.0788839	2.98782	-0.155382	-1.44127	-0.317439	-0.404689	0.476072	0.0506109	0.177663	0.0287408	0.521388643	0.770856	0.482124	17617	CHH	0.473204	0	1	0	0	0	0
siRNA	11677	TRUE	24	6.132	No	NA	N	63	F01804	0.953642	0.953664	0.0167638	0.00824063	-0.0298651	1.71321	0.344241	0.933473	0.091267	-0.0279627	0.311894	0.0815384	0.240118	0.0289637	0.787696097	0.471787	0.947884	621	CHH	-0.498792	0	0	1.80618	0	0	0
nd-sRNA	24477	FALSE	Ndicer	115.323	No	NA	N	842	M00025	0.894286	0.0871221	0.0729614	0.256982	0.0352671	3.17216	-0.243974	-0.526408	-0.355316	-0.0522506	0.671404	0.115694	0.841726	0.0289868	0.166843494	0.461729	0.90347	23090	CHH	0.353819	0	1	2.92583	0	0	0
nd-sRNA	5411	TRUE	Ndicer	4793.73	No	NA	N	57	D00354							0.093006	0.550861	-0.070952	0.00820441	0.228946	0.13877	0.155231	0.0294196	0.761319355	0.785848	0.986153	7242	CHH	-0.333239	0	0	1.76343	0	0	0
nd-sRNA	28703	TRUE	Ndicer	159.566	No	NA	N	3799	N01988	0.872521	0.891393	0.647983	0.120533	0.0381516	3.27696	-0.276422	-0.516404	-0.130927	0.0688024	0.00105428	0.190481	0.686072	0.0294602	0.55909198	0.431947	0.873664	22169	CHH	0.301224	0	1	3.57978	0	0	0
siRNA	18721	TRUE	24	5.615	No	NA	N	2449	J00736							0.037763	0.894937	-0.0209119	-0.336384	0.350499	0.133037	0.141684	0.0296338	0.952469177	0.929445	0.495281	104066	CG	-0.265653	0	0	3.38917	0	0	0
siRNA	3044	TRUE	24	28.603	No	NA	N	442	B01464	0.93342	0.928571	0.0514653	0.0513617			-0.318749	-0.636472	-0.340533	0.188778	0.0343259	0.00894224	0.571224	0.0296414	0.1078733	0.225609	0.61659	62271	CHH	-0.356045	0	0	2.6464	1	0	0
nd-sRNA	1464	TRUE	Ndicer	61.195	No	NA	O	0	A01216	0.913692	0.741112	0.230681	0.132746	-0.0506671	4.87297	-0.158069	-0.751487	0.0818807	-0.00169129	0.000261701	0.068443	0.110904	0.0297122	0.741977744	0.598856	0.99665	24074	CHH	0.401337	0	1	0	0	0	0
nd-sRNA	68	FALSE	Ndicer	2.255	No	NA	O	0	A00155	0.286468	0.96	0.0425887	0.106076	0.0791595	4.22141	-0.675406	-1.90074	-0.520661	0.565606	0.398148	0.0868057	0.435274	0.0297358	0.491286916	0.498501	0.48506	108759	CHH	0.16435	0	1	0	0	0	0
nd-sRNA	17516	TRUE	Ndicer	4.784	No	NA	N	3424	I00492	0.909897	0.904594	0.760402	0.0657448	-0.0669468	-0.778151	-0.50787	-1.27888	0.217015	-0.107888	0.0102126	0.110088	0.156698	0.0298097	0.627081333	0.484939	0.863271	9142	CHH	0.29644	0	1	3.53466	0	0	0
nd-sRNA	16928	FALSE	Ndicer	30.645	No	NA	O	0	I00198	0.895062	0.940945	0.902081	0.168999	0.157823	5.23441	0.484048	-0.785259	0.154213	0.470089	0.00140921	0.140597	0.0649759	0.0302179	0.611754272	0.249297	0.331516	3312	CHH	0.371965	0	1	0	0	0	0
siRNA	17180	FALSE	24	2.573	No	NA	F	14767	I00331	0.930556	0.627451	0.653061	0.171484	0.0669468		-0.507472	1.36489	0.0290289	0.384334	0.273661	0.128295	0.091962	0.0304808	0.951235401	0.481312	0.542027	143909	CHH	-0.392928	0	0	4.16932	0	0	0
nd-sRNA	1567	FALSE	Ndicer	1534.47	No	NA	F	37307	A01242	0.883571	0.777542	0.384522	0.0267348	0	-0.778151	0.23029	1.09	-0.226168	0.187082	0.00996887	0.0448772	0.0577708	0.0305529	0.42611685	0.509461	0.650048	38699	CG	-0.599732	0	0	4.5718	1	0	0
nd-sRNA	9029	FALSE	Ndicer	2.121	No	NA	N	1726	E00952	0.768992	0.616352	0.520384	0.0978044			0.247917	1.09161	-0.118965	-0.198359	0.00111476	0.189585	0.251413	0.0305965	0.862318156	0.766204	0.7627	31971	CHH	-0.316112	0	0	3.23729	0	0	0
siRNA	1636	TRUE	24	6.032		NA	N	768	B00078							0.614323	0.912551	-0.32502	-0.174717	0.0482018	0.0122929	0.0206659	0.0308971	0.316493722	0.108227	0.662873	21318	CHH	0.279549	0	1	2.88593	1	0	0
nd-sRNA	1665	FALSE	Ndicer	13.306	No	NA	O	0	B00153	0.396154	0.60404	0.102273	0.0188679	0.315182	2.01981	-0.349694	-0.733945	0.35512	0.07872	9.84e-06	0.0763679	0.0646858	0.0309402	0.282965733	0.44967	0.902998	86164	CHH	0.362	0	1	0	0	0	0
siRNA	5322	FALSE	24	3.828	Down	1	N	722	D00091							-0.349033	-1.10543	0.130323	0.616025	0.238463	0.0514718	0.0818897	0.0309619	0.72820668	0.465097	0.151001	15698	CHH	-0.287096	0	0	2.85914	0	0	0
nd-sRNA	21677	FALSE	Ndicer	32.253	No	NA	N	1472	K01114	0.956164	0.976744	0.707763	0.159844	-0.124939	-0.477121	-0.105395	0.673802	0.0404453	0.329654	0.010574	0.0326151	0.0367918	0.0312981	0.874743249	0.733305	0.43967	5032	CHH	-0.365487	0	0	3.1682	1	0	0
siRNA	12881	TRUE	24	2.26	No	NA	N	93	G00958							1.04082	1.69951	-0.191219	-0.366769	0.22008	0.0202749	0.0618718	0.0316198	0.733103345	0.133594	0.461183	187186	CHH	0.357813	0	1	1.97313	1	0	0
siRNA	6949	TRUE	22	22.619	No	NA	F	7055	D01722	0.654472	0.960227	0.302326	0.283271	-0.0156051	1.11948	-0.177162	0.591318	0.0585494	0.00503623	0.00269583	0.0643969	0.0605442	0.03164	0.788075189	0.51881	0.989346	20652	CHH	0.356179	0	1	3.84856	0	0	0
siRNA	616	TRUE	24	2.277	No	NA	N	2778	A00815	0.489722	0.646739	0.298507	0.0934975	-0.0528523	3.01662	-0.809626	1.51711	0.257998	0.240174	0.0900465	0.0411498	0.0238581	0.0320724	0.602290143	0.280002	0.607936	60930	CHH	-0.314491	0	0	3.44389	1	0	0
nd-sRNA	5518	TRUE	Ndicer	4.845	No	NA	N	379	D00587	0.959839	0.887709	0.0238201	0.00996133	0.0441999	3.87581	-0.0754033	-1.44159	-0.0296012	-0.287305	0.152976	0.0863125	0.13027	0.0322201	0.956050762	0.886464	0.569709	88590	CHH	0.299225	0	1	2.57978	0	0	0
siRNA	5839	TRUE	24	7.844	No	NA	O	0	D01099	0.916849	0.85951	0.0264706	0.024812	0.08167	1.26324	0.0850823	-1.12173	-0.297303	-0.199853	0.257809	0.0601251	0.117521	0.0323009	0.393001409	0.849908	0.686794	187116	CHH	-0.525364	0	0	0	0	0	0
nd-sRNA	27689	TRUE	Ndicer	3.794	Up	2	O	0	N01040	0.861744	0.528497	0.722255	0.271809	0.130689	3.41232	-0.11286	-1.09618	-0.522318	-0.992539	0.345571	0.0610112	0.329978	0.0323322	0.197146451	0.821673	0.144652	25749	CG	0.282634	0	1	0	0	0	0
nd-sRNA	6319	FALSE	Ndicer	105.311	No	NA	N	3648	D01420	0.00691021	0.00831748	0.00928475	0.00762823	-0.0960058	2.57845	-0.066452	-0.500106	0.345562	-0.0703378	4.75e-09	0.174216	0.0895243	0.0323797	0.230936272	0.808914	0.883052	77258	CHH	-0.162738	0	0	3.56217	0	0	0
siRNA	27223	TRUE	24	3.941	No	NA	N	1594	N00819	0.921541	0.934315	0.865854	0.120909	0.176091	-0.477121	-0.701315	1.04241	-0.0274192	-0.0757111	0.00968223	0.0911343	0.0509871	0.0326898	0.950569409	0.291208	0.861704	18611	CHH	0.455217	0	1	3.20276	0	0	0
siRNA	20790	TRUE	24	2.777	No	NA	N	4191	K00718	0.88806	0.957565	0.15848	0.0442999	0.0850129	3.17401	0.319136	1.31631	-0.028407	-0.23496	0.311708	0.0841151	0.128712	0.0332541	0.948058497	0.574013	0.677572	45383	CHH	0.275671	0	1	3.62242	0	0	0
siRNA	520	FALSE	24	47.193	No	NA	N	287	A00747							-0.361658	-0.502322	-0.0567571	0.368579	0.0355297	0.0184702	0.22503	0.0336695	0.771441186	0.0857893	0.348013	34657	CHH	-0.356955	0	0	2.45939	1	0	0
siRNA	21194	TRUE	24	2.342	No	NA	N	4720	K00943							0.235336	1.71837	-0.522244	0.0333308	0.098165	0.0628606	0.0358388	0.0338354	0.348360926	0.764735	0.942535	553	CHH	0.171341	0	1	3.67403	0	0	0
siRNA	3835	TRUE	24	5.11	No	NA	O	0	C00232							0.524753	0.936911	0.548397	-0.370853	0.824893	0.0118147	0.681215	0.0338608	0.118165513	0.21607	0.348713	6865	CHH	0.3305	0	1	0	1	0	0
siRNA	25945	FALSE	24	2.547	No	NA	N	1417	M01338	0.633017	0.264026	0.0398406	0.0700326	0.295353	1.39211	0.546585	1.99055	0.671562	0.642939	0.517147	0.042306	0.28764	0.0338663	0.305856907	0.503988	0.222045	83604	CG	0.323491	0	1	3.15168	1	0	0
nd-sRNA	17242	TRUE	Ndicer	2.894	Down	1	N	3633	I00348	0.936652	0.708108	0.121771	0.0241625	0.00587612	6.18039	-0.220472	1.3652	-0.0266916	0.759058	2.59e-05	0.153834	0.133016	0.0338694	0.963684513	0.722074	0.300305	20462	CHH	0.0998611	0	1	3.56038	0	0	0
nd-sRNA	10200	TRUE	Ndicer	2.72	No	NA	O	0	F00342	0.673575	0.809735	0.0146819	0.0226233	-0.0905214	4.48519	0.426118	-2.12859	0.427058	0.277929	0.0132203	0.0765584	0.0335264	0.0338899	0.462550286	0.581537	0.650728	32817	CHH	-0.226509	0	0	0	0	0	0
nd-sRNA	19837	FALSE	Ndicer	2.438	No	NA	O	0	J01500							-0.439009	-1.88025	0.000396175	0.195097	0.124669	0.130422	0.244178	0.0339245	0.999494184	0.579492	0.760775	40793	CHH	-0.157115	0	0	0	0	0	0
siRNA	3552	TRUE	24	3.563	No	NA	O	0	C00083	0.897155	0.725	0.635135	0.182534	0.0186795	4.38951	-0.295355	1.19965	-0.233295	-0.170133	0.0869154	0.0760298	0.0417117	0.0339257	0.583348851	0.619379	0.675692	189557	CHH	-0.250446	0	0	0	0	0	0
nd-sRNA	538	FALSE	Ndicer	2.781	No	NA	O	0	A00767							-0.499694	-1.03924	0.0897389	0.575253	0.443448	0.18641	0.332007	0.0339873	0.862218833	0.335315	0.365644	38541	CHH	-0.317738	0	0	0	0	0	0
siRNA	29632	TRUE	24	2.334	Down	4	N	2520	N02912	0.912206	0.867314	0.0122249	0.00740319	-0.0978038	3.45894	0.14921	-1.87874	-0.228255	-0.387305	0.237193	0.0799602	0.0879849	0.0341074	0.683572476	0.823835	0.424932	11508	CHH	-0.337699	0	0	3.40157	0	0	0
nd-sRNA	4012	TRUE	Ndicer	14.367	No	NA	N	671	C00309	0.784785	0.909091	0.354419	0.0520328	-0.0599979	2.12494	0.202874	-0.725656	-0.170014	0.393717	0.00608902	0.104208	0.114221	0.0341331	0.569383235	0.608735	0.473048	87786	CHH	0.295997	0	1	2.82737	0	0	0
siRNA	18881	TRUE	24	7.231	No	NA	F	10613	J00963	0.809783	0.829396	0.794118	0.186	-0.0133759	2.57768	0.082736	0.807005	-0.0488775	-0.265254	0.115865	0.118031	0.146584	0.0341659	0.885793812	0.839231	0.47063	45981	CHH	0.22198	0	1	4.02588	0	0	0
siRNA	25705	TRUE	24	4.619	No	NA	N	899	M00815							0.611309	-1.31882	-0.0073591	0.00837401	0.0188994	0.0303939	0.0125322	0.0341933	0.984873484	0.18628	0.983525	136218	CHH	-0.378668	0	0	2.95424	1	0	0
siRNA	27894	TRUE	24	3.872	No	NA	O	0	N01180	0.675135	0.754386	0.022367	0.0357638			0.300272	1.06723	-0.142275	0.0357795	0.247065	0.0693836	0.0934873	0.0343218	0.708545873	0.508467	0.939779	49647	CHH	-0.308653	0	0	0	0	0	0
siRNA	7609	TRUE	24	3.029	No	NA	N	548	D02289	0.859982	0.846608	0.0408367	0.0688863	-0.124939	-0.477121	0.181844	1.20035	-0.121266	0.0129484	0.273306	0.0949186	0.114347	0.0343244	0.789831952	0.758571	0.976561	34976	CHH	-0.249863	0	0	2.73957	0	0	0
nd-sRNA	15253	FALSE	Ndicer	2932.98	No	NA	N	4792	H01298	0.492228	0.975166	0.0884521	0.0867568	0.0471634	4.47827	0.38241	0.825529	0.129292	0.214082	0.00525106	0.0468322	0.269697	0.0344907	0.562789331	0.288024	0.617796	21793	CHH	-0.290309	0	0	3.68061	1	0	0
nd-sRNA	6330	FALSE	Ndicer	201.057	No	NA	O	0	D01432	0.0188007	0.0177379	0.0149564	0.0301746	-0.0733447	2.39416	-0.0442853	-0.517101	-0.0703512	0.0914131	0.00679591	0.147598	0.277316	0.0345124	0.767090894	0.869301	0.817523	37438	CHH	-0.162738	0	0	0	0	0	0
siRNA	7907	TRUE	21	6.405	No	NA	F	22450	E00109							0.0601215	1.0468	0.287293	0.0619652	0.0322993	0.170792	0.31329	0.0348223	0.56230702	0.902158	0.940494	9700	CHH	-0.262733	0	0	4.35124	0	0	0
siRNA	16839	TRUE	24	3.407	No	NA	N	62	I00155	0.722955	0.573333	0.462963	0.210209	0.0646279	2.31105	-0.24002	1.09738	0.515236	-0.260022	0.304727	0.0668357	0.149474	0.0348368	0.259824116	0.66188	0.54474	24538	CG	-0.245672	0	0	1.79934	0	0	0
nd-sRNA	16564	FALSE	Ndicer	4.572	No	NA	O	0	H02539	0.0531053	0.0238569	0.03125	0.0482597	-0.023703	2.99034	0.632226	-1.26217	0.416984	0.262955	0.0651453	0.0653549	0.0271225	0.0352076	0.463304419	0.283231	0.794839	3160	CHH	-0.198254	0	0	0	0	0	0
siRNA	10001	TRUE	24	2.994		NA	N	2606	E01765							-0.429871	1.20018	0.209349	0.603444	0.0938102	0.0742639	0.0663206	0.0354024	0.682422291	0.455267	0.163806	38618	CHH	-0.296299	0	0	3.41614	0	0	0
siRNA	16432	TRUE	24	2.594	No	NA	N	2184	H02391	0.760417	0.308642	0.152542	0.0874036	0.0869834	2.19544	0.16186	-2.25084	-0.367422	0.00951225	0.0285813	0.0372984	0.0510758	0.035564	0.437527039	0.803204	0.983665	111055	CHH	0.292287	0	1	3.33945	1	0	0
siRNA	20122	TRUE	24	3.459	No	NA	O	0	J01832	0.398268	0.847328	0.153271	0.0811366	0.0506364	4.0273	0.311524	0.915163	0.514368	-0.0539153	0.111434	0.0372534	0.526678	0.035858	0.202077129	0.482036	0.906366	8920	CG	-0.266206	0	0	0	1	0	0
siRNA	24008	TRUE	24	6.201	No	NA	N	1193	L01184	0.340631	0.966495	0.0921162	0.236085	-0.129773	2.5567	-0.479577	-0.992408	0.472025	0.267466	0.0219416	0.0143011	0.00832218	0.0358942	0.141144293	0.237511	0.479314	5595	CHH	0.291347	0	1	3.077	1	0	0
siRNA	3109	TRUE	24	18.425	No	NA	O	0	B01553	0.923695	0.692308	0.0609418	0.0366922	-0.124939	-0.477121	0.232827	-0.6846	-0.355673	0.103091	0.0889812	0.0185937	0.0345	0.0360563	0.132064719	0.407315	0.781589	23169	CHH	-0.338348	0	0	0	1	0	0
siRNA	26329	TRUE	24	37.05	Down	1	N	468	M01946	0.0694996	0.0700637	0.0233757	0.0501809	-0.0350344	2.86342	-0.242367	-0.564023	-0.109413	0.33828	0.078191	0.0281482	0.255294	0.0361053	0.571185945	0.272107	0.280007	52325	CG	0.485239	0	1	2.67117	1	0	0
siRNA	16842	TRUE	24	3.311	No	NA	O	0	I00157	0.861183	0.908602	0.50237	0.0874263	0.19065	1.4523	0.545642	1.24122	0.187559	-0.292102	0.573173	0.0642338	0.283718	0.0365138	0.679470383	0.326706	0.50875	32188	CG	-0.245672	0	0	0	0	0	0
nd-sRNA	20282	FALSE	Ndicer	4.185	No	NA	O	0	K00306	0.816014	0.517544	0.0633047	0.103766			-0.164207	-1.64475	0.213034	-0.184914	0.00826342	0.101481	0.0902948	0.0365174	0.621785015	0.791503	0.819152	8298	CHH	-0.256766	0	0	0	0	0	0
siRNA	26347	FALSE	22	18.412	No	NA	N	2143	M01975	0.163036	0.32471	0.0114226	0.0264563	0.0113096	3.36853	-0.067637	0.558432	0.308091	0.0276331	8.41e-05	0.0555184	0.179234	0.0365319	0.215098828	0.792726	0.957398	75296	CHH	0.257425	0	1	3.33122	0	0	0
siRNA	14681	TRUE	24	4.133	No	NA	F	25568	H01042	0.729339	0.882075	0.687898	0.116362	-0.0791812	1.04139	-0.212947	-1.48007	-0.579697	0.33683	0.0236067	0.020199	0.225949	0.036562	0.115277013	0.709318	0.478202	33928	CHH	0.211642	0	1	4.40771	1	0	0
siRNA	18795	TRUE	24	13.771	No	NA	N	4729	J00832	0.712895	0.946207	0.0192308	0.0137255	0.00544821	2.74312	-0.213004	-0.802412	-0.296217	0.468388	0.227774	0.0343416	0.313869	0.0365708	0.260500681	0.481231	0.11653	849	CHH	-0.214104	0	0	3.67486	1	0	0
nd-sRNA	6311	FALSE	Ndicer	62.377	No	NA	O	0	D01416	0.00779157	0.00639947	0.00903367	0.00687378	-0.0175496	1.5141	-0.210264	-0.697636	0.0138259	-0.897478	0.00304379	0.130072	0.260123	0.0366461	0.955158876	0.513152	0.0839933	89712	CHH	-0.162738	0	0	0	0	0	0
nd-sRNA	1095	TRUE	Ndicer	8366.56	No	NA	N	2532	A01089	0.956059	0.886667	0.8129	0.0974903	0.0962347	2.79321	-0.408629	-0.436006	-0.440327	-0.0863381	0.999539	0.064474	0.97781	0.0369699	0.084884847	0.226115	0.849116	53951	CHG	-0.322209	0	0	3.40364	0	0	0
nd-sRNA	26856	FALSE	Ndicer	4.463	No	NA	N	3837	N00606	0.909302	0.596939	0.0176849	0.0163322	0		0.160441	-0.939998	-0.298382	0.0758015	0.022795	0.112079	0.152157	0.0369965	0.50633446	0.713118	0.889266	14653	CHH	-0.471472	0	0	3.5841	0	0	0
nd-sRNA	308	FALSE	Ndicer	14.219	No	NA	N	687	A00512	0.948148	0.959633	0.805887	0.502686	-0.286307	0.583577	-0.030832	-0.737134	0.106258	-0.278711	0.00199943	0.170771	0.142967	0.037009	0.732226008	0.937465	0.520003	30552	CHH	0.159563	0	1	2.83759	0	0	0
nd-sRNA	24404	FALSE	Ndicer	2.325	No	NA	O	0	L01866	0.798739	0.868343	0.02344	0.0368762	0.0496621	5.0204	-0.33963	-1.95245	0.0171539	0.0361815	0.0761372	0.144796	0.226932	0.0370739	0.981736599	0.716578	0.949472	48526	CHH	-0.322666	0	0	0	0	0	0
siRNA	17214	TRUE	24	3.077	No	NA	F	7159	I00338	0.865825	0.663974	0.571753	0.0755886	0.0541555	3.20421	-0.334763	-1.3336	0.199209	0.224364	0.143686	0.0764308	0.0891256	0.0370788	0.674101018	0.606007	0.614814	1807	CHH	-0.324302	0	0	3.85491	0	0	0
nd-sRNA	10104	FALSE	Ndicer	2.294	No	NA	O	0	F00169	0.950884	0.898601	0.225322	0.0355666			-0.586515	-1.78452	-0.225692	0.916288	0.0109964	0.0680629	0.305174	0.0370812	0.754819551	0.452538	0.149631	43754	CHH	-0.375069	0	0	0	0	0	0
nd-sRNA	3870	TRUE	Ndicer	5.093	No	NA	F	42805	C00257							-0.687081	1.01467	-0.274641	-0.432241	2.37e-05	0.0928144	0.0413601	0.0371377	0.536783839	0.232794	0.455796	110612	CHH	0.289226	0	1	4.6315	0	0	0
nd-sRNA	21276	TRUE	Ndicer	4.011	No	NA	O	0	K00976	0.938086	0.724771	0.325228	0.208003	0.0482258	4.47869	-0.277436	-1.59814	0.00502637	0.288384	0.194915	0.0926277	0.15391	0.0372453	0.992868204	0.607471	0.577463	7585	CHH	0.289536	0	1	0	0	0	0
siRNA	18418	FALSE	24	13.154	No	NA	N	2653	J00423	0.278697	0.932115	0.0250991	0.208065	0.0931233	2.30643	-0.0401191	0.579902	-0.0599923	-0.390886	0.0316448	0.150768	0.128749	0.0372841	0.806468965	0.893923	0.277725	9518	CHH	-0.297757	0	0	3.4239	0	0	0
siRNA	22956	TRUE	24	33.309		NA	N	1961	L00560							-0.604448	-0.636843	-0.0064295	0.185535	0.0663273	0.00883765	0.111458	0.0375185	0.977358457	0.0193621	0.641102	12551	CHH	-0.272589	0	0	3.2927	1	1	0
nd-sRNA	14436	TRUE	Ndicer	5.771	No	NA	N	1137	H00846	0.647345	0.964618	0.467327	0.159566	0.0168736	3.66447	-1.4063	1.18349	0.174045	-0.251848	0.00149128	0.0137631	0.00486305	0.0375898	0.695902463	0.0170934	0.876643	5443	CHH	0.319689	0	1	3.05614	1	1	0
siRNA	20501	TRUE	24	7.918	No	NA	N	1940	K00518	0.941218	0.972222	0.0896069	0.205514			0.68046	-1.21666	-0.615819	0.105839	0.0113175	0.00720215	0.00639558	0.0378506	0.090955483	0.141726	0.786236	131322	CHH	0.218732	0	1	3.28803	1	0	0
nd-sRNA	6227	FALSE	Ndicer	64678.4	Down	1	N	285	D01345	0.014545	0.00949975	0.00884344	0.0116189	-0.0534589	2.6149	-0.235461	-0.653585	-0.476094	0.0498475	0.126324	0.219523	0.811189	0.0380236	0.162427959	0.522369	0.929578	138274	CHH	-0.437307	0	0	2.45637	0	0	0
siRNA	8473	TRUE	24	10.369	No	NA	N	108	E00608	0.808511	0.993827	0.731788	0.128205	0.207271	1.20862	-0.204034	-0.913422	-0.596888	-0.0788051	0.313641	0.00927397	0.357485	0.038067	0.042337616	0.588344	0.811488	86497	CHH	0.179144	0	1	2.03743	1	0	0
siRNA	14131	TRUE	21	10.451	No	NA	N	144	H00690	0.533087	0.845238	0.111749	0.188136	0.0340446	2.28593	-0.264126	0.607698	0.270736	-0.0820111	0.03587	0.0902258	0.105266	0.0380681	0.347539873	0.401735	0.883629	9564	CHH	-0.156348	0	0	2.16137	0	0	0
siRNA	24652	TRUE	24	8.804		NA	F	11005	M00177							-0.242948	0.866585	-0.0368993	0.469237	0.0608851	0.0723432	0.0438543	0.0381017	0.901916413	0.519407	0.659789	87691	CHH	-0.27313	0	0	4.04163	0	0	0
siRNA	3884	TRUE	21	2.316		NA	N	1394	C00268							-0.285699	0.920417	-1.31864	-0.426206	4.3e-05	0.00129969	0.000525648	0.0382119	0.002867209	0.602839	0.434808	40237	CHH	0.501431	0	1	3.14457	1	0	0
siRNA	11415	TRUE	24	5.232	No	NA	O	0	F01594	0.901036	0.95082	0.698198	0.138638	0.328531	1.66433	0.0629722	1.03438	-0.0045595	-0.254416	0.130049	0.130091	0.139388	0.0383849	0.990547959	0.88424	0.525776	53201	CHH	0.403315	0	1	0	0	0	0
siRNA	4902	TRUE	24	16.079	No	NA	N	245	C00821							-0.108642	-0.789747	-0.326785	0.189072	0.160908	0.0395334	0.260674	0.0385362	0.202333304	0.72313	0.662101	5415	CHH	-0.168118	0	0	2.39094	1	0	0
nd-sRNA	6276	FALSE	Ndicer	2.029	No	NA	N	99	D01391	0.00691813	0.00635259	0.00774898	0.00668866	-0.10721	0.636822	-0.138305	1.10797	-0.828963	0.076484	0.0515862	0.0345941	0.0136013	0.0385387	0.087374901	0.814212	0.929598	143293	CHH	-0.162738	0	0	2	1	0	0
siRNA	18814	TRUE	24	3.39	No	NA	F	5362	J00870	0.701607	0.00657895	0.0656863	0.147893	-0.0592772	3.02305	0.228159	-1.30851	-0.623485	0.142394	0.240291	0.0532547	0.136461	0.0385831	0.227167716	0.71023	0.740603	4385	CHH	-0.0834394	0	0	3.72941	0	0	0
siRNA	23543	TRUE	24	2.386	No	NA	F	19003	L00875							0.171403	1.559	-0.207009	0.142783	0.317514	0.120598	0.10343	0.0386095	0.707348324	0.819124	0.78828	26032	CHH	-0.0539706	0	0	4.27885	0	0	0
siRNA	20230	TRUE	24	3.203	No	NA	O	0	K00220	0.373661	0.95438	0.0365486	0.0857872	0.137014	2.29776	0.409894	1.25084	-0.381407	-0.313833	0.123466	0.0731341	0.06478	0.0389424	0.403696378	0.426715	0.450723	21965	CHH	0.206816	0	1	0	0	0	0
siRNA	13055	TRUE	22	18.351	No	NA	F	23700	G01040	0.839309	0.900585	0.52194	0.0827411	0.19552	0.875061	0.450281	0.570582	0.0390146	-0.913202	0.00649454	0.0540149	0.279057	0.0393633	0.873633304	0.102656	0.114445	19827	CHH	-0.244565	0	0	4.37477	0	0	0
nd-sRNA	29235	FALSE	Ndicer	29.811	No	NA	N	432	N02383	0.605643	0.169388	0.0330144	0.022058	0.0260824	2.31457	-0.270764	0.694866	0.213958	-0.129701	0.000468262	0.19308	0.16181	0.0397998	0.474512318	0.52326	0.754912	49149	CHH	-0.251903	0	0	2.63649	0	0	0
nd-sRNA	10186	FALSE	Ndicer	4.663	No	NA	O	0	F00314	0.697024	0.890499	0.130535	0.240769	-0.0999649	1.84716	-0.626128	-0.736342	-0.48652	-0.463433	3.23e-06	0.0460836	0.939811	0.0398968	0.194775351	0.222329	0.521725	600	CHH	0.454689	0	1	0	1	0	0
miRNA	13680	TRUE	miRNA	28.863	No	NA	N	1027	H00245	0.807229	0.8125	0.394366	0.250859	0.0885887	1.33912	-0.130251	0.422124	-0.0584549	0.0762032	7.08e-16	0.228749	0.145976	0.0399772	0.795776177	0.566122	0.886585	8836	CHH	0.264043	0	1	3.01199	0	0	0
nd-sRNA	27070	FALSE	Ndicer	2.273	No	NA	N	570	N00748							-0.785901	0.995323	0.0826678	0.234602	0.00310796	0.0399798	0.0199091	0.0400178	0.857753053	0.218276	0.734732	7787	CHH	-0.457143	0	0	2.75664	1	0	0
nd-sRNA	16862	FALSE	Ndicer	3.111	No	NA	F	32150	I00164	0.907274	0.977654	0.0793218	0.0799218			-0.375964	-1.06859	-0.375343	0.388666	1.53e-05	0.0564003	0.503505	0.0400612	0.404149931	0.518616	0.601884	41129	CHH	0.226955	0	1	4.50719	0	0	0
siRNA	14524	FALSE	24	16.904	No	NA	N	2906	H00957	0.911967	0.598997	0.0932145	0.0711195	-0.0476763	2.65578	0.143254	0.712117	0.675806	-0.431051	0.00047321	0.00546524	0.32098	0.0405771	0.011464348	0.68144	0.281787	11469	CHH	-0.160154	0	0	3.46345	1	0	0
siRNA	9342	TRUE	24	5.141		NA	N	1869	E01178							0.401392	-1.11115	0.110727	-0.0415317	0.125903	0.0702491	0.0335617	0.0406029	0.766701931	0.406289	0.929625	61720	CHH	-0.234711	0	0	3.27184	0	0	0
nd-sRNA	1517	TRUE	Ndicer	45.212	No	NA	N	2818	A01233	0.918182	0.664179	0.681975	0.064273	-0.0927541	0.522879	0.246554	-0.711731	-0.0716719	0.139807	0.00103128	0.114318	0.0844567	0.0407927	0.768268423	0.473284	0.726031	44452	CG	-0.599732	0	0	3.4501	0	0	0
nd-sRNA	24445	FALSE	Ndicer	6.814	No	NA	O	0	L01968							-0.31143	0.759141	0.195854	-0.230768	0.00319361	0.234215	0.18786	0.0408308	0.646715367	0.51071	0.622318	623	CHH	-0.295495	0	0	0	0	0	0
nd-sRNA	4087	TRUE	Ndicer	15.987	No	NA	N	531	C00367	0.897661	0.857143	0.417293	0.158192	0.0813155	3.06887	-0.486869	0.780801	-0.56864	-0.263489	0.0118523	0.0356688	0.0145881	0.0410444	0.070309362	0.262778	0.547735	4454	CHH	-0.368474	0	0	2.72591	1	0	0
nd-sRNA	20032	TRUE	Ndicer	2.577	No	NA	O	0	J01730	0.8222	0.0810811	0.191076	0.154849	0.100384	3.96347	-0.231737	-1.97943	-0.0119149	0.319317	0.290014	0.11859	0.179049	0.0412816	0.985115185	0.745485	0.567778	3070	CHH	0.313358	0	1	0	0	0	0
siRNA	3894	TRUE	22	2.247	No	NA	N	3567	C00270	0.888696	0.817951	0.489583	0.120674			-0.805434	-1.2913	-0.0149685	-0.389305	0.32204	0.0334159	0.170109	0.0413757	0.975203235	0.154829	0.51974	51547	CHH	-0.509808	0	0	3.55242	1	0	0
siRNA	9392	TRUE	24	5.884	No	NA	N	772	E01228	0.0461095	0.201149	0.0511628	0.0721212			0.954564	-1.08593	0.0860674	0.0409302	0.0149364	0.00815159	0.00287663	0.0414382	0.816845401	0.0265108	0.912202	21778	CHH	-0.341101	0	0	2.88818	1	1	0
siRNA	8097	FALSE	21	649.744	No	NA	N	1076	E00321	0.879301	0.608833	0.716599	0.193248	0.322219	0.367977	-0.370102	-0.850695	-0.60717	-0.640812	0.0105637	0.0855452	0.729478	0.0414778	0.187217076	0.4159	0.205694	9539	CHH	-0.458101	0	0	3.03222	0	0	0
siRNA	21799	TRUE	24	2.425	No	NA	N	2960	K01166	0.957772	0.893424	0.740559	0.245823	0		0.00430139	-1.84299	0.725998	0.437926	0.07975	0.0379794	0.0159308	0.0416452	0.197102315	0.995249	0.388615	41690	CHH	0.278999	0	1	3.47144	1	0	0
siRNA	16858	TRUE	21	3.742	No	NA	F	19792	I00164	0.907274	0.977654	0.0793218	0.0799218			-0.363363	-0.869939	-0.639855	0.338634	1.4e-05	0.0506048	0.71169	0.0417797	0.093144305	0.518309	0.527255	28771	CHH	0.226955	0	1	4.29651	0	0	0
siRNA	26052	FALSE	24	2.447	No	NA	N	274	M01536	0.96	0.982014	0.0479666	0.0842001	-0.0500308	2.33546	-0.884423	-1.6968	-0.542957	-1.2686	0.231076	0.191501	0.615653	0.0418243	0.57612496	0.293443	0.0314293	30098	CHH	0.308787	0	1	2.43933	0	0	1
nd-sRNA	20412	TRUE	Ndicer	2.686	No	NA	O	0	K00447	0.616667	0.928571	0.151617	0.136263	-0.0284958	3.57303	0.257742	-1.62188	-0.0910557	0.253	1.67e-05	0.135317	0.157556	0.0419144	0.884784715	0.769842	0.709643	5659	CHH	-0.257958	0	0	0	0	0	0
siRNA	14580	TRUE	24	2.468	Up	4	O	0	H00997	0.607313	0.240367	0.2	0.216723	0.226721	2.79204	0.166389	1.254	-0.00262216	-0.819596	0.444914	0.129706	0.173557	0.0419694	0.995441392	0.756923	0.115077	126292	CHH	0.230327	0	1	0	0	0	0
siRNA	17755	TRUE	24	2.542	No	NA	N	1220	I00669							0.497767	1.53834	0.753669	0.470283	0.657731	0.0321424	0.491486	0.0420869	0.14378215	0.438408	0.304603	9829	CHH	0.292058	0	1	3.08672	1	0	0
nd-sRNA	5081	FALSE	Ndicer	372.504	No	NA	N	675	C01035							-0.220924	-0.633081	0.131269	-0.700676	0.364531	0.205571	0.243525	0.0423325	0.64907986	0.471805	0.0980523	153951	CHH	0.232069	0	1	2.82995	0	0	0
siRNA	22393	TRUE	24	2.403	No	NA	N	213	L00224	0.826888	0.947368	0.59198	0.31386	-0.0166816	3.87328	0.0853899	1.24165	0.803566	0.365655	0.387733	0.0307863	0.310045	0.0425939	0.084362756	0.894041	0.443084	203918	CHH	0.344337	0	1	2.33041	1	0	0
nd-sRNA	6232	FALSE	Ndicer	150.362	Down	1	N	4397	D01345	0.014545	0.00949975	0.00884344	0.0116189	-0.0534589	2.6149	-0.0374937	0.546245	-0.0212094	0.35762	0.000304452	0.175762	0.157126	0.0426757	0.925420221	0.908497	0.42611	142386	CHH	-0.437307	0	0	3.64326	0	0	0
nd-sRNA	11809	TRUE	Ndicer	2.381	No	NA	O	0	F01951	0.522237	0.825153	0.327202	0.137713	-0.0225533	4.05455	-0.455096	-1.4608	0.221503	-1.92602	0.0727794	0.157752	0.180721	0.0427619	0.689500743	0.459545	0.0204143	177	CHH	0.337337	0	1	0	0	0	1
siRNA	18778	TRUE	24	2.738	No	NA	N	3696	J00810	0.904255	0.956997	0.025	0.0399334	0.11115	0.845098	0.265519	1.04456	0.0285681	-0.698457	0.347179	0.105337	0.18689	0.0428208	0.944098823	0.62479	0.22334	55501	CHH	-0.287593	0	0	3.56785	0	0	0
siRNA	296	TRUE	24	2.681	No	NA	N	96	A00501	0.173675	0.786408	0.17619	0.146547			0.128214	-1.4234	-0.445643	0.101703	0.390282	0.070091	0.132725	0.0428276	0.337497823	0.834822	0.830769	36251	CHH	0.159563	0	1	1.98677	0	0	0
nd-sRNA	27016	TRUE	Ndicer	10.121	No	NA	N	2453	N00730	0.570464	0.518293	0.158115	0.0797533	0.109753	2.58225	-0.241751	-0.666019	-0.38016	0.022866	0.892221	0.117893	0.745217	0.042919	0.230424067	0.553863	0.959666	11474	CG	0.256763	0	1	3.38987	0	0	0
nd-sRNA	1481	FALSE	Ndicer	29.945	No	NA	F	34063	A01216	0.913692	0.741112	0.230681	0.132746	-0.0506671	4.87297	0.503483	1.24199	-0.48688	0.198919	0.0274497	0.0339586	0.0405657	0.0430159	0.204889251	0.153865	0.654341	63373	CHH	0.401337	0	1	4.5323	1	0	0
siRNA	28372	TRUE	24	2.473	No	NA	F	6136	N01629	0.83427	0.0640543	0.0712166	0.101707	0.124939		-0.426904	1.25963	0.0900142	-0.0214916	0.196533	0.0993113	0.071732	0.0430317	0.855373826	0.511885	0.965675	26275	CHH	-0.449394	0	0	3.78796	0	0	0
siRNA	29234	TRUE	24	28.959	No	NA	N	1739	N02379	0.788796	0.70178	0.447183	0.121842	-0.0491585	3.13407	-0.0476965	-0.63311	-0.221011	-0.0623232	0.130813	0.0924665	0.277215	0.0434283	0.352480509	0.864638	0.851619	67268	CHH	-0.251903	0	0	3.24055	0	0	0
siRNA	23920	TRUE	24	2.825	No	NA	N	971	L01113	0.939198	0.81383	0.0163869	0.0152767	0.0248236	2.9677	-0.194498	0.886316	0.0488407	-0.065524	0.00210927	0.138085	0.134174	0.0435954	0.900237883	0.751339	0.893666	36192	CHH	-0.408013	0	0	2.98767	0	0	0
nd-sRNA	3257	FALSE	Ndicer	551.142	No	NA	O	0	B01782	0.966779	0.971465	0.0101981	0.0131755	0		-0.505704	-0.736094	-0.343657	-1.52706	0.353769	0.0510883	0.776504	0.0437261	0.242867708	0.102171	0.00790535	92358	CHH	0.367817	0	1	0	0	0	1
nd-sRNA	29319	FALSE	Ndicer	2.003	No	NA	O	0	N02502	0.497992	0.557791	0.0868925	0.0300993	0.0579569	4.46102	0.530012	-2.23405	0.668584	-0.529841	0.14375	0.101314	0.0476962	0.0438293	0.491405708	0.552904	0.379872	138368	CHH	-0.267326	0	0	0	0	0	0
siRNA	28784	TRUE	24	3.681	No	NA	F	11562	N02033	0.697885	0.631579	0.308108	0.222474	0.0402567	3.3957	0.0718131	1.11006	0.282851	-0.361986	0.313312	0.0999648	0.224888	0.0439113	0.464047764	0.889896	0.396326	67448	CHH	0.188588	0	1	4.06307	0	0	0
siRNA	6942	TRUE	24	4.989	No	NA	N	2413	D01716	0.903665	0.708738	0.700799	0.289084	-0.198102	1.44196	-0.358885	-1.06851	-0.606895	0.089788	0.502234	0.0186618	0.459229	0.0441757	0.07728676	0.42933	0.819382	1121	CHH	0.176128	0	1	3.38274	1	0	0
siRNA	15425	FALSE	24	31.267	No	NA	N	275	H01559	0.287291	0.775	0.0544508	0.0542686	0.109954	3.50306	-0.124104	-0.58173	-0.198206	0.062269	0.0140885	0.0584086	0.317386	0.0442248	0.314373701	0.631636	0.853923	28356	CHH	-0.264707	0	0	2.44091	0	0	0
nd-sRNA	9825	FALSE	Ndicer	5.723		NA	F	25052	E01657							-0.456253	-1.04877	-0.400082	-0.236927	0.21131	0.139108	0.668123	0.0444705	0.311143494	0.434667	0.600406	59907	CHH	0.351107	0	1	4.39886	0	0	0
siRNA	22252	TRUE	24	2.733	No	NA	N	1044	L00130	0.777293	0.41502	0.110345	0.0817916	0		-0.194059	-1.56763	-0.0911234	-0.119999	0.335903	0.101931	0.164302	0.044586	0.873457459	0.773564	0.803821	2611	CHH	-0.271186	0	0	3.01912	0	0	0
siRNA	139	TRUE	24	7.839	No	NA	F	8717	A00287							-0.0581761	-0.907365	-0.32117	0.0127322	0.140108	0.0706163	0.223968	0.0446928	0.267428404	0.890906	0.971304	19605	CHH	0.453389	0	1	3.94042	0	0	0
nd-sRNA	26452	FALSE	Ndicer	10.325	No	NA	O	0	N00169	0.690229	0.95977	0.0143062	0.0259046	-0.0266696	3.06246	-0.328957	-0.716135	-0.349459	-0.445095	0.891827	0.138309	0.779979	0.0447949	0.292646081	0.41313	0.339954	2192	CHH	-0.387317	0	0	0	0	0	0
siRNA	7929	TRUE	24	5.024	No	NA	N	280	E00131	0.255367	0.913043	0.0686052	0.0965165	0.0481459	3.6401	-0.561352	-1.32153	0.193527	-0.0246285	0.109498	0.0797372	0.0977603	0.0449527	0.633786933	0.352199	0.948342	540	CHH	-0.350584	0	0	2.44871	0	0	0
siRNA	5663	TRUE	24	3.129	No	NA	N	1687	D00844	0.952381	0.973366	0.0123967	0.0228167	-0.10199	0.79005	0.0665734	-1.23159	0.175314	-0.0839274	0.0292339	0.11712	0.0862803	0.0449967	0.733705391	0.895419	0.85477	53785	CHH	-0.456469	0	0	3.22737	0	0	0
siRNA	13683	FALSE	22	7.483	No	NA	N	1430	H00250	0.259722	0.715232	0.222717	0.230814			0.660818	0.729013	-0.19522	-0.419672	0.00326512	0.0284739	0.0581717	0.0454322	0.50789611	0.119099	0.36587	5742	CHH	0.264043	0	1	3.15564	1	0	0
miRNA	10224	FALSE	miRNA	5.323	No	NA	N	663	F00391	0.0103529	0.112369	0.00844704	0.0202585	0.0434657	0.929419	0.491575	0.860633	0.440658	-1.0439	0.450653	0.0675835	0.738681	0.0454364	0.468955529	0.191888	0.055018	69601	CHH	-0.416607	0	0	2.82217	0	0	0
siRNA	5317	TRUE	24	3.772	No	NA	N	480	D00081	0.653153	0.023198	0.152339	0.276706	-0.0181318	3.4094	0.942975	1.36156	0.344111	-0.472913	0.225435	0.0156164	0.332362	0.0455949	0.418121122	0.0841095	0.34578	27387	CHH	-0.237844	0	0	2.68215	1	0	0
nd-sRNA	6258	FALSE	Ndicer	3.298	No	NA	N	2344	D01376	0.00802499	0.00660251	0.021151	0.0121923	0.00595443	2.28368	-0.116703	-1.08369	0.359464	-0.515522	0.00286879	0.107407	0.0641726	0.0456201	0.350699059	0.802546	0.545832	180496	CHH	-0.162738	0	0	3.37014	0	0	0
nd-sRNA	1975	FALSE	Ndicer	4.919	No	NA	O	0	B00644							0.0603007	1.11543	0.635553	-0.792272	0.463588	0.0642665	0.274662	0.0456265	0.196642749	0.890898	0.17851	54685	CG	-0.195953	0	0	0	0	0	0
nd-sRNA	6233	FALSE	Ndicer	5.184	Down	1	F	5902	D01345	0.014545	0.00949975	0.00884344	0.0116189	-0.0534589	2.6149	-0.00968206	-1.05123	-0.0611317	-0.0836344	5.62e-06	0.124738	0.142538	0.045886	0.854109933	0.980631	0.923671	143891	CHH	-0.437307	0	0	3.77107	0	0	0
nd-sRNA	10637	FALSE	Ndicer	8.105	Down	3	O	0	F01026	0.871345	0.732694	0.0104167	0.41319	-0.116871	3.01536	0.443612	-1.09675	0.0565414	0.28241	0.00467956	0.154389	0.0783413	0.0459538	0.896016725	0.336385	0.600925	47316	CHH	0.257219	0	1	0	0	0	0
nd-sRNA	14473	FALSE	Ndicer	363.339	No	NA	N	765	H00882	0.8	0.0713324	0.580645	0.155488	0.0229024	2.84747	-0.247518	-0.403846	-0.27105	-0.0397579	0.768899	0.21072	0.96177	0.0461019	0.270064409	0.440099	0.928322	41112	CHH	0.298594	0	1	2.88423	0	0	0
siRNA	20685	TRUE	24	9.443	No	NA	F	16118	K00662							-0.737589	-0.811155	-0.125641	0.281609	0.293542	0.025485	0.270196	0.0462405	0.687268534	0.0638238	0.438855	4671	CHH	-0.114257	0	0	4.20734	1	0	0
nd-sRNA	5978	TRUE	Ndicer	34.361	No	NA	N	1365	D01207	0.235802	0.316832	0.0681668	0.0997628	0.153119	3.18322	-0.460633	0.745769	-0.192738	0.0312703	0.000192433	0.0139774	0.00514423	0.0464153	0.484571112	0.167821	0.958172	29698	CHH	-0.467178	0	0	3.13545	1	0	0
siRNA	81	TRUE	24	3.216	No	NA	N	161	A00187	0.786281	0.976526	0.1792	0.143025	0.13241	2.14819	0.498982	1.30135	0.121412	-0.259702	0.573868	0.0776192	0.23738	0.0464694	0.794624319	0.410516	0.55503	47022	CHH	0.16435	0	1	2.20952	0	0	0
siRNA	9224	TRUE	24	5.462	Down	2	F	5975	E01095	0.92081	0.827586	0.0906344	0.12454	-0.0282382	3.40765	-0.60834	-0.956057	0.209004	0.00689758	0.257333	0.0415984	0.0768417	0.0464702	0.582134726	0.164782	0.986263	11638	CHH	0.293127	0	1	3.77641	1	0	0
siRNA	4968	FALSE	24	3.107	No	NA	O	0	C00893	0.422202	0.886878	0.211236	0.127462	0.0458477	2.60224	-0.636595	-1.25272	-0.115745	-0.569488	0.56759	0.0693978	0.265599	0.0465498	0.801190599	0.296201	0.198229	14998	CHH	-0.272773	0	0	0	0	0	0
nd-sRNA	779	TRUE	Ndicer	2.273	No	NA	O	0	A00933	0.0772947	0.881579	0.0457317	0.0360976	0.339988	1.70329	0.47834	-1.62785	0.34116	0.676682	9.33e-05	0.0963602	0.0459699	0.0466307	0.501428279	0.612465	0.281213	45867	CHH	-0.291416	0	0	0	0	0	0
siRNA	19099	FALSE	22	1500.8	No	NA	F	7655	J01111							0.0744845	0.426603	0.15856	0.00453843	0.1507	0.0798987	0.338877	0.0466624	0.308495691	0.633425	0.988985	3874	CHH	-0.298122	0	0	3.884	0	0	0
nd-sRNA	17875	TRUE	Ndicer	4.376	No	NA	O	0	I00777	0.21899	0.515021	0.157303	0.19486	0.0289156	3.98271	1.13676	-1.83819	0.239329	-0.487654	0.0069686	0.0463463	0.0190109	0.0471124	0.652441648	0.0643399	0.394418	10915	CHH	0.411941	0	1	0	1	0	0
siRNA	16332	FALSE	24	4.941	No	NA	N	4591	H02319	0.651934	0.864151	0.045977	0.0732797	-0.0124635	2.12872	0.124499	-0.862713	-0.284965	-0.0543506	0.0595304	0.0971405	0.138047	0.047115	0.438854878	0.76117	0.899851	0	CHH	0.0452962	1	1	3.662	0	0	0
nd-sRNA	6246	TRUE	Ndicer	633.057	No	NA	O	0	D01361	0.00866729	0.00804289	0.0125641	0.0102324	-0.00576255	3.87269	0.0655461	-0.523362	0.174808	-0.109112	1.32e-07	0.182916	0.106381	0.0473157	0.485826762	0.8102	0.810738	168693	CHH	-0.437307	0	0	0	0	0	0
nd-sRNA	4556	TRUE	Ndicer	11.164	No	NA	N	574	C00561	0.663968	0.779221	0.262136	0.113208	0.0753672	2.1894	-0.0392102	-0.741653	-0.0886099	0.0876721	0.117617	0.307288	0.376855	0.0474908	0.78992105	0.930247	0.826946	58739	CHH	0.251247	0	1	2.75967	0	0	0
nd-sRNA	21023	FALSE	Ndicer	195.26	No	NA	N	1042	K00843	0.950276	0.274971	0.0669643	0.0363636	-0.0857866	1.22185	-0.102217	-0.515705	0.107368	-0.417575	0.161172	0.239704	0.2364	0.0475657	0.638268417	0.747735	0.34037	55985	CHH	0.426925	0	1	3.01828	0	0	0
siRNA	8256	TRUE	24	4.524	No	NA	N	298	E00439	0.968153	0.237354	0.0241935	0.0628882	-0.0543968	2.08695	-0.0451803	-0.974416	-0.124266	-0.0106815	0.314379	0.126949	0.193226	0.0476089	0.727871274	0.923073	0.981157	36681	CHH	0.200269	0	1	2.47567	0	0	0
siRNA	28827	TRUE	24	5.037		NA	F	12037	N02064							0.170237	-0.86953	0.192475	-0.0865485	0.0798101	0.119975	0.0678609	0.0476779	0.591734714	0.698576	0.826581	122996	CHH	0.243677	0	1	4.08055	0	0	0
nd-sRNA	18414	FALSE	Ndicer	11.833	No	NA	N	166	J00410	0.31107	0.0654339	0.0206612	0.0345024	0.0800959	3.0879	-0.556556	-0.632336	-0.266812	0.146869	0.230895	0.0585827	0.747946	0.0479686	0.411176876	0.156357	0.780943	58533	CHH	-0.297757	0	0	2.22272	0	0	0
nd-sRNA	9599	FALSE	Ndicer	2.055	No	NA	O	0	E01461	0.939468	0.930818	0.044697	0.0817957			0.607731	-2.42888	0.21259	-0.584979				0.0481278	0.834040466	0.564583	0.636357	67457	CHH	0.364435	0	1	0		0	0
siRNA	4680	TRUE	24	6.323	No	NA	F	6154	C00645	0.897902	0.816949	0.443038	0.084854	0.0894004	3.05557	-0.0832702	0.890395	0.01265	0.183706	0.433232	0.170994	0.156799	0.0483329	0.972436354	0.84543	0.633749	16171	CHH	0.279413	0	1	3.78923	0	0	0
nd-sRNA	11635	FALSE	Ndicer	9.573	No	NA	O	0	F01767	0.54382	0.948718	0.0314118	0.0404069	0.0424034	3.60538	-0.196683	-0.736041	-0.206828	-0.477666	0.0900967	0.231076	0.567488	0.0483426	0.560740495	0.614675	0.373924	32266	CHH	0.372868	0	1	0	0	0	0
siRNA	10148	FALSE	24	18.908	No	NA	O	0	F00242	0.0332556	0.801296	0.018266	0.0236058	0.27925	1.15635	0.0599831	-0.559644	-0.319024	0.304184	0.404527	0.0363443	0.147001	0.0485942	0.158454988	0.816147	0.528342	11329	CHH	0.333544	0	1	0	1	0	0
siRNA	27224	TRUE	24	3.568	No	NA	N	1952	N00820	0.78346	0.940976	0.485944	0.192037	0.0176632	2.11893	-0.394031	0.970109	0.536592	-0.0598785	0.0443745	0.0657584	0.119902	0.0486811	0.187085414	0.529964	0.883713	13581	CHH	0.455217	0	1	3.2907	0	0	0
siRNA	2153	TRUE	24	3.094	Down	2	F	6177	B00781	0.204181	0.942794	0.107314	0.233985	-0.292511	4.28425	0.279004	1.36414	0.137739	0.376634	0.196777	0.14827	0.22933	0.0488351	0.755607947	0.678	0.395464	13902	CHH	-0.646461	0	0	3.79085	0	0	0
nd-sRNA	24994	FALSE	Ndicer	93.543	No	NA	F	5732	M00332	0.881801	0.830986	0.76253	0.159852	0.0145658	3.85566	-0.065159	-0.510216	-0.0673502	-0.706986	0.799349	0.38806	0.515991	0.0488663	0.795446123	0.841754	0.0981162	63125	CHH	-0.266605	0	0	3.75838	0	0	0
siRNA	6990	TRUE	24	3.542	No	NA	N	101	D01763	0.924956	0.950355	0.739464	0.236773	0.0978018	2.72768	0.217843	0.919895	0.323253	0.0298194	0.0272476	0.102342	0.448864	0.048954	0.44890593	0.676914	0.942967	53528	CHH	0.347012	0	1	2.0086	0	0	0
siRNA	5267	TRUE	24	5.458	No	NA	N	611	C01351	0.254664	0.0915033	0.0262258	0.0228162	-0.176825	3.09126	-0.381544	0.741227	0.429217	-0.332411	0.00326534	0.0802927	0.111531	0.0490039	0.229320885	0.412156	0.473625	55676	CHH	-0.403579	0	0	2.78675	0	0	0
siRNA	2079	TRUE	24	2.069	No	NA	N	3443	B00727	0.136858	0.964861	0.037478	0.0583554	0.00284683	3.27285	0.358356	-1.74464	-0.200079	-0.351521	0.240416	0.107385	0.0995475	0.0490398	0.724259601	0.662564	0.503395	13120	CHH	0.303468	0	1	3.53706	0	0	0
nd-sRNA	15781	FALSE	Ndicer	47.558	No	NA	O	0	H01967							-0.228957	-0.61594	0.0778833	0.442061	0.2001	0.0664285	0.146732	0.0490874	0.746442074	0.425694	0.381199	39348	CG	0.610407	0	1	0	0	0	0
nd-sRNA	1535	FALSE	Ndicer	145.021	No	NA	N	4874	A01235	0.903226	0.964399	0.505495	0.0521739	0.0412354	1.61101	0.0530785	0.720492	0.00341694	0.28633	0.0196037	0.109375	0.147831	0.0491158	0.989376172	0.869681	0.506423	14420	CG	-0.599732	0	0	3.68797	0	0	0
nd-sRNA	6283	FALSE	Ndicer	495.958	No	NA	O	0	D01393							-0.0334474	0.735571	-0.422654	0.33615	0.0136588	0.0353348	0.0159777	0.0492513	0.102912104	0.910479	0.660575	137128	CHH	-0.162738	0	0	0	1	0	0
siRNA	27720	FALSE	22	16.126	No	NA	N	2759	N01054	0.709708	0.704348	0.130123	0.274134	-0.0778617	3.03483	0.199498	0.52847	0.544022	-0.216697	0.198217	0.0190638	0.540349	0.0493574	0.022686243	0.509394	0.820105	7195	CHH	-0.177131	0	0	3.44091	1	0	0
siRNA	5976	FALSE	24	4.493	No	NA	N	1618	D01206	0.946644	0.833333	0.766372	0.137334	0.00645149	3.69011	0.0493188	1.03677	0.812786	-0.494185	0.589776	0.0314802	0.301116	0.049551	0.05235229	0.929036	0.310362	15819	CHH	-0.467178	0	0	3.20925	1	0	0
siRNA	7011	TRUE	24	5.402	Down	4	N	1337	D01779	0.893791	0.770115	0.859558	0.194708	-0.205412	3.7268	0.22539	0.788928	0.220778	0.0478315	0.494158	0.119185	0.40181	0.0497026	0.493437827	0.598034	0.906155	66048	CHH	0.265061	0	1	3.12646	0	0	0
nd-sRNA	23940	FALSE	Ndicer	6.744	No	NA	O	0	L01128	0.911321	0.939394	0.0432503	0.0677148	0.195563	4.59595	-0.246404	0.913526	0.124301	-0.327789	0.0069749	0.0909782	0.0755471	0.0497261	0.751901795	0.567086	0.53353	1800	CHH	0.0952784	0	1	0	0	0	0
nd-sRNA	16905	TRUE	Ndicer	11.698	No	NA	O	0	I00184							0.106669	-1.14955	0.0261999	0.303163	0.00601915	0.182307	0.136347	0.0500176	0.945065368	0.827332	0.574839	25247	CHH	-0.185031	0	0	0	0	0	0
siRNA	19674	FALSE	24	2.694	No	NA	N	2650	J01398	0.983871	0.977974	0.0133215	0.0173466	0	-0.176091	-0.503772	-1.45563	0.201521	0.19799	0.321158	0.0850841	0.101304	0.0501591	0.67909428	0.435674	0.662686	20890	CHH	-0.455976	0	0	3.42341	0	0	0
siRNA	10800	TRUE	24	3.707	No	NA	N	2644	F01214	0.846363	0.767442	0.0617647	0.0960031	0.0624608	3.38093	-0.564668	1.00348	-0.341543	0.125151	0.0483663	0.0392789	0.015718	0.0502609	0.344665508	0.272757	0.762017	61405	CHH	-0.315627	0	0	3.42243	1	0	0
siRNA	22472	TRUE	24	2.255		NA	F	29521	L00282							-0.419578	1.32711	0.349749	-0.995645	0.296759	0.0953248	0.0883959	0.0503293	0.492113776	0.539387	0.0379139	30369	CHH	-0.485746	0	0	4.47015	0	0	1
nd-sRNA	17333	TRUE	Ndicer	2.629	No	NA	F	21923	I00394							-0.0543809	-1.6756	1.01319	-0.732426	0.0115917	0.0360626	0.0140768	0.0503874	0.068524057	0.944163	0.266113	1354	CHH	-0.224788	0	0	4.34092	1	0	0
siRNA	1630	FALSE	24	2.39	No	NA	O	0	B00065							0.606713	-1.8568	-0.663886	1.32144	0.0188596	0.0613381	0.0487013	0.050431	0.295159492	0.325635	0.0415487	68137	CHH	0.279549	0	1	0	0	0	1
siRNA	24356	TRUE	24	2.59	No	NA	O	0	L01745	0.0687204	0.623077	0.0571211	0.184813	-0.132385	2.47664	-0.2325	1.18124	-0.331106	0.621193	0.0202909	0.196191	0.12613	0.0504932	0.549969268	0.761727	0.158154	70972	CHH	-0.295389	0	0	0	0	0	0
nd-sRNA	15706	TRUE	Ndicer	6.623	No	NA	O	0	H01901	0.845345	0.492787	0.0865874	0.0206821	0.0979997	5.33693	0.25136	-1.42062	0.292231	0.2027	0.0174962	0.0838254	0.0417909	0.0506024	0.539889452	0.617924	0.715815	133879	CHH	0.279041	0	1	0	0	0	0
siRNA	19150	TRUE	22	2.894	No	NA	F	25111	J01134	0.0505747	0.568047	0.0377907	0.15508	0		-0.297671	1.01332	-0.0800213	-0.804961	0.178824	0.15204	0.0953423	0.0507798	0.840428586	0.582761	0.209969	11264	CHH	0.354952	0	1	4.39988	0	0	0
siRNA	506	FALSE	24	2.147		NA	N	1719	A00737							-0.421818	1.2001	0.154772	-0.301234	0.278077	0.121778	0.0935017	0.0508451	0.762486978	0.515277	0.614043	30211	CHH	-0.387718	0	0	3.23553	0	0	0
nd-sRNA	9897	FALSE	Ndicer	2.381	No	NA	F	6678	E01686	0.891892	0.895175	0.701923	0.140927	-0.0263289	0.669007	-0.0554115	1.09657	0.579072	0.493786	0.193134	0.116256	0.258302	0.0508832	0.368400099	0.924116	0.370856	40897	CHH	-0.431181	0	0	3.82471	0	0	0
siRNA	13585	TRUE	24	3.698	No	NA	F	10003	H00164	0.725076	0.377778	0.686192	0.365804	0		-0.375365	-1.02494	-0.0460873	-0.697118	0.343798	0.133071	0.265974	0.0510538	0.913887063	0.490631	0.17864	2397	CHH	0.163163	0	1	4.00017	0	0	0
nd-sRNA	25782	FALSE	Ndicer	25.496		NA	O	0	M00937							0.566143	-0.915864	-0.239628	0.245417	1.36e-05	0.115521	0.0582221	0.0512462	0.491651104	0.203489	0.697461	31491	CHH	0.236066	0	1	0	0	0	0
siRNA	15141	TRUE	23	3.837	No	NA	N	4173	H01227	0.617647	0.901042	0.391304	0.110204	0.0383645	3.93457	-0.260667	0.96427	0.390022	-0.190362	0.0907598	0.102041	0.164565	0.0514884	0.374632911	0.646119	0.723849	10383	CHH	0.269816	0	1	3.62055	0	0	0
siRNA	22816	TRUE	24	9.208	Down	1	F	5998	L00495	0.110284	0.87415	0.053633	0.0325656	-0.183169	3.53757	0.503161	-0.864569	-0.185585	0.0453126	0.0188991	0.0380073	0.0184486	0.0516723	0.528836768	0.156078	0.906157	37413	CHH	0.1332	0	1	3.77808	1	0	0
nd-sRNA	3984	FALSE	Ndicer	3.798		NA	O	0	C00298							0.0520331	0.870058	0.801109	0.0568104	0.0228644	0.0332641	0.286007	0.0520425	0.117230231	0.926574	0.964376	119028	CHH	-0.313718	0	0	0	1	0	0
nd-sRNA	5347	TRUE	Ndicer	7.592	No	NA	O	0	D00199	0.63869	0.952271	0.0202956	0.0256589	0.0245546	4.37696	-0.111722	-1.30089	0.647071	0.251169	0.0365447	0.0794125	0.043906	0.0520481	0.193633181	0.814279	0.592799	24986	CHH	0.284405	0	1	0	0	0	0
nd-sRNA	12516	TRUE	Ndicer	3.503	No	NA	N	1565	G00704	0.844125	0.885276	0.637975	0.122222	0		-0.570922	0.984656	1.30368	-0.904	0.00636123	0.00563221	0.0200085	0.052088	0.01835889	0.336916	0.116429	93619	CHH	-0.118858	0	0	3.19479	1	0	0
nd-sRNA	29529	FALSE	Ndicer	5.219	No	NA	O	0	N02757	0.468839	0.956194	0.109554	0.0762268	0.129941	2.83853	0.303969	-1.89559	0.722838	-0.801098	0.0914109	0.228309	0.124558	0.0521453	0.154349443	0.604682	0.370736	8539	CHH	-0.473889	0	0	0	0	0	0
siRNA	23234	TRUE	24	3.985	No	NA	F	18068	L00703	0.712627	0.696078	0.513889	0.154727	0.0172718	3.16722	0.108735	-1.15693	-0.114431	-0.130378	0.135278	0.107744	0.107727	0.0522603	0.773460054	0.812441	0.758057	6724	CHH	-0.264568	0	0	4.25693	0	0	0
nd-sRNA	18747	FALSE	Ndicer	4.124	Down	1	O	0	J00768	0.924342	0.209399	0.06	0.0723047	-0.0563535	4.17819	0.397866	1.39102	0.355969	0.135892	0.034003	0.110006	0.384191	0.0522994	0.636965426	0.523896	0.825957	25981	CHH	-0.369618	0	0	0	0	0	0
siRNA	19399	TRUE	24	2.616	No	NA	F	9656	J01242	0.290323	0.809524	0.278689	0.0465598	0.0331022	3.43152	0.102468	-1.1681	-0.244308	-0.00256414	0.347391	0.126438	0.182217	0.052363	0.576642089	0.866769	0.995398	18521	CHH	0.347327	0	1	3.98484	0	0	0
miRNA	5410	TRUE	miRNA	24.531	No	NA	N	3153	D00354							-0.104022	0.493493	-0.125538	-0.167297	0.000266042	0.181607	0.106764	0.0525537	0.612721808	0.590313	0.901711	8401	CHH	-0.269967	0	0	3.49886	0	0	0
siRNA	18980	TRUE	24	4.419	No	NA	N	201	J01058	0.950134	0.235023	0.700137	0.299931	0.0629274	3.33646	0.196268	-1.12665	-0.257785	-0.202768	0.332656	0.0892827	0.110718	0.0525568	0.499150912	0.683799	0.617251	31653	CHH	-0.116432	0	0	2.30535	0	0	0
siRNA	28463	TRUE	24	7.574	No	NA	N	646	N01770	0.944186	0.854839	0.00647668	0.012843	-0.0126575	2.83484	-0.0698714	0.73507	0.523979	0.184397	0.295026	0.0331283	0.176917	0.0528135	0.08097645	0.855386	0.607264	70140	CHH	0.272553	0	1	2.8109	1	0	0
nd-sRNA	6261	FALSE	Ndicer	6.701	No	NA	O	0	D01376	0.00802499	0.00660251	0.021151	0.0121923	0.00595443	2.28368	0.424676	-0.771463	0.453431	0.077548	0.00832786	0.0490958	0.0225919	0.0528313	0.21969128	0.29339	0.85274	177748	CHH	-0.162738	0	0	0	1	0	0
siRNA	13917	FALSE	24	3.003	No	NA	N	253	H00430	0.869844	0.0777126	0.298978	0.32652	0.0489869	3.32732	0.0614077	1.14899	-0.52583	-0.183348	0.0919988	0.0769775	0.0376063	0.0530461	0.236989346	0.907342	0.685827	29143	CHH	0.353999	0	1	2.40483	0	0	0
nd-sRNA	24460	FALSE	Ndicer	34.165	No	NA	O	0	L02031	0.597753	0.37931	0.0489556	0.142274	0.00983626	4.13739	0.108754	-0.488591	-0.183828	-0.105711	0.737793	0.377022	0.387538	0.053188	0.501855446	0.751657	0.819781	55888	CHH	-0.371674	0	0	0	0	0	0
nd-sRNA	6296	FALSE	Ndicer	21.311	No	NA	O	0	D01406	0.00673636	0.0107739	0.00732605	0.0071229	0.0400923	2.77597	-0.130641	-0.66274	0.148071	-0.0812868	0.00062962	0.159817	0.153655	0.0533142	0.575718907	0.685713	0.851113	116178	CHH	-0.162738	0	0	0	0	0	0
siRNA	20992	TRUE	24	8.63		NA	N	3737	K00813							-0.446542	-0.859961	-0.254105	0.34009	0.695386	0.0513359	0.459491	0.0533391	0.419511869	0.259583	0.430638	9945	CHH	-0.334724	0	0	3.57264	0	0	0
siRNA	10252	TRUE	24	8.118	No	NA	N	282	F00434	0.931844	0.932203	0.66	0.311977	0.0183104	3.80726	0.399956	0.877743	-0.31985	0.088375	0.0831971	0.0667494	0.0510686	0.0534898	0.331337459	0.380077	0.814805	460	CHH	-0.383582	0	0	2.45179	0	0	0
nd-sRNA	18189	FALSE	Ndicer	340.181	Down	4	O	0	I01192	0.923944	0.0257511	0.0156532	0.0105369	-0.132446	3.31126	-0.0699617	-0.395279	-0.136537	-0.0350217	0.560281	0.468069	0.721468	0.0535415	0.542215645	0.833031	0.93979	74356	CG	0.509267	0	1	0	0	0	0
siRNA	22614	TRUE	24	8.057	No	NA	O	0	L00362							0.0331652	0.688104	-0.00649437	0.288422	0.338463	0.175842	0.186904	0.0535564	0.981658245	0.927874	0.465481	14993	CHH	-0.239835	0	0	0	0	0	0
siRNA	1206	TRUE	24	3.146	No	NA	N	49	A01135	0.885321	0.822368	0.0261628	0.0354691	0.0379788	3.66536	0.0854841	1.06159	-0.176147	0.0881995	0.360919	0.153942	0.127606	0.053661	0.690263292	0.880273	0.839096	3074	CHH	0.431052	0	1	1.69897	0	0	0
siRNA	22973	TRUE	24	4.628		NA	N	677	L00573							-0.180009	-1.11118	-0.0688988	0.295953	0.24412	0.146059	0.197168	0.0541039	0.856406503	0.702113	0.462013	9404	CHH	0.328192	0	1	2.83123	0	0	0
siRNA	24399	TRUE	21	178.495		NA	N	1613	L01864							0.145551	-0.399131	-0.524417	-0.39025	0.128216	0.0289086	0.0810242	0.0542972	0.134259889	0.402119	0.39878	60027	CHH	-0.322666	0	0	3.2079	1	0	0
siRNA	24292	TRUE	24	2.39	No	NA	O	0	L01604	0.682949	0.08	0.0937951	0.0347448	0.019402	3.1346	-0.318716	1.30052	-0.933752	-0.0435699	0.0554041	0.0284763	0.0111476	0.0544685	0.075741369	0.623228	0.921019	13033	CHH	-0.246352	0	0	0	1	0	0
nd-sRNA	6002	TRUE	Ndicer	11.585	No	NA	N	578	D01229	0.949343	0.968872	0.01875	0.029882	0.0410029	2.99804	-0.305489	-0.754971	-0.0191799	-0.219694	0.629214	0.203034	0.418319	0.0545466	0.947982842	0.436855	0.703441	64329	CHH	0.400198	0	1	2.76268	0	0	0
siRNA	27056	TRUE	24	19.538	No	NA	N	342	N00742	0.310621	0.777778	0.184466	0.0608773	0.0611447	2.26007	-0.086097	-0.59829	-0.421421	0.0741639	0.63868	0.0248153	0.3303	0.0545713	0.082795972	0.761619	0.841065	15586	CHH	0.316251	0	1	2.53529	1	0	0
nd-sRNA	19177	TRUE	Ndicer	240.576	No	NA	N	437	J01152	0.827187	0.867749	0.592705	0.161885	-0.213291	1.00718	-0.345514	-0.658924	-0.0650222	0.0678154	0.335777	0.124299	0.440094	0.0545797	0.78941578	0.291655	0.885605	48822	CHH	-0.608786	0	0	2.64147	0	0	0
nd-sRNA	5475	FALSE	Ndicer	4.632	No	NA	O	0	D00498							0.103795	-2.69009	-0.31667	0.232439	1.82e-06	0.0642382	0.0568452	0.0546367	0.55654133	0.857022	0.721336	55917	CHH	0.323513	0	1	0	0	0	0
siRNA	2810	FALSE	24	3.242	No	NA	O	0	B01193	0.715116	0.672209	0.445794	0.146029	0.0698761	3.33072	0.0964904	0.891708	0.279817	-0.580977	0.0299452	0.177761	0.392016	0.0547906	0.535278355	0.865148	0.210743	6067	CHH	-0.362026	0	0	0	0	0	0
siRNA	26795	TRUE	24	5.145	No	NA	N	300	N00555	0.238411	0.0170404	0.165563	0.0834783	-0.0105108	3.08093	-0.326904	0.837538	-0.0471801	0.326176	0.217282	0.110106	0.0616106	0.0548188	0.893511715	0.458822	0.414647	25514	CHH	0.193106	0	1	2.47857	0	0	0
nd-sRNA	5284	FALSE	Ndicer	7.153	No	NA	O	0	C01408	0.763899	0.81677	0.0210362	0.0325325	0	-0.477121	0.878252	-2.52637	-1.17346	-0.0313018	0.182428	0.279384	0.241118	0.0548962	0.145183468	0.504253	0.956727	53619	CHH	-0.372911	0	0	0	0	0	0
siRNA	25265	FALSE	22	10.999	No	NA	F	30036	M00532	0.587629	0.993915	0.628571	0.0659072			-0.181983	0.600932	-0.125346	-1.06776	0.312545	0.168038	0.0931013	0.0549432	0.622888511	0.570892	0.0120156	9692	CHH	-0.264359	0	0	4.47766	0	0	1
siRNA	27569	TRUE	24	2.603	No	NA	F	5213	N00983	0.866667	0.878294	0.2	0.426372	0.126643	2.19866	-0.131466	-1.19342	0.206605	-0.184694	0.242377	0.147005	0.113775	0.0549775	0.667595529	0.832617	0.709267	44757	CHH	0.367479	0	1	3.71717	0	0	0
siRNA	9360	TRUE	24	2.625	No	NA	N	244	E01197	0.64375	0.881579	0.828161	0.168575	0.0672467	3.42927	0.116363	-1.36615	0.244974	-0.520115	0.217879	0.126004	0.0746127	0.0550258	0.627895226	0.843931	0.250844	20795	CG	0.180983	0	1	2.38917	0	0	0
nd-sRNA	632	FALSE	Ndicer	2.912		NA	O	0	A00829							-0.321075	-1.29527	-0.594046	0.0785844	0.867623	0.146752	0.55726	0.0552441	0.177710963	0.622395	0.907132	593	CG	0.112019	0	1	0	0	0	0
nd-sRNA	11007	FALSE	Ndicer	3.85	No	NA	F	9922	F01370	0.800699	0.575	0.602094	0.301349	0.243038	0	-0.300581	-1.13128	0.541261	-0.323346	0.00220657	0.0803056	0.0444204	0.0552715	0.189484178	0.535142	0.653805	111005	CHH	-0.216256	0	0	3.99664	0	0	0
siRNA	6838	TRUE	24	28.22	No	NA	N	3966	D01670	0.909091	0.95302	0.0526316	0.0597804	0.226582	1.04792	-0.437273	-0.545332	-0.0451466	0.207802	0.0148295	0.0218121	0.199929	0.0553153	0.821668906	0.0835542	0.548396	54176	CHH	0.301011	0	1	3.59846	1	0	0
siRNA	18674	TRUE	24	2.481	No	NA	N	3635	J00698	0.467552	0.0180215	0.146789	0.0253268	0.0994004	3.27211	0.208684	-1.92758	-0.201339	0.372308	0.194972	0.107443	0.100054	0.0555002	0.703433176	0.777034	0.399795	5815	CHH	-0.105064	0	0	3.56062	0	0	0
nd-sRNA	13023	FALSE	Ndicer	5.223	No	NA	O	0	G01028							0.190982	-1.00899	0.0789297	-0.0501542	0.000384374	0.134059	0.0826889	0.0555023	0.817630294	0.635093	0.92182	161580	CHH	-0.378103	0	0	0	0	0	0
nd-sRNA	1527	FALSE	Ndicer	2.738		NA	N	3296	A01234							0.231407	1.07131	-0.302965	-0.17001	0.0197661	0.117095	0.122239	0.0556199	0.600967252	0.714155	0.909248	28978	CG	-0.599732	0	0	3.51812	0	0	0
nd-sRNA	27282	FALSE	Ndicer	54.637	Down	1	N	15	N00866	0.708924	0.732809	0.169711	0.141123	-0.157811	3.43804	-0.199402	-0.518652	-0.0493114	0.0115361	2.81e-07	0.394323	0.621705	0.0557416	0.84868202	0.6083	0.984503	10097	CHH	0.235286	0	1	1.20412	0	0	0
nd-sRNA	5294	FALSE	Ndicer	3.733	No	NA	O	0	D00031	0.162257	0.653479	0.019917	0.00820651	0.0646683	4.50712	-0.772745	-1.82144	0.470758	-0.408563	0.193739	0.0773174	0.100294	0.0557743	0.505482507	0.267368	0.436003	93143	CHH	-0.305503	0	0	0	0	0	0
nd-sRNA	20134	FALSE	Ndicer	2.312	No	NA	O	0	J01879							0.564357	-1.55284	0.585793	-0.130582	0.125106	0.0918329	0.0398684	0.055789	0.344107506	0.457519	0.873797	5765	CHH	0.317484	0	1	0	0	0	0
nd-sRNA	28044	FALSE	Ndicer	2.977	No	NA	O	0	N01301	0.762867	0.949153	0.0813244	0.113419	-0.00297315	3.92441	0.165792	-1.79179	-0.0837702	-0.0782831	0.10668	0.127227	0.13924	0.0561353	0.889230843	0.818005	0.883081	31746	CHH	-0.558507	0	0	0	0	0	0
nd-sRNA	6303	TRUE	Ndicer	37.768	No	NA	N	3306	D01411	0.00925807	0.00892475	0.00866084	0.00708068	-0.0669468	-0.778151	0.121002	0.591066	0.57986	-0.319469	0.0268198	0.11405	0.533873	0.0562052	0.107855984	0.717224	0.552562	105150	CHH	-0.162738	0	0	3.51943	0	0	0
siRNA	20564	TRUE	24	5.128	No	NA	O	0	K00575	0.795	0.926606	0.0410959	0.0312663	0.0647043	2.86845	-0.358594	-1.11435	0.286611	0.107722	0.260129	0.101009	0.087894	0.0562192	0.48660455	0.540857	0.762855	11785	CHH	0.276665	0	1	0	0	0	0
siRNA	22696	TRUE	24	2.181	No	NA	N	1074	L00422	0.00664452	0.656934	0.0131787	0.00692441	0	0.855317	-1.10045	-1.43158	-0.0644046	0.551436	0.48112	0.052228	0.225355	0.0563801	0.909539591	0.1356	0.325272	33271	CHH	0.23016	0	1	3.03141	0	0	0
nd-sRNA	26507	FALSE	Ndicer	6.045	No	NA	N	199	N00248	0.807339	0.368421	0.289004	0.215012	0.0415954	3.33703	-0.429213	-0.859359	0.469681	-0.152395	0.076525	0.132856	0.0996581	0.0563813	0.255728168	0.4412	0.803129	19544	CHH	0.181462	0	1	2.30103	0	0	0
siRNA	14856	TRUE	24	3.19	No	NA	N	2173	H01090	0.909881	0.954111	0.493783	0.0743846	0.0869314	2.5563	0.151465	-1.35696	0.461922	0.318647	0.165073	0.105043	0.0490928	0.0563828	0.345990321	0.795194	0.456707	8981	CHH	0.385011	0	1	3.33726	0	0	0
siRNA	13133	TRUE	24	12.22	No	NA	F	26071	G01085	0.865385	0.339869	0.806452	0.11562	-0.0325659	1.63178	0.0814504	0.606336	-0.113883	-0.168974	0.306015	0.169227	0.143621	0.0564438	0.656955872	0.79777	0.611783	43926	CHH	0.0631365	0	1	4.41617	0	0	0
nd-sRNA	24326	FALSE	Ndicer	5.119	No	NA	O	0	L01685	0.961717	0.237342	0.0196998	0.0278472	0.179682	4.25735	-0.0807927	-0.748702	0.0591604	0.476302	0.769139	0.535894	0.488543	0.0564956	0.879387305	0.884068	0.743282	85612	CHH	0.35975	0	1	0	0	0	0
nd-sRNA	19319	TRUE	Ndicer	7.222	No	NA	N	3527	J01210							-0.70349	-0.77665	-0.169323	0.21644	0.405479	0.0361755	0.444153	0.0569949	0.62161887	0.116769	0.622752	70085	CHH	-0.355166	0	0	3.54753	1	0	0
siRNA	6500	TRUE	24	2.16	No	NA	F	40277	D01518	0.797479	0.802817	0.165601	0.0627669	0		-0.410198	-1.42888	0.861464	-0.152882	0.086817	0.0419484	0.0186913	0.0570395	0.119076932	0.52624	0.758794	16443	CHH	0.361994	0	1	4.60507	1	0	0
siRNA	10234	TRUE	24	6.119	No	NA	N	1308	F00405							-0.798919	-0.894828	0.210838	0.0369528	0.0801789	0.0211734	0.0453907	0.0570773	0.503420769	0.0592816	0.91987	18414	CHH	0.351496	0	1	3.11694	1	0	0
nd-sRNA	6242	FALSE	Ndicer	80.793	No	NA	N	1298	D01354	0.00903787	0.0107527	0.00925596	0.00719702	-0.00875359	3.52375	0.818023	0.518737	0.323705	-0.0130834	0.0458259	0.0046335	0.480754	0.0571444	0.254666704	0.0125701	0.991242	152924	CHH	-0.437307	0	0	3.11361	1	1	0
siRNA	2772	TRUE	24	4.863	No	NA	F	9500	B01176	0.897887	0.924251	0.62668	0.14796	0.0558939	1.83357	0.0994801	1.02719	-0.291173	0.0146615	0.132609	0.092346	0.0557267	0.0573172	0.433913804	0.834724	0.970498	33120	CHH	0.197119	0	1	3.97777	0	0	0
nd-sRNA	21546	TRUE	Ndicer	83.996	No	NA	N	1762	K01063							-0.486813	-0.838723	-0.43113	-0.401708	0.0887333	0.0441177	0.754351	0.0573661	0.117585987	0.137242	0.43451	50419	CHH	-0.310586	0	0	3.24625	1	0	0
siRNA	4662	TRUE	24	2.555	No	NA	N	770	C00624	0.694629	0.234223	0.153664	0.0701343	0.255273	0.176091	0.291333	-1.48636	0.00523354	0.277818	0.187796	0.169013	0.116737	0.0573944	0.991312383	0.711905	0.580013	12024	CHH	-0.182043	0	0	2.88705	0	0	0
siRNA	9164	TRUE	24	3.542		NA	N	3419	E01046							0.362237	-1.12307	0.402082	-0.0234777	0.126821	0.0664774	0.0277713	0.0574551	0.318409609	0.478272	0.955056	7798	CHH	-0.262058	0	0	3.53403	0	0	0
siRNA	7229	FALSE	22	12.563	No	NA	O	0	D01906	0.6022	0.556277	0.34297	0.166015	-0.00907297	4.10476	0.686647	0.937701	0.348276	0.867559	2.1e-12	0.134172	0.63625	0.0574884	0.342640434	0.496215	0.387697	1178	CHH	0.347225	0	1	0	0	0	0
nd-sRNA	2867	FALSE	Ndicer	5.028	No	NA	O	0	B01245	0.769951	0.912281	0.22113	0.0713425	0.0714241	4.40881	-0.547895	-1.15339	-0.0822464	0.132998	0.707534	0.148412	0.396919	0.0575982	0.872973121	0.313987	0.796692	57993	CHH	-0.282492	0	0	0	0	0	0
nd-sRNA	26846	FALSE	Ndicer	2.142	No	NA	N	2606	N00595	0.930233	0.94186	0.4	0.111913	0		-0.0635059	-1.07005	0.0789131	0.0711559	0.573694	0.334787	0.327384	0.0580884	0.889954682	0.91915	0.916095	79539	CHH	-0.471472	0	0	3.41614	0	0	0
nd-sRNA	16164	TRUE	Ndicer	43.908	No	NA	O	0	H02219							0.503231	0.82628	0.436185	0.487367	0.0476261	0.020807	0.613546	0.0581402	0.193273693	0.111816	0.29979	14765	CHH	0.3716	0	1	0	1	0	0
nd-sRNA	1601	FALSE	Ndicer	34.078	No	NA	F	30255	A01242	0.883571	0.777542	0.384522	0.0267348	0	-0.778151	0.0464311	-0.510631	-0.0045962	-0.0441901	0.174046	0.272924	0.257576	0.058195	0.985962007	0.886813	0.916388	107812	CG	-0.599732	0	0	4.48081	0	0	0
siRNA	2770	TRUE	24	3.029	No	NA	F	20850	B01176	0.897887	0.924251	0.62668	0.14796	0.0558939	1.83357	0.125554	1.11049	-0.146151	-0.0449304	0.146772	0.172466	0.158676	0.0585471	0.757414384	0.799488	0.919855	21846	CHH	0.197119	0	1	4.31913	0	0	0
siRNA	27879	FALSE	24	2.355	No	NA	O	0	N01170	0.510601	0.953416	0.0684825	0.071048	0.0363444	3.08808	0.0803356	1.03155	0.27186	0.304908	0.368371	0.165621	0.378808	0.0586458	0.545444448	0.898699	0.568207	61176	CHH	0.31819	0	1	0	0	0	0
nd-sRNA	9036	FALSE	Ndicer	4.063	No	NA	F	5641	E00957	0.78209	0.531233	0.458015	0.125601	0.221849	-0.30103	-0.583682	-1.14706	-1.12176	-1.33562	0.394644	0.00624866	0.657621	0.0587354	0.002664811	0.250292	0.102622	28782	CHH	-0.369274	0	0	3.75143	1	0	0
siRNA	17539	TRUE	24	3.237	No	NA	N	1022	I00514	0.935667	0.89823	0.0628432	0.0581091	0.063946	3.06991	-0.309095	1.00714	-0.4757	0.209077	0.154949	0.0893975	0.0387414	0.0589218	0.259390759	0.534387	0.696189	10370	CHH	-0.438856	0	0	3.00988	0	0	0
nd-sRNA	6329	FALSE	Ndicer	2826.38		NA	O	0	D01429							-0.231338	-0.527229	-0.898544	0.188342	0.00235763	0.12496	0.56156	0.0589238	0.026542492	0.537579	0.734741	46389	CHH	-0.162738	0	0	0	0	0	0
siRNA	1544	FALSE	24	4.424	No	NA	F	19478	A01235	0.903226	0.964399	0.505495	0.0521739	0.0412354	1.61101	-0.324496	0.746513	0.38636	-0.227912	0.146408	0.0905137	0.120806	0.0590874	0.27526137	0.449455	0.849933	0	CG	-0.599732	1	0	4.28957	0	0	0
nd-sRNA	11380	FALSE	Ndicer	2.173	Up	2	O	0	F01577	0.877828	0.826033	0.714527	0.203008	0.133067	4.18771	-0.0553392	-1.58601	-0.662081	-0.395392	0.0738147	0.135582	0.371159	0.0591261	0.382637586	0.944477	0.52076	30643	CHH	0.285494	0	1	0	0	0	0
nd-sRNA	7578	TRUE	Ndicer	6.836	No	NA	O	0	D02255	0.918945	0.75265	0.0544891	0.127992	0.118012	5.11215	0.157479	-2.07629	0.593924	-0.271285	0.254126	0.143203	0.0850437	0.0591554	0.343271088	0.83377	0.624905	90403	CHH	0.307288	0	1	0	0	0	0
nd-sRNA	24312	FALSE	Ndicer	2.655	No	NA	N	2809	L01658	0.517537	0.328767	0.0514862	0.0430891	0.114514	2.76641	-0.725756	-0.924656	0.350679	0.193286	0.0323701	0.056554	0.0725179	0.0591728	0.413805416	0.195244	0.757141	28179	CHH	0.35975	0	1	3.44871	0	0	0
nd-sRNA	28826	TRUE	Ndicer	2.26		NA	N	4452	N02064							-0.153018	-1.22392	0.468556	0.119436	0.121122	0.12055	0.0725866	0.0591794	0.37531195	0.779228	0.857001	130675	CHH	0.243677	0	1	3.64865	0	0	0
siRNA	21455	TRUE	24	7.418		NA	N	4679	K01035							-0.15733	-0.955295	-0.281684	0.157207	0.533712	0.0889724	0.282549	0.0594435	0.395453592	0.707121	0.647884	17109	CHH	-0.277101	0	0	3.67025	0	0	0
siRNA	24719	TRUE	24	3.859	No	NA	F	7077	M00204	0.741935	0.806883	0.513889	0.336032	-0.0669468	-0.778151	-0.526952	1.02462	-0.196123	0.273914	0.0878459	0.0939866	0.0429695	0.0596575	0.62652437	0.384791	0.488977	52233	CHH	-0.240442	0	0	3.84991	0	0	0
nd-sRNA	18027	FALSE	Ndicer	2.047	No	NA	O	0	I00928	0.933824	0.911348	0.69697	0.110424	-0.0303065	4.6979	-0.00884393	1.56894	0.37936	0.284884	0.654424	0.187247	0.305841	0.0597774	0.621749603	0.992523	0.634749	68454	CHH	-0.335377	0	0	0	0	0	0
nd-sRNA	26338	FALSE	Ndicer	6.801	Up	2	O	0	M01963	0.387516	0.843137	0.0225847	0.0301212	0.168554	2.96949	-0.0637976	-1.2335	0.384275	-0.0692302	8.97e-05	0.203938	0.14607	0.06015	0.348471994	0.926087	0.904879	19740	CHH	0.257425	0	1	0	0	0	0
nd-sRNA	25498	FALSE	Ndicer	4.798	No	NA	O	0	M00639	0.716418	0.318182	0.733728	0.287528	-0.058026	4.55441	0.375712	-1.2621	0.56991	0.0733613	0.0800798	0.107062	0.0494525	0.0604018	0.307270599	0.561762	0.866072	106161	CHH	0.373153	0	1	0	0	0	0
siRNA	26736	FALSE	24	3.937	No	NA	N	315	N00486							0.305806	-1.31764	-0.453805	-0.566605	0.335513	0.109142	0.161428	0.060412	0.374095752	0.655053	0.264293	47646	CHH	-0.260779	0	0	2.49969	0	0	0
nd-sRNA	26772	FALSE	Ndicer	2.855	No	NA	O	0	N00538	0.400749	0.94958	0.0469447	0.0729705	0.0240178	4.10128	0.166295	-1.5887	-0.0606723	0.115542	0.178104	0.160141	0.163172	0.0605096	0.926692796	0.811743	0.834075	12829	CHH	-0.32425	0	0	0	0	0	0
nd-sRNA	12682	FALSE	Ndicer	2.19	No	NA	F	49982	G00826	0.871672	0.7725	0.463187	0.138952	-0.040905	1.45738	-0.287655	1.4873	-0.486113	-1.28451	0.200148	0.205315	0.116951	0.060555	0.566071829	0.683147	0.060865	63352	CHH	0.235635	0	1	4.69882	0	0	0
siRNA	21550	TRUE	24	2.173	No	NA	N	3225	K01066							-0.472338	1.2627	-0.0156326	0.0414536	0.199801	0.131748	0.0700874	0.0607147	0.976040069	0.473726	0.934511	24106	CHH	-0.310586	0	0	3.50866	0	0	0
siRNA	22674	TRUE	24	9.1	No	NA	N	3020	L00413	0.697917	0.815789	0.514286	0.167247	0.0179482	3.1453	-0.0925955	-0.767203	-0.0113979	-0.124051	0.28099	0.19651	0.232608	0.0607852	0.97043655	0.798303	0.710252	4322	CHH	0.281119	0	1	3.48015	0	0	0
siRNA	19182	TRUE	21	2.351	No	NA	F	6981	J01152	0.827187	0.867749	0.592705	0.161885	-0.213291	1.00718	-0.10999	0.770466	0.164624	-0.845991	0.0133225	0.287391	0.28641	0.0608386	0.662952578	0.870239	0.401343	55366	CHH	-0.608786	0	0	3.84398	0	0	0
nd-sRNA	19583	TRUE	Ndicer	58.926	No	NA	N	1080	J01335	0.941828	0.815324	0.694107	0.166394	0.0474859	2.51188	-0.131895	-0.494589	-0.166853	-0.257127	7.37e-12	0.283848	0.670058	0.0608844	0.523348957	0.698777	0.657618	55970	CHH	0.298747	0	1	3.03383	0	0	0
siRNA	28508	TRUE	24	3.416	No	NA	O	0	N01814	0.920588	0.71875	0.00584795	0.0116493	-0.124939	0	-0.0631342	1.01722	0.37578	-0.378387	0.371382	0.119097	0.218455	0.0610134	0.358601112	0.895547	0.422297	16004	CHH	-0.189177	0	0	0	0	0	0
siRNA	7283	TRUE	24	4.871	No	NA	N	92	D01964	0.637043	0.799342	0.176206	0.0973217	0.0677769	3.69803	-0.636033	-1.05602	0.0286518	0.0292961	0.256003	0.0879875	0.208613	0.0610312	0.942971311	0.231879	0.939952	105094	CHH	-0.405823	0	0	1.96848	0	0	0
siRNA	11306	TRUE	24	2.573	No	NA	F	7575	F01533	0.225311	0.344379	0.103443	0.108407			0.05383	-1.36088	-0.469721	0.246486	0.425343	0.0917126	0.204652	0.0611849	0.314318829	0.933773	0.63983	1240	CHH	-0.419666	0	0	3.87944	0	0	0
siRNA	29012	TRUE	24	2.56	Down	1	N	1741	N02187	0.561355	0.256205	0.1	0.0939347	-0.039597	3.1817	-0.118935	1.05534	0.523169	-0.412093	0.242696	0.152988	0.304644	0.0616419	0.341495168	0.854951	0.398023	42723	CHH	-0.514889	0	0	3.24105	0	0	0
nd-sRNA	1513	FALSE	Ndicer	207.993	No	NA	O	0	A01232	0.961832	0.916435	0.595122	0.0477454	-0.026843	1.71461	-0.036366	-0.419204	0.0584884	0.0804081	0.550423	0.444426	0.389481	0.0617302	0.794227099	0.905405	0.830266	52820	CG	-0.599732	0	0	0	0	0	0
siRNA	21377	TRUE	24	3.177	No	NA	N	4933	K01004	0.885714	0.832636	0.649123	0.186495	0.0790568	2.76405	-0.437358	1.08489	-0.0918322	0.0482374	0.159556	0.114057	0.0565494	0.0617638	0.829552568	0.415361	0.908631	2323	CHH	0.506354	0	1	3.6932	0	0	0
nd-sRNA	2727	FALSE	Ndicer	197.194	No	NA	F	5781	B01154	0.877193	0.672414	0.699187	0.149888	0.0446496	1.40083	0.133691	0.944475	-0.25769	0.176492	0.0102722	0.0950486	0.0833912	0.0618644	0.376918037	0.692432	0.692848	16561	CHH	0.231199	0	1	3.76208	0	0	0
nd-sRNA	26309	FALSE	Ndicer	2.051	No	NA	O	0	M01889	0.895674	0.937824	0.0283993	0.0128117	-0.0880297	2.07188	0.161786	-1.28249	-1.03705	-0.401247	0.384327	0.04467	0.170706	0.0618827	0.068735395	0.816319	0.609414	62110	CHH	0.300629	0	1	0	1	0	0
siRNA	5297	FALSE	22	2.52	No	NA	O	0	D00040	0.857223	0.792079	0.262283	0.0806524	-0.0650892	2.51786	-0.720258	0.986971	-0.780877	-0.497478	0.0005668	0.0446782	0.0183663	0.0621608	0.124409385	0.363684	0.305259	96688	CHH	-0.461233	0	0	0	1	0	0
nd-sRNA	25700	TRUE	Ndicer	7.892	No	NA	O	0	M00808							-0.355925	0.77993	-0.179877	0.211267	0.00646544	0.144441	0.0756233	0.0621837	0.659541408	0.445047	0.692759	112760	CHH	0.206791	0	1	0	0	0	0
siRNA	7990	TRUE	24	4.133		NA	N	378	E00226							-0.134173	-1.13389	0.0365646	-0.154111	0.392145	0.153426	0.155794	0.062617	0.928900515	0.794387	0.756692	507	CHH	-0.330173	0	0	2.57864	0	0	0
siRNA	21622	TRUE	24	5.241		NA	F	24046	K01098							-0.431139	-1.06717	-0.360928	-0.3852	0.841589	0.0781787	0.496825	0.0626373	0.367863779	0.405993	0.29984	49269	CHH	-0.115779	0	0	4.38106	0	0	0
siRNA	18011	TRUE	24	2.533	No	NA	N	243	I00904							0.112468	1.1478	-0.301286	0.38827	0.255438	0.180694	0.128304	0.0627437	0.572278043	0.848107	0.435431	14307	CHH	0.0997466	0	1	2.38739	0	0	0
nd-sRNA	6221	FALSE	Ndicer	25.543	No	NA	O	0	D01341	0.00630051	0.00900164	0.00760274	0.00651631	0.0530745	2.20907	0.0303933	-0.705051	0.697747	-0.275071	0.000133913	0.0183659	0.00696301	0.0629431	0.014965891	0.929285	0.597356	129271	CHH	-0.437307	0	0	0	1	0	0
siRNA	28435	FALSE	24	4.793	No	NA	N	1951	N01715	0.965393	0.812339	0.0351164	0.0688177	0.0555828	3.62771	-0.0934332	0.864482	-0.160475	0.00998614	0.175941	0.154496	0.0976439	0.0630139	0.671740626	0.818891	0.982609	40309	CHH	-0.239438	0	0	3.29048	0	0	0
siRNA	14462	TRUE	24	8.365		NA	N	1987	H00870							0.175272	-0.844443	0.284308	-0.262189	0.0972132	0.105366	0.0510982	0.0633123	0.37075019	0.66293	0.503255	17050	CHH	0.298594	0	1	3.29842	0	0	0
siRNA	14463	FALSE	24	7.574	No	NA	N	255	H00871	0.902954	0.915385	0.402963	0.0707121	0.0162926	2.98144	0.23121	-1.09927	-0.252166	-0.0100426	0.0428658	0.10309	0.0956679	0.0633465	0.499441992	0.585782	0.978531	9629	CHH	0.298594	0	1	2.40824	0	0	0
siRNA	13463	TRUE	24	6.445	No	NA	N	2863	G01341	0.858469	0.903305	0.530675	0.134892	0.00446138	2.62187	0.0806815	0.716275	0.365453	-0.245835	0.304282	0.107779	0.402011	0.0634578	0.277163097	0.850728	0.487456	755	CG	0.424261	0	1	3.45697	0	0	0
siRNA	13582	TRUE	24	3.629	No	NA	N	188	H00163	0.0928962	0.689796	0.0943396	0.0332103	0.0163567	2.37627	0.202336	1.01554	0.257053	0.0428111	0.419124	0.146894	0.373058	0.0638202	0.540218043	0.668221	0.916887	362	CHH	0.369748	0	1	2.27646	0	0	0
nd-sRNA	16917	FALSE	Ndicer	27.986		NA	F	5824	I00192							0.16276	-0.566603	-0.177753	0.122456	0.378117	0.175576	0.177481	0.0639104	0.511788926	0.608107	0.817837	29846	CHH	-0.391551	0	0	3.7653	0	0	0
siRNA	18461	TRUE	24	4.606	Up	5	N	4416	J00472	0.387097	0.699248	0.426316	0.160173	0.702377	2.50605	-0.725833	-0.950846	-0.748235	0.0992817	0.0518521	0.0214268	0.930802	0.0641483	0.051434057	0.277178	0.821623	12770	CHH	-0.2962	0	0	3.64513	1	0	0
nd-sRNA	16218	TRUE	Ndicer	5.302	No	NA	N	2995	H02251	0.908905	0.115672	0.0233307	0.0204842	0.0343092	3.75636	-0.480917	1.19554	-0.927959	0.132659	0.0053719	0.0413324	0.0163289	0.0641583	0.077320875	0.382956	0.823514	5814	CHH	-0.253738	0	0	3.47654	1	0	0
nd-sRNA	6203	FALSE	Ndicer	49.036	No	NA	O	0	D01323	0.537151	0.641026	0.188068	0.15502	0.0419645	1.90037	-0.153966	-0.607411	0.0288841	-0.0624382	0.0168455	0.309113	0.38584	0.0642629	0.910287156	0.65283	0.890403	98162	CHH	-0.437307	0	0	0	0	0	0
nd-sRNA	15711	TRUE	Ndicer	49.322	No	NA	O	0	H01907	0.0396673	0.921053	0.0789916	0.09943			-0.107679	-0.690474	0.153329	-2.18582	0.0753499	0.17169	0.161834	0.0642655	0.559291599	0.735683	0.188225	137611	CHH	0.471331	0	1	0	0	0	0
nd-sRNA	21793	TRUE	Ndicer	7.17	Up	2	F	7920	K01161	0.841807	0.875895	0.517149	0.109987	0.144172	3.56593	-0.135222	-0.708639	-0.156369	-0.400178	0.292526	0.288046	0.531068	0.0642762	0.669432709	0.781901	0.543056	53266	CHH	-0.284197	0	0	3.89878	0	0	0
nd-sRNA	7504	FALSE	Ndicer	2.825	No	NA	O	0	D02171	0.82763	0.957393	0.0115473	0.0285948	-0.0606965	3.41614	1.12704	-1.44907	-0.407957	-0.550643	0.0174744	0.0524801	0.0224126	0.0644772	0.549496674	0.0761534	0.545192	3360	CHH	0.463502	0	1	0	0	0	0
siRNA	20916	TRUE	24	2.89	No	NA	N	74	K00764							-0.262953	-1.24178	-0.624744	-0.28591	0.711459	0.0633908	0.394216	0.0644948	0.19171013	0.645413	0.503386	4394	CHG	-0.330015	0	0	1.87506	0	0	0
siRNA	29692	TRUE	24	9.217	No	NA	N	70	N03004	0.265809	0.89916	0.0175535	0.0291194			-0.581699	0.726497	0.0118785	-0.134916	0.0195379	0.0563808	0.0236461	0.0646091	0.965864042	0.123434	0.680949	40325	CHH	-0.467618	0	0	1.85126	0	0	0
siRNA	22070	TRUE	24	9.269	No	NA	N	1907	K01394	0.0105263	0.756944	0.0220588	0.0930487	0.126143	1.94939	0.473001	0.686564	0.617632	0.0564514	0.798789	0.00807836	0.872418	0.0647698	0.040381288	0.175374	0.878597	74732	CHH	0.206424	0	1	3.28058	1	0	0
siRNA	10464	TRUE	24	2.555	No	NA	O	0	F00781	0.0305533	0.363636	0.0564885	0.0718894	0.129164	1.76839	-0.18717	1.16376	0.279565	-0.154871	0.500714	0.154266	0.203211	0.0649198	0.568311019	0.775152	0.7396	22956	CHH	0.143728	0	1	0	0	0	0
siRNA	13636	TRUE	24	2.42	No	NA	N	51	H00206	0.713683	0.945067	0.149461	0.157115	0.012059	3.21134	0.277338	-1.36421	0.151316	-0.301002	0.253393	0.13686	0.0798337	0.0649647	0.752289288	0.661469	0.583373	61874	CHH	0.285419	0	1	1.716	0	0	0
nd-sRNA	21711	TRUE	Ndicer	2.938	No	NA	F	7984	K01127	0.918596	0.956522	0.668719	0.121245	0.1417	3.22272	-0.0768645	0.866422	-0.451902	-1.38604	0.000704427	0.0758863	0.0408082	0.0649876	0.317550786	0.877436	0.0559323	58159	CHH	-0.378018	0	0	3.90227	0	0	0
siRNA	23763	TRUE	24	10.451	No	NA	F	8719	L00986	0.60935	0.785435	0.0168691	0.0673551	-0.00194191	2.71767	-0.137309	0.661055	-0.0883643	-0.283817	0.216088	0.184069	0.112001	0.0651491	0.750479111	0.68754	0.577823	4	CHH	0.232147	0	1	3.94052	0	0	0
nd-sRNA	1323	TRUE	Ndicer	964.947	No	NA	F	62237	A01181	0.924395	0.891844	0.748307	0.217116	0.279841	1.21748	-0.096419	0.524283	-0.278904	-0.0712749	0.00611474	0.199485	0.105292	0.0652025	0.327896756	0.756083	0.853191	101926	CHH	0.210797	0	1	4.79406	0	0	0
siRNA	15244	TRUE	24	2.329	No	NA	N	93	H01296	0.706574	0.137931	0.290601	0.152956	0.0879272	3.27746	0.489221	1.20766	-0.131762	0.414658	0.455924	0.16438	0.19686	0.0655592	0.782201405	0.460688	0.410864	70105	CHH	-0.290309	0	0	1.97313	0	0	0
nd-sRNA	18106	FALSE	Ndicer	2.251	No	NA	O	0	I01022	0.885802	0.814607	0.130952	0.220148	0.0132463	2.88262	0.670847	-1.77528	1.50407	0.268944	0.0154693	0.0361814	0.0144311	0.0657575	0.050631466	0.403509	0.651952	12287	CHH	0.298516	0	1	0	1	0	0
siRNA	21818	TRUE	24	5.089	No	NA	F	12808	K01178	0.956835	0.802337	0.606742	0.106522	0.0413927	2.11616	0.101213	-1.0223	0.209431	0.438867	0.243513	0.151359	0.0840292	0.0660748	0.570084662	0.83723	0.282059	24691	CHH	0.343127	0	1	4.10752	0	0	0
nd-sRNA	22538	FALSE	Ndicer	2.794	No	NA	N	2387	L00315	0.880822	0.972008	0.71199	0.35263	0		-0.83913	0.88358	0.119881	-0.377569	3.73e-05	0.0882717	0.0471696	0.0661563	0.833819724	0.235235	0.555707	7464	CHH	0.322902	0	1	3.37803	0	0	0
nd-sRNA	14562	TRUE	Ndicer	3.19	No	NA	O	0	H00990	0.947735	0.940318	0.0615641	0.029545	0.0344008	2.08754	0.185917	-1.24854	-0.137267	0.0903547	0.0522581	0.228997	0.196053	0.0662063	0.777276092	0.752162	0.87428	110236	CHH	-0.365225	0	0	0	0	0	0
siRNA	8357	TRUE	24	3.529	No	NA	N	1392	E00528	0.916401	0.839644	0.0337328	0.0373362	0.0606571	2.96677	0.0102634	-1.04185	0.0918914	-0.0875691	0.26272	0.170051	0.137785	0.0663063	0.832578357	0.985097	0.834485	4349	CHH	0.3281	0	1	3.14395	0	0	0
siRNA	24728	TRUE	22	10.295	No	NA	F	7394	M00207	0.692029	0.871795	0.784504	0.120111	0.130415	1.50288	-0.0967206	-0.691476	0.142596	-0.189147	0.0465352	0.147471	0.111479	0.0663103	0.604835948	0.797358	0.630212	70894	CG	-0.738192	0	0	3.86894	0	0	0
siRNA	20678	TRUE	24	15.831	No	NA	F	8286	K00659	0.881752	0.930233	0.448071	0.163422	0		-0.282688	-0.578471	-0.129204	0.22127	0.568279	0.125274	0.463236	0.0663133	0.592740384	0.363714	0.538053	25958	CHH	0.267435	0	1	3.9184	0	0	0
nd-sRNA	6212	TRUE	Ndicer	116.962	No	NA	O	0	D01332							0.233904	0.377709	0.162021	-0.273992	0.00111997	0.19295	0.672637	0.0666406	0.510222271	0.474024	0.512605	112287	CHH	-0.437307	0	0	0	0	0	0
siRNA	7326	TRUE	24	2.36	No	NA	N	916	D01988	0.929314	0.906031	0.0296804	0.0446985	0.0737434	2.19728	-0.779653	1.15959	-0.0818367	-0.601658	0.226606	0.141406	0.0715815	0.0667067	0.8762998	0.266031	0.197139	1721	CHH	-0.475911	0	0	2.96237	0	0	0
nd-sRNA	26670	FALSE	Ndicer	2.481	No	NA	O	0	N00430	0.15764	0.727273	0.0470858	0.103854	0.0457155	3.57866	-0.0841145	1.04514	-0.412831	-0.445038	0.00801083	0.130185	0.0864389	0.0667946	0.516500795	0.887701	0.573674	40328	CHH	-0.294277	0	0	0	0	0	0
siRNA	18779	TRUE	21	5.675	No	NA	O	0	J00811	0.974359	0.96206	0.00224719	0.0238806	0.151268	0.477121	0.270893	0.615898	0.642005	-0.879623	0.00358536	0.0278509	0.653204	0.0668129	0.031135757	0.340862	0.569521	61749	CHH	-0.287593	0	0	0	1	0	0
siRNA	24516	TRUE	24	2.768	No	NA	N	3930	M00090	0.867433	0.642857	0.401582	0.146359	0.111317	2.89302	1.26757	-1.70021	-0.0425054	0.0166326	0.0236536	0.0180088	0.00658501	0.0668748	0.939017959	0.0530459	0.971466	21248	CHH	0.1179	0	1	3.5945	1	0	0
nd-sRNA	7335	FALSE	Ndicer	9.108		NA	O	0	D01995							-0.142151	-0.888552	0.250366	0.232921	0.0124146	0.130317	0.117369	0.0670253	0.480589061	0.745571	0.659141	4897	CHH	0.428015	0	1	0	0	0	0
nd-sRNA	19693	FALSE	Ndicer	5.002	No	NA	O	0	J01406	0.0963303	0.601156	0.258503	0.136447	-0.0116421	3.61885	0.922873	-1.34859	0.250297	-0.12977	0.000266273	0.0846942	0.0374525	0.0672455	0.610285561	0.151199	0.834426	43579	CHH	-0.413547	0	0	0	0	0	0
nd-sRNA	1469	FALSE	Ndicer	354.561	No	NA	F	10813	A01216	0.913692	0.741112	0.230681	0.132746	-0.0506671	4.87297	0.0542014	0.665673	0.0212327	0.151305	0.00340555	0.199833	0.242267	0.0672737	0.931612544	0.875075	0.776161	40123	CHH	0.401337	0	1	4.03399	0	0	0
nd-sRNA	13740	FALSE	Ndicer	37.52		NA	N	124	H00294							-0.449099	-0.519926	0.248026	0.156704	2.84e-05	0.135219	0.147957	0.0673229	0.347366649	0.237051	0.806371	10587	CHH	-0.374822	0	0	2.09691	0	0	0
siRNA	18162	TRUE	24	2.168	No	NA	N	758	I01114	0.910119	0.794118	0.71484	0.167523	0.067143	3.63542	0.905116	1.32775	0.940154	-0.267315	0.617534	0.034282	0.860796	0.0673655	0.163762119	0.200515	0.643984	43541	CHH	0.244235	0	1	2.88024	1	0	0
siRNA	4748	TRUE	24	2.225	No	NA	N	782	C00683	0.916133	0.939394	0.0797912	0.0847317	0.042028	2.47591	0.656653	-1.82696	-0.296926	0.18965	0.0200376	0.0922991	0.063422	0.0674039	0.536713997	0.386142	0.690212	28318	CHH	0.0980661	0	1	2.89376	0	0	0
nd-sRNA	7045	TRUE	Ndicer	27.86	No	NA	O	0	D01805	0.787066	0.646941	0.327314	0.149162	0.100506	1.87603	-0.334715	-0.628776	-0.197901	-0.0681569	0.70568	0.149955	0.684102	0.0676315	0.45929314	0.352982	0.874148	9351	CHH	-0.324749	0	0	0	0	0	0
nd-sRNA	24431	FALSE	Ndicer	11.555	Up	5	O	0	L01935	0.251744	0.0413223	0.0796972	0.0462297	0.1862	4.76855	0.193797	-1.44112	-0.038697	-0.139273	0.00202603	0.165342	0.152695	0.0676318	0.921603086	0.707232	0.796805	47375	CHH	-0.366721	0	0	0	0	0	0
nd-sRNA	6247	FALSE	Ndicer	8.791	No	NA	N	160	D01361	0.00866729	0.00804289	0.0125641	0.0102324	-0.00576255	3.87269	-0.467641	-0.672604	-1.06846	-0.058102	0.00636737	0.0312267	0.627862	0.0677468	0.008116223	0.285661	0.974254	173713	CHH	-0.437307	0	0	2.20683	1	0	0
nd-sRNA	16312	FALSE	Ndicer	2.894	No	NA	O	0	H02311	0.862643	0.324074	0.365617	0.505025	0.0199755	4.4165	-0.357926	-1.65875	-0.121984	-0.156758	0.244941	0.190531	0.312566	0.0679825	0.841017016	0.612295	0.774194	8193	CHH	-0.285671	0	0	0	0	0	0
siRNA	17706	TRUE	22	3.051	No	NA	N	1523	I00622	0.946188	0.960289	0.0212766	0.00659229	-0.143907	1.39794	-0.36235	0.80061	0.0211264	0.866111	0.0514103	0.198594	0.129378	0.0680613	0.957670775	0.452187	0.108743	37314	CHH	-0.305503	0	0	3.18298	0	0	0
siRNA	11435	TRUE	24	2.473		NA	F	18792	F01619							0.487668	-1.69583	0.232624	-0.130256	0.0654065	0.0827248	0.0367483	0.0682985	0.633885421	0.434753	0.782477	36122	CHH	0.2368	0	1	4.274	0	0	0
nd-sRNA	29786	FALSE	Ndicer	92.418	No	NA	N	1550	N03164	0.335106	0.768041	0.0169062	0.016849	0.0281622	4.26578	0.0408616	-0.401075	-0.240652	-0.330037	0.568825	0.439909	0.557469	0.0683385	0.369813106	0.90055	0.42393	8561	CHH	0.395087	0	1	3.19061	0	0	0
siRNA	5577	TRUE	24	2.086	Down	1	N	462	D00687	0.756021	0.932062	0.251485	0.272806	-0.308299	4.50353	-0.507384	1.20181	-0.194757	0.278149	0.181954	0.244136	0.142893	0.0685228	0.762343173	0.576278	0.550796	30748	CHH	-0.370678	0	0	2.66558	0	0	0
nd-sRNA	1516	TRUE	Ndicer	1852.58	No	NA	O	0	A01233	0.918182	0.664179	0.681975	0.064273	-0.0927541	0.522879	-0.0855167	0.460596	-0.281415	-0.0514999	0.0166039	0.111509	0.052629	0.0685505	0.230158556	0.77275	0.888163	45687	CG	-0.599732	0	0	0	0	0	0
nd-sRNA	19697	TRUE	Ndicer	3.968	No	NA	O	0	J01412	0.19704	0.952273	0.0438596	0.0495315	-0.0534676	3.69924	1.13945	-1.47491	0.0525798	-0.389903	0.000195539	0.0375863	0.0146319	0.0685642	0.942307881	0.0397006	0.575731	2767	CHH	-0.413547	0	0	0	1	1	0
siRNA	10126	FALSE	24	2.72	No	NA	N	2688	F00202	0.714597	0.71977	0.0576619	0.0892313	0.0782675	2.79251	2.90831	-2.80404	-1.5887	1.88201	0.163014	0.114942	0.0639485	0.0686088	0.185892412	0.460265	0.109697	34218	CHH	0.265656	0	1	3.42959	0	0	0
nd-sRNA	18312	FALSE	Ndicer	2.225	No	NA	O	0	J00245	0.29286	0.922563	0.0451727	0.0760073	0.0405708	5.04602	0.516882	-1.61416	1.44735	0.790708	0.0755865	0.0381504	0.0179312	0.0687351	0.073214529	0.516216	0.223354	13366	CG	0.428163	0	1	0	1	0	0
siRNA	20279	TRUE	24	3.064	No	NA	N	256	K00302	0.242164	0.828358	0.192788	0.158394	0.0757472	2.73693	-0.168143	-1.2479	-0.237712	0.817847	0.368671	0.128661	0.262332	0.0688503	0.569915082	0.757636	0.0669028	17838	CHH	-0.256766	0	0	2.40993	0	0	0
nd-sRNA	28744	TRUE	Ndicer	4.737	No	NA	N	4616	N02009	0.799206	0.8125	0.126209	0.0450792	-0.0251767	3.66	-0.699864	-1.11781	-0.124426	0.865533	0.505733	0.173006	0.49958	0.0688615	0.805454253	0.25949	0.0599292	90024	CHH	-0.273831	0	0	3.66436	0	0	0
nd-sRNA	25931	FALSE	Ndicer	3.446	No	NA	O	0	M01316	0.201195	0.933434	0.0283197	0.0814715	-0.014928	4.26569	0.351334	-1.59882	-0.366365	0.233482	0.140107	0.151577	0.139073	0.0690313	0.532677265	0.626318	0.677625	182929	CG	0.323491	0	1	0	0	0	0
siRNA	2177	TRUE	24	2.103	Down	1	N	281	B00816	0.226752	0.955157	0.0624008	0.121429	-0.076636	2.80607	-0.88309	-1.63166	0.416881	0.13164	0.242325	0.0597546	0.0754929	0.0691204	0.51071204	0.253867	0.792278	11981	CHH	-0.363783	0	0	2.45025	0	0	0
siRNA	28009	TRUE	24	2.716		NA	N	426	N01266							0.566201	-1.55169	-0.911153	0.642579	0.019502	0.0202752	0.0265666	0.0691737	0.074124964	0.332134	0.163157	1105	CHH	0.576564	0	1	2.63043	1	0	0
siRNA	10775	TRUE	24	7.018	No	NA	N	209	F01187	0.934611	0.955	0.0408685	0.128576	0.0254881	3.08654	-0.0913181	-0.923876	-0.122929	0.487114	0.410323	0.170898	0.245402	0.0691914	0.712385376	0.838477	0.189382	84083	CHH	0.461113	0	1	2.32222	0	0	0
nd-sRNA	1520	TRUE	Ndicer	18.012	No	NA	F	6981	A01233	0.918182	0.664179	0.681975	0.064273	-0.0927541	0.522879	0.188517	-0.669586	0.227899	-0.00537314	0.000428901	0.151154	0.0769374	0.0693756	0.431514548	0.600668	0.989817	41125	CG	-0.599732	0	0	3.84398	0	0	0
nd-sRNA	14821	TRUE	Ndicer	21.954	No	NA	F	18302	H01081	0.919643	0.972752	0.67124	0.119004	0.0126109	2.67593	-0.315863	-0.504546	0.491288	-0.0909041	5.93e-07	0.118134	0.0587002	0.0694848	0.084282779	0.460982	0.898339	6419	CHH	0.23498	0	1	4.26252	0	0	0
siRNA	12324	TRUE	24	2.694	Down	1	N	76	G00510	0.771148	0.882353	0.0229807	0.0323422	-0.00829932	4.1518	0.421224	0.993089	0.0528223	0.0179362	0.487811	0.155709	0.328198	0.0695801	0.908588232	0.459271	0.968452	62717	CHH	0.309062	0	1	1.88649	0	0	0
siRNA	11154	TRUE	24	3.055	No	NA	N	381	F01453	0.845138	0.644068	0.839055	0.187462	0.0788778	3.59509	0.779454	-1.18337	0.102971	0.10412	0.0560094	0.0797474	0.0356783	0.0696006	0.8305592	0.253529	0.829544	1285	CHH	0.411322	0	1	2.58206	0	0	0
siRNA	15186	TRUE	22	4.137	No	NA	N	2329	H01259	0.773345	0.944606	0.018012	0.00876061	0.0665043	2.81536	-0.118794	0.682092	-0.245934	0.519277	0.000302345	0.203564	0.118452	0.0697829	0.420370299	0.802243	0.3937	6352	CHH	0.408683	0	1	3.36736	0	0	0
siRNA	530	TRUE	24	4.041	No	NA	N	2927	A00752	0.322034	0.328909	0.011811	0.0041425	0.367977		-0.422779	0.917843	0.306641	-0.530326	0.225155	0.0896296	0.0788021	0.069937	0.427645155	0.418925	0.215992	16829	CHH	-0.279304	0	0	3.46657	0	0	0
siRNA	12109	TRUE	24	2.403	No	NA	N	4994	G00306	0.474576	0.939048	0.0522749	0.109567	-0.0221987	3.01249	-0.184373	-1.10415	-0.553187	-0.863951	0.596535	0.0760151	0.38896	0.0699685	0.19136541	0.7516	0.0870467	18999	CHH	-0.19575	0	0	3.69854	0	0	0
siRNA	8714	FALSE	24	26.234	No	NA	N	1639	E00802	0.714286	0.743772	0.186253	0.119383	0.0624667	2.54033	-0.229646	-0.478596	-0.120724	-0.235974	0.478539	0.0805817	0.439203	0.0699814	0.556590144	0.333428	0.460615	57881	CHH	-0.311033	0	0	3.21484	0	0	0
siRNA	13468	TRUE	24	2.429	No	NA	O	0	G01343							-0.469793	-1.25541	1.11317	-0.377427	0.0115387	0.0136996	0.00521077	0.0700162	0.045933025	0.420807	0.4196	48030	CG	0.424261	0	1	0	1	0	0
siRNA	8628	TRUE	24	7.931	No	NA	N	4101	E00741	0.930876	0.971761	0.723926	0.216825	0.519525	0.522879	0.189142	0.833015	-0.314279	-0.167477	0.219777	0.14845	0.0928326	0.0701259	0.36151044	0.696709	0.759602	13604	CHH	0.294791	0	1	3.613	0	0	0
siRNA	15906	TRUE	24	2.994	No	NA	F	7311	H02075	0.464646	0.701031	0.244755	0.125935	0.09691	0	-0.567192	0.98818	-0.346231	-0.19658	0.169242	0.126174	0.0576276	0.070283	0.440823501	0.339653	0.666842	1466	CHH	0.405522	0	1	3.86404	0	0	0
siRNA	838	TRUE	24	2.642	No	NA	F	8267	A00967							-0.0364865	-1.24813	-0.43607	-0.0470227	0.526637	0.131834	0.278999	0.0703	0.382853059	0.949506	0.92022	46931	CHH	-0.463876	0	0	3.9174	0	0	0
siRNA	21888	TRUE	24	3.159	No	NA	F	22645	K01210	0.951031	0.883598	0.754448	0.588623	0		-0.373929	-1.13788	0.34325	0.19462	0.183922	0.121451	0.0930103	0.0703708	0.446258116	0.571963	0.663237	27534	CHH	0.263025	0	1	4.35499	0	0	0
siRNA	16835	TRUE	24	2.555	No	NA	N	516	I00154	0.680312	0.416021	0.373891	0.17038			0.435196	-1.19733	-0.486489	-0.059948	0.204156	0.059004	0.0697301	0.0704134	0.264426412	0.464245	0.906891	2110	CG	-0.245672	0	0	2.71349	0	0	0
siRNA	2533	TRUE	24	2.864	No	NA	N	996	B01034	0.891873	0.654802	0.565242	0.103524	0.0202782	2.75651	-0.181302	0.974978	-0.338457	0.231742	0.0808508	0.174138	0.0943117	0.070815	0.496114632	0.741353	0.62089	179606	CHH	0.375494	0	1	2.9987	0	0	0
nd-sRNA	16423	TRUE	Ndicer	2.216	No	NA	O	0	H02384	0.599251	0.674528	0.348008	0.090469	0.146122	4.32432	-0.392456	-1.28292	0.604999	1.30681	0.145416	0.082096	0.0537381	0.0708577	0.235378756	0.503072	0.0874208	154055	CHH	0.292287	0	1	0	0	0	0
siRNA	19324	TRUE	24	4.306		NA	N	625	J01212							-0.465483	-0.952689	-0.187037	0.331006	0.45397	0.124166	0.415876	0.0708957	0.63949331	0.390925	0.480874	37280	CHH	0.340936	0	1	2.79657	0	0	0
siRNA	1289	TRUE	24	2.138	No	NA	N	990	A01167	0.892935	0.919782	0.542214	0.430633	0		0.720425	1.12902	-0.492245	-0.771891	0.220186	0.0698913	0.0590101	0.0709593	0.343823493	0.251006	0.135932	39726	CHH	0.274779	0	1	2.99607	0	0	0
nd-sRNA	8567	FALSE	Ndicer	9.117	No	NA	O	0	E00700	0.582715	0.034965	0.100127	0.0792461	-0.064045	4.58839	-0.170403	-0.848704	0.622224	-1.34086	0.149885	0.229994	0.121229	0.0711809	0.18175498	0.745872	0.102149	23272	CHH	-0.2405	0	0	0	0	0	0
siRNA	7909	TRUE	24	6.271	No	NA	F	23186	E00110	0.43845	0.907907	0.046814	0.0697005	0.176091		-0.0860295	0.857788	0.250306	0.111205	0.301495	0.164278	0.216825	0.0711981	0.479037736	0.837689	0.755434	0	CHH	-0.297405	1	0	4.36524	0	0	0
siRNA	17797	TRUE	24	77.16	No	NA	N	1679	I00698	0.826491	0.924528	0.505057	0.18124	0.00579707	3.23629	-0.18825	-0.399241	0.205805	0.194438	0.0855896	0.0588016	0.0429304	0.0712544	0.270614668	0.333273	0.568722	2612	CHH	0.09508	0	1	3.22531	0	0	0
miRNA	18780	TRUE	miRNA	28.016	No	NA	N	200	J00811	0.974359	0.96206	0.00224719	0.0238806	0.151268	0.477121	0.0343842	1.08305	1.06987	-1.31874	0.0236158	0.0308879	0.24184	0.071291	0.078119841	0.853109	0.278889	62115	CHH	-0.287593	0	0	2.3032	1	0	0
siRNA	10250	TRUE	24	2.42	No	NA	N	3790	F00434	0.931844	0.932203	0.66	0.311977	0.0183104	3.80726	0.0523061	1.12427	0.27216	0.10109	0.408379	0.196321	0.338916	0.0714813	0.626762261	0.933685	0.829577	2677	CHH	-0.383582	0	0	3.57875	0	0	0
siRNA	29683	FALSE	24	19.477	No	NA	N	201	N02991	0.795367	0.161638	0.00211864	0.0130435	-0.131169	2.84334	0.138626	-0.600888	-0.272214	0.00602214	0.0890786	0.0798556	0.134856	0.071836	0.236905182	0.619725	0.986449	51973	CHH	0.271486	0	1	2.30535	0	0	0
nd-sRNA	25774	FALSE	Ndicer	37.989	No	NA	O	0	M00933							0.591255	-0.726372	0.234759	0.17537	8.16e-05	0.128204	0.0629795	0.0719361	0.495456833	0.119012	0.740353	20183	CHH	0.236066	0	1	0	0	0	0
nd-sRNA	22030	TRUE	Ndicer	4.771	No	NA	O	0	K01350	0.783924	0.906511	0.790363	0.178471	0.101027	2.04532	0.399494	-1.21948	0.231296	0.161243	0.162187	0.193296	0.0994983	0.0721266	0.676078519	0.480681	0.78869	20429	CHH	-0.140292	0	0	0	0	0	0
siRNA	12255	TRUE	24	2.916	No	NA	N	462	G00431	0.949109	0.774194	0.112179	0.0209163	0.0955986	2.11948	0.564547	0.994977	0.153521	-0.303177	0.703204	0.107872	0.396782	0.0721687	0.724995967	0.298997	0.512608	27165	CHH	0.182159	0	1	2.66558	0	0	0
siRNA	2905	TRUE	24	2.56	No	NA	F	5942	B01274	0.737374	0.954887	0.813333	0.312757	0.0171198	2.92238	0.328725	1.31115	0.57332	0.00112068	0.770101	0.127677	0.513149	0.0723725	0.296372302	0.607838	0.998088	2687	CHG	-0.30962	0	0	3.77401	0	0	0
siRNA	3499	TRUE	24	2.051	No	NA	N	4866	C00067	0.475175	0.923854	0.296699	0.067531	0.168621	1.542	0.471864	-1.56024	0.644181	0.114253	0.0832833	0.0686215	0.0288761	0.0727027	0.291926377	0.508132	0.812259	48500	CHH	0.245363	0	1	3.68726	0	0	0
siRNA	11554	TRUE	24	2.525	No	NA	N	646	F01698	0.956622	0.959382	0.668874	0.151005	-0.154902	-0.176091	0.368972	0.951838	0.753505	-0.778	0.77714	0.0409395	0.66507	0.0727532	0.113421101	0.479349	0.209586	27064	CHH	-0.200817	0	0	2.8109	1	0	0
siRNA	13966	TRUE	24	2.155	No	NA	F	6228	H00497	0.395186	0.938967	0.0408268	0.0458373	-0.0186732	3.83141	-0.00419494	-1.51715	-0.181937	-0.0712005	0.266323	0.186258	0.20557	0.0728061	0.754075332	0.99457	0.882463	33850	CHH	0.42452	0	1	3.79442	0	0	0
siRNA	5564	FALSE	24	33.952	No	NA	O	0	D00662	0.179718	0.871795	0.0662901	0.0547211	0.00831948	2.36486	-0.356182	-0.447712	-0.242943	0.0634501	0.964732	0.0277529	0.77062	0.0729264	0.22042669	0.102802	0.873473	1070	CG	-0.707695	0	0	0	1	0	0
siRNA	6334	TRUE	24	2.577	No	NA	N	244	D01436							0.156298	-1.27274	-0.0154838	-0.0508391	0.358457	0.181816	0.135755	0.0729277	0.97343823	0.803921	0.915983	3620	CHH	-0.162738	0	0	2.38917	0	0	0
siRNA	9748	TRUE	24	7.014	No	NA	N	458	E01610							-0.329683	-0.78387	-0.0837136	0.0130873	0.658001	0.148542	0.340895	0.073086	0.80050525	0.392481	0.973604	14954	CHH	-0.367403	0	0	2.66181	0	0	0
siRNA	11097	TRUE	24	8.539	No	NA	N	1738	F01423							-0.333945	-0.824643	-0.345282	-0.171395	0.883722	0.0776552	0.559343	0.073156	0.292977117	0.399365	0.662644	7318	CHH	0.192776	0	1	3.2403	0	0	0
siRNA	2965	TRUE	24	2.907	No	NA	N	4394	B01337							-0.0600932	-1.35595	0.106404	0.108571	0.346179	0.171076	0.135132	0.0731702	0.829031942	0.919048	0.833777	0	CHH	0.173306	1	1	3.64296	0	0	0
siRNA	9666	TRUE	24	5.628		NA	N	435	E01532							0.135001	0.798066	0.263525	-0.229445	0.70998	0.231031	0.456373	0.0731829	0.479045363	0.771391	0.573524	56507	CHH	-0.368366	0	0	2.63949	0	0	0
siRNA	3460	TRUE	24	2.455	Up	2	O	0	C00047	0.823914	0.724409	0.234898	0.122895	0.136708	3.39875	-0.750352	-1.42022	-0.67901	0.501101	0.735672	0.0487526	0.666803	0.0733799	0.239217027	0.261364	0.279977	185656	CHH	-0.234163	0	0	0	1	0	0
siRNA	20805	TRUE	24	8.148	No	NA	F	10770	K00730	0.82069	0.902778	0.613095	0.190909	-0.0684574	0.845098	0.103967	-0.746444	-0.453966	0.145874	0.45499	0.0757457	0.200221	0.0733856	0.137674737	0.776241	0.661475	4807	CHH	-0.271676	0	0	4.03226	0	0	0
siRNA	26123	TRUE	24	3.124	No	NA	N	1857	M01620	0.442029	0.577508	0.118357	0.157154	0.0839911	2.90291	-0.264069	1.02348	0.365525	-0.148532	0.362981	0.147135	0.213181	0.073462	0.426631704	0.672977	0.743296	7831	CHH	-0.351251	0	0	3.26905	0	0	0
siRNA	906	TRUE	24	7.014	No	NA	F	7322	A01002	0.89418	0.797521	0.601449	0.0622568	0		-0.154519	-0.739892	-0.320508	-0.464633	0.508664	0.141021	0.514524	0.0736005	0.354957211	0.700973	0.30787	24952	CG	0.552202	0	1	3.86469	0	0	0
nd-sRNA	16154	FALSE	Ndicer	2.095	No	NA	O	0	H02217	0.28481	0.868421	0.176944	0.116098	-0.0863851	4.04202	-0.340682	-1.60179	0.298514	0.036804	0.127867	0.217417	0.174414	0.0737147	0.627574825	0.654697	0.955899	31241	CHH	0.3716	0	1	0	0	0	0
nd-sRNA	13854	FALSE	Ndicer	2.26	No	NA	O	0	H00385							0.858084	-1.80232	2.4781	-0.42973	0.0170534	0.0239155	0.0103062	0.0737936	0.073066199	0.423581	0.775892	22693	CHH	0.336527	0	1	0	1	0	0
siRNA	22487	TRUE	24	2.147	No	NA	N	3524	L00292	0.0124981	0.909667	0.0362722	0.0091762	0.0487346	3.89175	-0.703095	-1.53441	0.537172	-0.607822	0.169638	0.0674853	0.0519938	0.0738283	0.321814518	0.378558	0.233876	19044	CHH	-0.353853	0	0	3.54716	0	0	0
siRNA	21567	TRUE	24	8.144	No	NA	N	57	K01074	0.912776	0.925824	0.766531	0.374701	0.0309905	2.53339	-0.284283	-0.749635	0.0243889	-0.132842	0.405529	0.128183	0.206755	0.0738941	0.933791999	0.447175	0.698598	1669	CHH	-0.358205	0	0	1.76343	0	0	0
nd-sRNA	24076	FALSE	Ndicer	2.19	No	NA	O	0	L01280	0.00879765	0.866242	0.0146628	0.0713012	0.161249	2.70042	-1.3547	-1.02104	0.266329	-1.53483	0.00199006	0.102266	0.174909	0.0740531	0.661402457	0.155739	0.114261	19089	CHH	0.400115	0	1	0	0	0	0
siRNA	26562	TRUE	24	2.733	No	NA	N	198	N00311	0.682243	0.676224	0.654971	0.686618	0.0850971	1.96457	-0.240539	1.03885	0.719859	-0.421002	0.150419	0.0628851	0.135641	0.0741401	0.135743784	0.64803	0.375875	42100	CHH	-0.415102	0	0	2.29885	0	0	0
siRNA	25714	TRUE	24	2.06	No	NA	N	529	M00822	0.882353	0.68	0.354839	0.197279	0		-1.28738	1.29517	-0.866341	0.711251	0.0290041	0.0231213	0.0122977	0.0742193	0.131520044	0.161422	0.173973	84267	CHH	-0.378668	0	0	2.72428	1	0	0
siRNA	27178	FALSE	21	4.706	Down	2	N	253	N00802							0.287598	0.777263	0.377493	-0.390068	0.198915	0.113271	0.650985	0.0745887	0.259574234	0.550404	0.414942	54553	CHH	-0.185908	0	0	2.40483	0	0	0
nd-sRNA	29799	FALSE	Ndicer	4.081	No	NA	O	0	N03199							-0.334072	-1.53771	-0.193719	0.220933	0.00118903	0.16938	0.309639	0.0746147	0.728594509	0.531909	0.673345	13471	CHH	-0.434207	0	0	0	0	0	0
siRNA	18074	TRUE	24	6.001		NA	N	1316	I00982							-0.214171	0.651885	0.163912	-0.415059	0.00162971	0.183098	0.207462	0.0746506	0.609843539	0.624821	0.271174	49110	CHH	0.310559	0	1	3.11959	0	0	0
nd-sRNA	9604	FALSE	Ndicer	2.06	No	NA	O	0	E01462	0.869793	0.0214797	0.128523	0.209109	0.148644	2.96622	0.019669	-2.1711	1.29529	-0.704889	0.0321709	0.02312	0.00863968	0.0747286	0.057430193	0.978074	0.224892	53388	CHH	0.364435	0	1	0	1	0	0
nd-sRNA	6987	TRUE	Ndicer	2.872	No	NA	N	3754	D01760	0.344648	0.882521	0.137097	0.272727	-0.0983726	2.23679	-0.22215	-0.976894	-0.327874	-0.414577	0.751688	0.192264	0.52647	0.0747874	0.49437465	0.682893	0.455357	23838	CHH	0.347012	0	1	3.57461	0	0	0
siRNA	26534	TRUE	24	2.759	Down	2	N	635	N00277	0.545499	0.642857	0.22522	0.138474	-0.0175246	3.90729	0.262818	0.995464	-0.264541	-0.210374	0.340572	0.205762	0.167199	0.0747933	0.570553358	0.68081	0.652986	12781	CHH	0.332354	0	1	2.80346	0	0	0
nd-sRNA	17337	TRUE	Ndicer	4.915	No	NA	N	4579	I00397	0.857143	0.94332	0.481481	0.193228	0.0937781	2.3457	-0.0954944	-0.87798	-0.497076	-0.132004	0.0830024	0.123714	0.417376	0.0749191	0.244599072	0.818255	0.920667	19397	CHH	0.254853	0	1	3.66087	0	0	0
siRNA	14157	TRUE	24	2.79	No	NA	F	11450	H00699	0.909366	0.686667	0.692063	0.132242	0		-0.895311	-1.40839	0.036974	0.318175	0.543755	0.11526	0.234771	0.0750334	0.944672596	0.20937	0.496796	26202	CHH	-0.334588	0	0	4.05884	0	0	0
siRNA	23281	TRUE	24	4.606	No	NA	F	16770	L00732	0.994334	0.934066	0.603704	0.0527613	0.0281195	2.17173	0.144635	0.797054	-0.243012	0.142886	0.329899	0.179842	0.126288	0.0755456	0.488650412	0.731751	0.724616	15887	CHH	0.394023	0	1	4.22456	0	0	0
siRNA	13682	TRUE	24	5.684	No	NA	N	2133	H00249	0.68232	0.15609	0.0734433	0.0951887	-0.059091	2.2941	-0.263709	0.720988	0.155298	-0.602275	0.36908	0.154709	0.128282	0.0755646	0.63629046	0.513385	0.177087	4586	CHH	0.264043	0	1	3.32919	0	0	0
siRNA	27003	TRUE	24	6.627	No	NA	N	2245	N00724	0.908056	0.854415	0.0460317	0.0358744	0.222307	3.37979	0.12607	0.693411	0.135597	-0.158965	0.719295	0.197452	0.388162	0.0755804	0.664148659	0.745142	0.656099	42879	CG	-0.492345	0	0	3.35141	0	0	0
siRNA	22357	TRUE	24	3.055	No	NA	N	1459	L00202	0.819048	0.597315	0.0968586	0.0379032	-0.0494518	1.8653	-0.0777261	-1.20687	0.25692	-0.210287	0.16127	0.187343	0.12058	0.0761689	0.559588317	0.906394	0.616413	57286	CHH	-0.332493	0	0	3.16435	0	0	0
siRNA	18128	FALSE	24	5.58	No	NA	N	258	I01060	0.681271	0.937008	0.0601977	0.0593309	0.0147212	3.0784	-0.319415	-1.0626	0.12763	0.0399145	0.0189303	0.12268	0.128571	0.0762328	0.71219975	0.46133	0.933231	40556	CHH	0.254337	0	1	2.4133	0	0	0
nd-sRNA	21022	FALSE	Ndicer	162.582	No	NA	N	825	K00842	0.866756	0.9	0.063745	0.0607595	0.0594702	3.48228	0.0982889	-0.476646	-0.192309	-0.345239	0.773978	0.432842	0.446698	0.0764154	0.486198302	0.764568	0.476527	55585	CHH	0.426925	0	1	2.91698	0	0	0
siRNA	7607	TRUE	24	2.051	No	NA	N	1260	D02287							0.427993	-1.33802	-0.305944	-0.343026	0.353252	0.133711	0.111161	0.0764286	0.553146275	0.511259	0.540932	48310	CHH	-0.249863	0	0	3.10072	0	0	0
nd-sRNA	24156	FALSE	Ndicer	9.456	No	NA	O	0	L01409	0.829445	0.824818	0.104028	0.0864246	-0.124022	3.12716	-0.105547	-0.690549	0.774753	-0.7212	0.196463	0.123538	0.0560006	0.0764676	0.036897086	0.816916	0.185602	32743	CHH	0.206102	0	1	0	0	0	0
nd-sRNA	15736	FALSE	Ndicer	3.781	No	NA	O	0	H01933	0.75082	0.0436782	0.0525526	0.0313146	0.0714175	2.78116	0.355391	-1.28369	0.0415093	-0.275471	0.337576	0.213835	0.133544	0.0769167	0.941823567	0.567249	0.690526	0	CHH	0.252268	1	1	0	0	0	0
nd-sRNA	1703	FALSE	Ndicer	20.854	No	NA	N	183	B00226	0.918605	0.808845	0.011194	0.0108507	0.060871	2.86074	-0.411049	-0.500687	-0.510178	-0.788891	0.976051	0.120484	0.968262	0.0771401	0.149816926	0.217242	0.101201	36178	CHH	-0.32708	0	0	2.26482	0	0	0
siRNA	5746	TRUE	24	3.342	No	NA	N	1707	D00985	0.711036	0.303571	0.0663469	0.194994	-0.0206028	1.62497	-0.276219	0.994394	-0.41707	-0.469997	0.149991	0.10098	0.0460876	0.0773514	0.323352122	0.612367	0.334719	10982	CHH	-0.430976	0	0	3.23249	0	0	0
nd-sRNA	6302	TRUE	Ndicer	31.979	No	NA	N	4451	D01411	0.00925807	0.00892475	0.00866084	0.00708068	-0.0669468	-0.778151	-0.364094	0.450843	-0.226294	-0.156968	0.0125533	0.136398	0.0637212	0.0774458	0.47550204	0.223039	0.730772	106295	CHH	-0.162738	0	0	3.64856	0	0	0
siRNA	6351	TRUE	24	2.503	No	NA	N	4069	D01441							-0.679229	1.19343	0.950476	-0.594371	0.219558	0.0419897	0.0612213	0.0775071	0.089409795	0.354726	0.243916	10946	CHH	-0.208436	0	0	3.60959	1	0	0
siRNA	18630	TRUE	24	3.49	No	NA	N	527	J00661							-0.0987953	-1.14642	0.0272183	0.0492176	0.467011	0.203215	0.204799	0.0776551	0.951173948	0.853374	0.900796	31252	CHH	0.214225	0	1	2.72263	0	0	0
siRNA	3281	TRUE	21	6.366	No	NA	O	0	B01819							-0.339532	0.595978	-0.233875	-0.212751	0.0192506	0.106751	0.0474073	0.0777527	0.390838243	0.361096	0.615425	16878	CG	0.190306	0	1	0	0	0	0
nd-sRNA	24525	FALSE	Ndicer	7.644	No	NA	O	0	M00098	0.850248	0.87747	0.0224556	0.0542209	0.0475969	4.01163	0.323889	-1.07199	-0.0750597	0.566689	0.305503	0.189303	0.138724	0.0778385	0.871137011	0.527238	0.271482	17548	CHH	0.300985	0	1	0	0	0	0
siRNA	23850	TRUE	24	3.416	No	NA	N	3758	L01057	0.588235	0.912661	0.0113636	0.00828157	0.0321847	0.522879	0.593757	1.03508	-0.310655	0.290001	0.296259	0.0950606	0.11172	0.0779939	0.510858135	0.296813	0.49134	32995	CHH	0.272047	0	1	3.57507	0	0	0
siRNA	28080	TRUE	24	3.759	No	NA	N	3196	N01337	0.606331	0.870285	0.436702	0.0962446	-0.0999611	2.6545	-0.393838	-0.964282	-0.229133	0.668061	0.533074	0.143581	0.450993	0.0780698	0.594487182	0.467824	0.0878305	67082	CHH	0.278695	0	1	3.50474	0	0	0
siRNA	18658	FALSE	24	6.184	No	NA	N	758	J00682	0.864947	0.897436	0.652079	0.17174	0.000438017	2.21528	-0.462958	0.793522	0.0276166	0.238045	0.179319	0.138595	0.0769679	0.0781356	0.937922231	0.323909	0.52436	69798	CHH	0.291587	0	1	2.88024	0	0	0
nd-sRNA	23639	TRUE	Ndicer	9.287	No	NA	O	0	L00920	0.707407	0.919879	0.745912	0.045774	-0.176091	0.30103	-0.0772887	-0.584109	-0.0531243	-0.129499	0.657929	0.31394	0.43299	0.0781935	0.858883843	0.836966	0.764868	118774	CHH	0.248145	0	1	0	0	0	0
siRNA	13551	FALSE	22	196.143	No	NA	O	0	H00129	0.756669	0.969231	0.127397	0.0706584	-0.0736845	2.59568	0.0729597	0.33551	0.2036	-0.273366	0.0004228	0.0679992	0.468762	0.0783285	0.224959968	0.624871	0.477108	11598	CHH	0.228469	0	1	0	0	0	0
nd-sRNA	7525	FALSE	Ndicer	19.681	No	NA	O	0	D02191	0.557621	0.0838552	0.0483092	0.0949608	0.0542191	4.84577	-0.333717	-0.922149	0.830036	-0.198677	0.037864	0.0766097	0.0362	0.0785335	0.020099006	0.476769	0.702782	28371	CG	-0.3072	0	0	0	0	0	0
siRNA	22587	TRUE	24	5.136	No	NA	F	12576	L00351	0.88581	0.795699	0.371359	0.0956983	-0.0392436	2.60441	0.696683	-1.08059	0.60831	-0.0506045	0.00605615	0.0138181	0.00915502	0.0785648	0.098324903	0.101987	0.900221	63446	CG	-0.492756	0	0	4.09958	1	0	0
siRNA	29404	TRUE	24	2.703	Up	1	N	3	N02610	0.368254	0.824121	0.322464	0.182234	0.354022	2.1683	0.00666404	1.01949	0.0212844	0.0639384	0.489802	0.256582	0.253566	0.0785655	0.96540207	0.991047	0.8993	4121	CG	-0.200279	0	0	0.60206	0	0	0
nd-sRNA	1511	FALSE	Ndicer	259.997	No	NA	O	0	A01231							0.0762259	0.617048	-0.0688612	0.143005	0.0117281	0.221746	0.221794	0.078608	0.781000177	0.824214	0.756792	54320	CG	-0.599732	0	0	0	0	0	0
siRNA	27835	TRUE	24	4.689	No	NA	O	0	N01139	0.734513	0.823749	0.494253	0.295891	-0.0901766	0.221849	0.375257	-0.832205	0.766954	-0.140731	0.0180336	0.0185009	0.00919997	0.078658	0.050237854	0.391438	0.736151	38542	CHH	-0.422196	0	0	0	1	0	0
siRNA	3725	TRUE	24	2.381		NA	N	398	C00189							0.236068	1.14777	-0.223367	-0.248999	0.37547	0.201459	0.185118	0.0787649	0.68677217	0.712734	0.620188	25200	CHH	0.34506	0	1	2.60097	0	0	0
nd-sRNA	14727	TRUE	Ndicer	6.718	No	NA	O	0	H01055							0.289642	-0.860157	0.314998	0.25778	0.0817463	0.16809	0.0801495	0.0788309	0.434659073	0.542048	0.551585	162	CHH	0.21747	0	1	0	0	0	0
siRNA	746	TRUE	24	2.912	No	NA	O	0	A00912	0.974874	0.958333	0.686147	0.155878	-0.191886	0.124939	0.255342	1.19552	-0.215366	-0.486611	0.314693	0.193293	0.159755	0.0788853	0.654007297	0.659604	0.327824	1222	CHH	-0.32449	0	0	0	0	0	0
siRNA	23002	TRUE	24	4.754	No	NA	F	13145	L00591	0.754923	0.0263852	0.600714	0.150594	0.0282446	2.78295	0.249769	0.765958	0.171698	-0.403858	0.675192	0.169122	0.446794	0.0789786	0.618064958	0.576296	0.326846	0	CHH	0.319065	1	1	4.11879	0	0	0
siRNA	457	TRUE	24	3.694	Down	1	N	736	A00686	0.622642	0.411765	0.187726	0.0735646	-0.265002	3.41758	-0.66357	1.03588	-0.0481164	-0.0828889	0.134777	0.114349	0.052801	0.0790049	0.910310448	0.243545	0.835571	47275	CHH	-0.436785	0	0	2.86747	0	0	0
nd-sRNA	26312	FALSE	Ndicer	4.958	No	NA	O	0	M01894	0.925809	0.959346	0.0215827	0.0286675	-0.00790567	4.55368	0.334664	-0.835863	-0.586717	0.327363	0.552301	0.249994	0.244978	0.0791655	0.162822643	0.568865	0.670323	41653	CHH	0.300629	0	1	0	0	0	0
siRNA	24779	TRUE	24	2.429	No	NA	N	967	M00226	0.76129	0.870968	0.530242	0.105731	0.21388	-0.0791812	0.355671	-1.40033	0.265963	-0.341582	0.18188	0.177649	0.0938094	0.0794364	0.609669267	0.644814	0.477276	46805	CHH	-0.368227	0	0	2.98588	0	0	0
nd-sRNA	27896	TRUE	Ndicer	2.055	No	NA	O	0	N01181	0.661202	0.875	0.0962567	0.113744	0.0195601	4.20147	0.537187	-1.79678	1.28215	-0.604759	0.164132	0.119095	0.0539975	0.0795861	0.184961842	0.62674	0.278317	43973	CHH	-0.308653	0	0	0	0	0	0
nd-sRNA	8940	FALSE	Ndicer	25.404	No	NA	N	4239	E00920	0.89721	0.909651	0.656789	0.157276	0.0931158	3.50914	-0.34951	-0.434123	-0.194197	-0.207856	0.992788	0.298765	0.903213	0.0796382	0.461857733	0.357055	0.599282	73684	CHH	-0.403887	0	0	3.62737	0	0	0
siRNA	2324	TRUE	24	2.082	No	NA	N	26	B00905	0.936039	0.952736	0.0078219	0.0409514	-0.00647456	2.97027	-0.60265	-1.42359	-0.0457993	0.202383	0.591507	0.147582	0.286312	0.0798198	0.938969598	0.378525	0.678172	4430	CHH	-0.2264	0	0	1.43136	0	0	0
siRNA	26919	TRUE	24	3.776		NA	N	3615	N00666							-0.327978	0.964018	-0.383233	0.243493	0.171749	0.134397	0.0616901	0.0798898	0.339924071	0.490674	0.551801	34916	CG	0.122827	0	1	3.55823	0	0	0
siRNA	1023	TRUE	24	2.134	No	NA	N	1735	A01057	0.914071	0.912333	0.718971	0.253006	-0.0234811	0.726999	0.321727	1.0437	0.0447873	0.828829	0.67256	0.192887	0.329908	0.080008	0.924566103	0.592566	0.133574	10801	CHH	0.313189	0	1	3.23955	0	0	0
miRNA	6682	TRUE	miRNA	1143.04	Down	3	F	51797	D01599	0.489879	0.824324	0.29703	0.044733	-0.483732	2.69504	-0.314861	0.356168	-0.245404	0.0709659	3.78e-14	0.0936929	0.0477483	0.0800754	0.246326148	0.0786178	0.896157	64642	CHH	0.260261	0	1	4.71431	0	0	0
siRNA	21930	TRUE	24	5.549	No	NA	F	13585	K01256	0.874338	0.934641	0.606433	0.141607	0.173498	1.24715	-0.0276421	-0.809863	0.0909475	-0.142288	0.432207	0.221016	0.185782	0.0800825	0.796453711	0.949426	0.709997	133016	CHH	0.347023	0	1	4.13309	0	0	0
siRNA	4693	TRUE	24	2.308	No	NA	N	1103	C00653	0.705247	0.946221	0.0305927	0.051689	-0.0729979	3.52002	-0.075766	1.02391	-0.0155369	-0.0827037	0.283487	0.277636	0.242736	0.0802944	0.975569135	0.900545	0.870262	52441	CHH	0.279413	0	1	3.04297	0	0	0
nd-sRNA	10474	FALSE	Ndicer	7.318	Up	4	O	0	F00790	0.0341264	0.0254864	0.0270686	0.0182524	0.221271	4.607	-0.0933555	-1.05133	0.557431	-0.372312	0.399432	0.265095	0.15156	0.0803506	0.215624247	0.881642	0.476479	24857	CHH	-0.506939	0	0	0	0	0	0
siRNA	353	TRUE	24	6.571	No	NA	N	2174	A00549	0.962931	0.89948	0.0366779	0.116268	0.0368255	3.88073	-0.00257068	0.723599	-0.274793	0.0443942	0.199999	0.234951	0.140988	0.0805581	0.441941216	0.995463	0.909672	29404	CHH	-0.507736	0	0	3.33746	0	0	0
nd-sRNA	8658	TRUE	Ndicer	3.22	No	NA	N	1028	E00761	0.435897	0.804309	0.0943044	0.0295799	0		-0.0615801	-1.15655	0.543913	-0.530294	0.172475	0.168704	0.0918324	0.0807094	0.281756212	0.924449	0.395308	42401	CHH	-0.322543	0	0	3.01242	0	0	0
nd-sRNA	17438	FALSE	Ndicer	5.289	No	NA	O	0	I00456							-0.390343	-1.30129	0.423004	-0.412113	0.470695	0.211107	0.17666	0.0807242	0.46093091	0.576237	0.431145	55839	CHH	-0.423585	0	0	0	0	0	0
nd-sRNA	24462	FALSE	Ndicer	11.659	No	NA	O	0	L02031	0.597753	0.37931	0.0489556	0.142274	0.00983626	4.13739	-0.12169	-0.628804	-0.518266	-0.217952	0.757597	0.164316	0.619488	0.0808486	0.129509499	0.752458	0.625781	57044	CHH	-0.371674	0	0	0	0	0	0
siRNA	18425	TRUE	24	4.037	No	NA	O	0	J00437	0.733138	0.637097	0.271069	0.139111	0.15782	1.63849	-0.137811	-1.07967	0.0694484	-0.0793275	0.418077	0.242139	0.211492	0.0810034	0.867943602	0.80745	0.865643	26865	CHH	0.381809	0	1	0	0	0	0
nd-sRNA	19964	FALSE	Ndicer	2.985	No	NA	O	0	J01662	0.719249	0.339286	0.0795977	0.0919274	0.0984372	5.18029	0.347153	-1.76394	0.0588132	0.180362	0.0423706	0.182833	0.104105	0.0813094	0.92404698	0.6146	0.745713	490	CHH	0.313857	0	1	0	0	0	0
siRNA	15755	TRUE	24	2.473	Up	2	N	213	H01952	0.718048	0.016129	0.015748	0.0164143	0.151682	2.98938	0.502419	-1.50641	0.582055	-0.112211	0.124044	0.0976268	0.0431258	0.0819275	0.25314894	0.467988	0.822564	0	CHH	-0.165912	1	0	2.33041	0	0	0
siRNA	21250	TRUE	24	22.658	No	NA	N	1124	K00968	0.950215	0.45	0.682266	0.380829	-0.00472568	3.71378	-0.260429	-0.528979	0.356056	0.142022	0.0326032	0.0509679	0.0258133	0.0819665	0.128960893	0.368988	0.637047	185	CHH	-0.119871	0	0	3.05115	0	0	0
siRNA	10975	TRUE	24	4.911	No	NA	N	214	F01321	0.860465	0.878848	0.734375	0.109907	0.0410912	1.31876	-0.166244	0.838069	-0.17549	-0.0801833	0.234058	0.203438	0.123597	0.0821093	0.654177435	0.727259	0.83044	94076	CHH	0.30034	0	1	2.33244	0	0	0
siRNA	21190	TRUE	24	3.772		NA	N	3354	K00941							-0.365309	-1.12203	0.152789	0.580287	0.420982	0.167981	0.178989	0.0821549	0.714454283	0.501689	0.153129	41232	CHH	-0.255819	0	0	3.52569	0	0	0
siRNA	9357	TRUE	24	8.417	No	NA	O	0	E01196	0.194658	0.927126	0.0845242	0.132909			-0.272585	-0.833012	-0.136499	-0.130053	0.0858449	0.139044	0.357654	0.0821949	0.658064213	0.441104	0.728148	29091	CG	0.180983	0	1	0	0	0	0
siRNA	6145	TRUE	24	2.403	No	NA	N	4401	D01301	0.953158	0.953333	0.0132293	0.010009	-0.0132658	3.44493	-0.0841859	-1.60906	0.0580778	-0.159894	0.275589	0.196225	0.165297	0.082205	0.912519181	0.902258	0.737889	73067	CHH	0.313826	0	1	3.64365	0	0	0
nd-sRNA	1476	FALSE	Ndicer	171.898	No	NA	F	26513	A01216	0.913692	0.741112	0.230681	0.132746	-0.0506671	4.87297	0.191067	0.587382	0.210031	0.1972	0.0369445	0.164641	0.494582	0.0822219	0.41930866	0.559304	0.650264	55823	CHH	0.401337	0	1	4.42348	0	0	0
nd-sRNA	3101	TRUE	Ndicer	3.768	No	NA	N	2731	B01534	0.931937	0.949422	0.487603	0.113139	-0.210853	0.522879	-0.404745	-0.827161	0.114407	-0.125861	0.00902498	0.265282	0.327897	0.0822563	0.790586649	0.532146	0.824102	47582	CHH	-0.450297	0	0	3.43648	0	0	0
siRNA	22328	TRUE	24	2.394	No	NA	F	8898	L00182	0.141724	0.0643345	0.403274	0.247082	0.00760886	2.25083	-0.0671802	1.15847	0.10254	-0.372845	0.608324	0.28125	0.286829	0.0824004	0.846006555	0.918506	0.413944	8281	CHH	-0.455165	0	0	3.94934	0	0	0
siRNA	22209	TRUE	24	5.032	No	NA	N	786	L00103	0.715356	0.565116	0.117647	0.0907433	0.0786651	2.71054	0.137288	0.809679	-0.232593	-0.238525	0.330295	0.172368	0.126706	0.0825966	0.531712907	0.757416	0.539312	1385	CHH	0.338316	0	1	2.89597	0	0	0
siRNA	24329	TRUE	24	2.494	No	NA	N	420	L01693	0.10328	0.844985	0.0365297	0.0924735	0.00977403	3.63394	-0.47895	1.12434	-0.136748	0.010773	0.323893	0.189083	0.10234	0.0827878	0.78504483	0.465899	0.981711	95469	CHH	0.144789	0	1	2.62428	0	0	0
nd-sRNA	19429	TRUE	Ndicer	36.655	No	NA	O	0	J01259							-0.258301	-0.430562	-0.0176223	0.141766	0.735567	0.284359	0.563584	0.0828778	0.943841688	0.429469	0.724224	70230	CHH	-0.333435	0	0	0	0	0	0
siRNA	19578	TRUE	24	2.699	No	NA	N	344	J01333	0.799286	0.893074	0.67338	0.355199	-0.0411362	2.44896	0.523031	1.05566	0.592981	0.321356	0.937095	0.0878844	0.739429	0.0830521	0.210093592	0.432587	0.465105	28766	CHH	0.298747	0	1	2.53782	0	0	0
siRNA	20739	FALSE	24	3.928	No	NA	O	0	K00691	0.805186	0.517699	0.750423	0.63836	0.0456994	2.39504	0.616758	1.23924	0.0191244	0.119785	0.117746	0.0938861	0.216817	0.0830893	0.967199723	0.254352	0.759646	35951	CG	-0.442682	0	0	0	0	0	0
siRNA	4906	TRUE	24	3.133	No	NA	N	2617	C00821							-0.0947914	-1.09131	-0.526188	0.650751	0.760319	0.117197	0.400888	0.0831146	0.23595808	0.867632	0.143706	2114	CHH	-0.168118	0	0	3.41797	0	0	0
nd-sRNA	5172	TRUE	Ndicer	2.416	No	NA	O	0	C01157	0.853286	0.4	0.454225	0.178311	0.0201631	3.1901	-0.874517	-1.06897	0.336792	-0.40704	7.75e-05	0.181182	0.200448	0.0833937	0.557471945	0.344271	0.587984	10570	CHH	-0.266884	0	0	0	0	0	0
miRNA	17850	FALSE	miRNA	1066.35	No	NA	N	2868	I00752	0.97416	0.948529	0.0194099	0.0671098	0.117265	1.9739	-0.073079	-0.397424	-0.116449	-0.50208	0.568465	0.34823	0.561512	0.0835114	0.740156217	0.604437	0.622716	92153	CHH	-0.555721	0	0	3.45773	0	0	0
siRNA	15824	TRUE	24	5.397	No	NA	O	0	H02005	0.879487	0.149578	0.582524	0.204934	0.0329028	4.02216	0.152989	-0.894435	-0.147724	0.319342	0.377417	0.162156	0.154561	0.0835281	0.667339035	0.726182	0.416722	189	CHH	-0.405351	0	0	0	0	0	0
siRNA	24975	TRUE	24	2.512		NA	N	3201	M00327							-0.201556	1.0873	0.812452	-0.181329	0.395983	0.101457	0.242494	0.0836277	0.137054761	0.79146	0.716263	25999	CHH	0.253324	0	1	3.50542	0	0	0
siRNA	1177	TRUE	24	5.788	No	NA	N	2872	A01121	0.908367	0.922435	0.674144	0.177213	0.045543	3.0465	-0.382389	-0.801616	-0.315899	0.282149	0.82344	0.1072	0.627554	0.0836616	0.368954745	0.396645	0.440672	32688	CHH	0.245807	0	1	3.45834	0	0	0
nd-sRNA	3594	FALSE	Ndicer	3.168	No	NA	N	933	C00103	0.381818	0.963576	0.760563	0.165563	0		-0.462185	0.845017	-0.328024	-1.04331	0.0352339	0.118818	0.0548886	0.0836672	0.450667329	0.420725	0.118202	41143	CHH	-0.281535	0	0	2.97035	0	0	0
siRNA	28063	TRUE	24	23.714	No	NA	N	154	N01316	0.217873	0.937285	0.0893604	0.0893178			-0.150259	0.461608	0.21438	0.175684	0.307856	0.0991163	0.128085	0.0837323	0.313401853	0.526737	0.573126	3554	CHH	0.352184	0	1	2.19033	0	0	0
nd-sRNA	502	TRUE	Ndicer	2.955		NA	N	2941	A00735							0.174023	-1.44197	-0.462063	-0.450824	0.0920862	0.155068	0.253005	0.0838316	0.40232216	0.83784	0.573919	3326	CHH	-0.387718	0	0	3.46864	0	0	0
siRNA	26825	TRUE	24	2.99	No	NA	N	382	N00571	0.944351	0.269461	0.0829268	0.117585	0.00676499	2.88874	-0.185534	-1.20487	0.752917	-0.5003	0.0274749	0.0663994	0.0294315	0.0843804	0.131879953	0.728951	0.295733	10589	CHH	-0.532116	0	0	2.5832	0	0	0
siRNA	4184	TRUE	24	3.35	No	NA	N	1249	C00413	0.892908	0.941176	0.674815	0.11695	0.0819373	2.70714	0.633622	-1.17109	0.252209	-0.526099	0.210763	0.12891	0.0588043	0.0843865	0.570014465	0.288566	0.254496	1608	CHH	0.341078	0	1	3.09691	0	0	0
siRNA	5086	FALSE	21	2.199	No	NA	O	0	C01037	0.178305	0.79316	0.0338002	0.0354538			-0.132138	0.801653	-0.113087	0.285222	0.000391617	0.293837	0.234229	0.0845287	0.809241441	0.847784	0.6585	141700	CHH	0.232069	0	1	0	0	0	0
nd-sRNA	6307	FALSE	Ndicer	51.5	No	NA	O	0	D01411	0.00925807	0.00892475	0.00866084	0.00708068	-0.0669468	-0.778151	-0.0612656	-0.464638	0.352095	0.30685	2.23e-07	0.165847	0.0807023	0.0846212	0.175886667	0.838068	0.547316	101147	CHH	-0.162738	0	0	0	0	0	0
miRNA	10102	TRUE	miRNA	37.976	No	NA	N	673	F00165	0.0354374	0.929795	0.011811	0.0570683	-0.00811789	3.5463	-0.393502	-0.417962	-0.280907	0.21732	0.0350428	0.127683	0.924636	0.0847901	0.240498927	0.162244	0.611069	57838	CHH	-0.375069	0	0	2.82866	0	0	0
siRNA	9629	TRUE	24	2.321	No	NA	F	17154	E01479							-0.973369	1.00458	-0.568071	-0.0578721	0.0679961	0.0348315	0.0167405	0.0852517	0.246724485	0.131981	0.902222	26300	CHH	0.277392	0	1	4.23439	1	0	0
siRNA	11240	TRUE	24	5.88	Down	1	N	2430	F01503	0.846154	0.900883	0.451613	0.0988764	-0.0285954	3.03729	-0.352753	-0.865023	0.10966	-0.336215	0.400717	0.209831	0.241817	0.0854122	0.756713561	0.517134	0.450107	106214	CHH	0.276111	0	1	3.38578	0	0	0
siRNA	21718	TRUE	24	5.458	No	NA	F	14862	K01130	0.568421	0.858333	0.634146	0.16877	-0.20265	1.58358	-0.0730772	0.772408	-0.172259	-0.0323486	0.424515	0.228583	0.148148	0.0854658	0.635825599	0.867301	0.931803	1879	CHH	-0.378018	0	0	4.17211	0	0	0
siRNA	16438	FALSE	24	5.319	No	NA	N	363	H02393	0.797524	0.850877	0.74753	0.169498	0.0589481	3.51574	-0.138769	-0.83466	-0.296329	0.107311	0.608248	0.142826	0.402161	0.0855179	0.373919452	0.754556	0.793989	88631	CHH	0.292287	0	1	2.5611	0	0	0
siRNA	18012	TRUE	24	6.097	No	NA	N	1176	I00907	0.330484	0.714286	0.108187	0.255179	0.0336232	3.39544	0.255087	0.730657	0.00211709	-0.209939	0.403054	0.186026	0.296603	0.0856015	0.995049095	0.506653	0.561553	0	CHH	0.0997466	1	1	3.07078	0	0	0
nd-sRNA	26720	FALSE	Ndicer	10.343		NA	N	638	N00475							0.014224	0.548048	0.236641	-0.27247	0.0305365	0.266523	0.419607	0.0856929	0.434161636	0.97402	0.582744	4247	CHH	-0.260779	0	0	2.8055	0	0	0
siRNA	5772	FALSE	24	2.116	No	NA	N	821	D01011	0.565431	0.327586	0.221259	0.096583	0.0825137	3.02202	0.183598	1.31236	0.0651437	-0.277652	0.63609	0.217693	0.28677	0.0857836	0.909385455	0.79629	0.566711	0	CHH	-0.307834	1	0	2.91487	0	0	0
siRNA	1335	TRUE	24	2.038	Up	1	F	33457	A01186							0.172305	1.01455	0.439274	-0.756348	0.59864	0.210214	0.478665	0.085859	0.403949787	0.796657	0.213572	127445	CHH	-0.392437	0	0	4.5245	0	0	0
siRNA	3957	TRUE	24	7.188	No	NA	F	12505	C00287	0.765926	0.825103	0.285714	0.0332431	0.00956702	3.32256	-0.563725	-0.855162	-0.0174029	-0.0842795	0.402289	0.131636	0.312423	0.085938	0.960317192	0.265809	0.828886	8869	CHH	0.0924041	0	1	4.09712	0	0	0
siRNA	23805	TRUE	24	4.541	No	NA	N	2168	L01026	0.185714	0.885522	0.142276	0.23359	0.0402911	2.72043	-0.407355	-0.962117	0.0957646	-0.0138861	0.434683	0.174337	0.240804	0.0859507	0.823050269	0.493953	0.974519	69028	CHH	-0.200422	0	0	3.33626	0	0	0
siRNA	8024	TRUE	24	5.94	No	NA	N	487	E00260	0.615385	0.955056	0.861111	0.150943	0.0718211	2.82184	-0.125425	-0.832507	-0.589386	0.316416	0.742774	0.0692991	0.468805	0.0860059	0.101870206	0.791757	0.477365	28939	CHH	-0.186214	0	0	2.68842	0	0	0
siRNA	28888	TRUE	24	5.28	No	NA	N	2816	N02096	0.830505	0.797945	0.571253	0.225362	0.0591553	2.95045	0.526893	-0.916018	-0.39355	-0.0490072	0.145348	0.0779988	0.0533921	0.0862603	0.303698851	0.256038	0.894841	19497	CHH	0.311577	0	1	3.44979	0	0	0
siRNA	13162	FALSE	24	9.63		NA	F	8461	G01102							0.948634	1.02092	0.933818	0.794459	1.11e-06	0.0176882	0.990057	0.086548	0.013641666	0.320693	0.44436	48012	CHH	-0.20847	0	0	3.92747	1	0	0
siRNA	12389	TRUE	24	4.745	No	NA	N	307	G00590	0.955872	0.954315	0.236134	0.349847	0.0489195	3.13593	-0.232148	-0.901762	-0.0683894	-0.241941	0.556089	0.211492	0.340496	0.0867571	0.858834196	0.598868	0.534617	75006	CHH	0.222615	0	1	2.48855	0	0	0
siRNA	20479	TRUE	24	2.355	No	NA	N	1713	K00493	0.573201	0.294521	0.421801	0.190883	0.0369613	2.96653	0.480559	1.0802	-0.300931	0.446566	0.305777	0.150772	0.14471	0.0867692	0.561676468	0.41614	0.374608	14872	CHH	0.293021	0	1	3.23401	0	0	0
nd-sRNA	9699	FALSE	Ndicer	4.624	No	NA	O	0	E01566							0.0445039	-1.38873	-0.392841	0.639174	8.72e-06	0.200468	0.238753	0.0867696	0.37871611	0.932876	0.275094	6433	CHH	-0.385424	0	0	0	0	0	0
siRNA	20850	TRUE	24	3.224	No	NA	N	4441	K00742	0.898488	0.893564	0.643068	0.157531	0.114342	2.9229	0.42098	0.911364	-0.0764427	0.10314	0.398604	0.189707	0.266042	0.086869	0.859244609	0.47012	0.802195	137869	CHH	0.229153	0	1	3.64758	0	0	0
siRNA	19114	TRUE	24	2.507	No	NA	N	1699	J01121	0.925	0.828974	0.844156	0.177694	0		-0.615961	-1.34764	0.302942	0.298363	0.272123	0.124835	0.142036	0.0876855	0.608668907	0.340433	0.507215	89142	CHH	0.282745	0	1	3.23045	0	0	0
siRNA	14486	TRUE	24	2.142	No	NA	N	174	H00906	0.941436	0.95815	0.0132576	0.0230896	0.166609	2.24674	0.301597	1.29384	-0.137529	-0.0119352	0.388886	0.190118	0.191984	0.0878141	0.797072548	0.64152	0.981524	284	CHH	-0.331195	0	0	2.24304	0	0	0
siRNA	14876	TRUE	22	7.422	No	NA	F	5315	H01093	0.640502	0.923077	0.342561	0.184837	-0.0131614	1.51188	0.179269	0.591056	0.0734437	-0.258094	0.0380556	0.260416	0.43223	0.0878518	0.802822008	0.663749	0.574759	3469	CHH	0.191411	0	1	3.72558	0	0	0
nd-sRNA	6314	FALSE	Ndicer	193.67	No	NA	O	0	D01420	0.00691021	0.00831748	0.00928475	0.00762823	-0.0960058	2.57845	-0.230683	-0.43129	-0.0647469	0.384548	0.0264302	0.225705	0.611972	0.0879225	0.757690615	0.430919	0.39135	81378	CHH	-0.162738	0	0	0	0	0	0
siRNA	29244	FALSE	21	15.049	No	NA	O	0	N02391	0.00800534	0.409034	0.0186916	0.011646	0.00558329	2.25366	-0.0534874	0.558801	0.257338	-0.281169	0.0166169	0.275439	0.406365	0.087955	0.357908124	0.861901	0.462897	7758	CHH	-0.251903	0	0	0	0	0	0
siRNA	28954	TRUE	24	2.625	No	NA	N	3850	N02135	0.192798	0.740741	0.110749	0.150643	0.0563037	2.86609	-0.038336	0.918611	-0.357717	-0.44797	0.0757126	0.227748	0.133801	0.0879703	0.471211044	0.946383	0.321425	64391	CHH	-0.279655	0	0	3.58557	0	0	0
siRNA	15368	TRUE	24	3.902	No	NA	O	0	H01484	0.751452	0.930909	0.064913	0.0536921	-0.0277346	3.34824	-0.126512	0.786881	0.64018	-0.231974	0.339019	0.0670751	0.24125	0.0881216	0.071695953	0.80027	0.621924	39899	CHH	0.396162	0	1	0	0	0	0
nd-sRNA	7818	TRUE	Ndicer	225.445		NA	O	0	D02578							-0.0880956	-0.44082	0.0138236	-0.256844	0.755846	0.488896	0.530945	0.0883335	0.952316933	0.789985	0.499322	85803	CHH	-0.414639	0	0	0	0	0	0
siRNA	21429	TRUE	24	11.85	No	NA	N	1882	K01027	0.505618	0.959459	0.521739	0.238227	-0.335792	0.0669468	-0.215131	-0.59188	-0.272279	-0.00512959	0.570249	0.134103	0.608266	0.088336	0.295133699	0.532936	0.99102	53533	CHH	0.061865	0	1	3.27485	0	0	0
nd-sRNA	29401	FALSE	Ndicer	2.164	No	NA	O	0	N02606	0.847624	0.016075	0.0202	0.0244389			0.0310818	1.10152	-0.3798	0.808599	0.18635	0.11042	0.0732346	0.0884865	0.472336692	0.954505	0.307528	27197	CG	-0.200279	0	0	0	0	0	0
siRNA	16748	TRUE	24	3.311	No	NA	F	9942	I00111	0.910191	0.967742	0.0536246	0.0493172	0.0591513	3.10625	-0.186865	-1.34012	-0.0766251	0.362324	0.533529	0.204114	0.254437	0.0884943	0.879051188	0.786086	0.42149	20060	CHH	0.172206	0	1	3.99752	0	0	0
siRNA	18420	TRUE	24	3.702	No	NA	N	1522	J00427	0.479343	0.0104912	0.169766	0.231347	0.0636315	2.4183	-0.0203819	0.876904	0.441364	0.354468	0.514089	0.171402	0.34625	0.0885655	0.308365092	0.966173	0.407546	1868	CHH	0.197643	0	1	3.1827	0	0	0
siRNA	25403	FALSE	22	58.665	No	NA	F	9113	M00586	0.670807	0.686957	0.844444	0.0742754	-0.115795	0.834633	0.0733615	0.351375	0.206953	-0.309351	1.13e-11	0.121451	0.540764	0.0885773	0.237583585	0.705349	0.578813	334741	CHG	-0.131939	0	0	3.95971	0	0	0
siRNA	5992	TRUE	24	2.764	No	NA	F	7808	D01223	0.736173	0.964394	0.0739762	0.137569	0.274158	1.0607	-0.323814	-1.12122	0.0742486	-0.0454842	0.57975	0.230187	0.282319	0.0887228	0.884831792	0.595074	0.9235	122077	CHH	0.400198	0	1	3.8926	0	0	0
siRNA	22794	TRUE	24	3.368	No	NA	N	370	L00488	0.768478	0.13913	0.387141	0.226692	0.153228	0.522879	-0.426197	0.841404	0.00805006	-0.11553	0.0574303	0.227091	0.136945	0.0888004	0.986365369	0.408619	0.807436	14076	CHH	-0.179544	0	0	2.56937	0	0	0
siRNA	8441	TRUE	24	8.696	No	NA	N	1499	E00572							-0.0677087	-0.669081	-0.0305373	0.351347	0.552393	0.224241	0.265403	0.0888135	0.913231983	0.846318	0.303423	25941	CHH	0.219644	0	1	3.17609	0	0	0
nd-sRNA	17785	TRUE	Ndicer	960.21	No	NA	F	7985	I00696	0.942857	0.885965	0.0842105	0.052521	0.421005	1.07311	-0.123661	0.475135	-0.244276	-0.0765087	0.0191135	0.174217	0.0883091	0.08892	0.319561605	0.687267	0.844725	431	CHH	-0.274746	0	0	3.90233	0	0	0
siRNA	2546	FALSE	22	2.208	No	NA	O	0	B01043	0.791606	0.863184	0.552581	0.0711876	-0.0423099	2.37291	1.12006	-1.27219	-0.974842	-0.726291	0.0305113	0.0122174	0.0125157	0.0890361	0.06482674	0.156521	0.190895	37168	CHH	0.375494	0	1	0	1	0	0
siRNA	1917	FALSE	24	5.38	No	NA	N	607	B00566	0.37931	0.82659	0.0648855	0.0650031	0.0499338	3.2365	-0.564071	0.793729	-0.324322	-0.521778	0.0918767	0.0950741	0.0423974	0.0891012	0.427072045	0.21645	0.181291	58555	CHH	-0.534702	0	0	2.7839	0	0	0
siRNA	24293	TRUE	24	2.164	No	NA	N	160	L01605	0.903259	0.903531	0.016444	0.0235741	-0.00179091	2.60638	0.0715226	-1.55859	-0.274265	-0.641075	0.219502	0.169262	0.189412	0.0891482	0.576090972	0.914515	0.221606	10136	CHH	-0.246352	0	0	2.20683	0	0	0
siRNA	22901	TRUE	24	2.772	No	NA	F	54094	L00538	0.858209	0.941447	0.475832	0.0882253	0.0705811	0.263241	0.175564	0.980437	-0.113521	-0.139487	0.412265	0.23232	0.228231	0.0893275	0.80915439	0.745867	0.759015	7847	CHH	-0.348639	0	0	4.73316	0	0	0
siRNA	9285	TRUE	24	9.573	No	NA	F	15196	E01139	0.923954	0.855911	0.480676	0.114226	0		-0.173792	-0.722285	-0.502661	0.296992	0.758784	0.0590764	0.516206	0.0893341	0.097406493	0.655366	0.536566	124456	CHH	0.401119	0	1	4.18176	0	0	0
siRNA	10228	FALSE	24	6.844	Down	1	N	1692	F00399							0.251673	-1.04094	0.0747182	0.0937723	0.0472065	0.173237	0.0944022	0.0893579	0.829450092	0.590897	0.837459	43926	CHH	0.351496	0	1	3.22866	0	0	0
siRNA	7837	TRUE	24	2.425	No	NA	N	1630	E00012	0.883316	0.0921053	0.138144	0.230101	0.063206	3.60531	-0.0318414	1.07662	-0.165709	0.49808	0.457071	0.256807	0.18653	0.089674	0.723901674	0.957263	0.314357	57891	CHH	-0.239316	0	0	3.21245	0	0	0
siRNA	8741	TRUE	24	2.434	No	NA	F	17412	E00817							-0.387301	1.2213	0.148395	-0.408569	0.172596	0.149209	0.107686	0.0897559	0.788925551	0.526522	0.373725	147312	CHH	0.319132	0	1	4.24087	0	0	0
nd-sRNA	5764	FALSE	Ndicer	8.722		NA	O	0	D01003							0.00460591	0.825091	-0.105689	0.340661	0.0473357	0.26538	0.219317	0.0900499	0.807711972	0.990338	0.508051	41164	CHH	-0.307834	0	0	0	0	0	0
siRNA	25819	TRUE	24	16.961	No	NA	N	983	M01028	0.190863	0.2	0.009908	0.0113636	0.244686	1.63178	-0.0762739	-0.487921	-0.225418	-0.0772726	0.454391	0.130579	0.460539	0.0901577	0.309194912	0.778388	0.819841	50464	CHH	0.305803	0	1	2.993	0	0	0
nd-sRNA	7410	FALSE	Ndicer	2.129	Up	1	O	0	D02076	0.88271	0.426045	0.0364173	0.042839	0.226516	2.22703	-0.441452	-2.15933	0.0355102	-0.535872	0.20119	0.154767	0.199175	0.0902024	0.962222619	0.570148	0.395086	94225	CHH	-0.369423	0	0	0	0	0	0
nd-sRNA	3866	FALSE	Ndicer	4.32		NA	N	918	C00252							-0.480522	0.917751	-0.0967874	-0.2115	0.117079	0.241197	0.137791	0.0902988	0.843693986	0.463491	0.642703	163341	CHH	0.289226	0	1	2.96332	0	0	0
siRNA	5821	TRUE	24	2.985	No	NA	N	207	D01065	0.921248	0.809524	0.0393082	0.0508405	0.0211135	3.34775	0.273753	1.16052	0.370776	-0.109234	0.814	0.242227	0.515158	0.0905952	0.510706523	0.678288	0.796246	98796	CHH	-0.305985	0	0	2.31806	0	0	0
siRNA	9449	TRUE	24	3.915		NA	O	0	E01277							-0.254619	0.873144	0.526185	0.170637	0.383265	0.113591	0.185184	0.0910503	0.228436047	0.629679	0.67961	55920	CHH	-0.217989	0	0	0	0	0	0
siRNA	14545	TRUE	24	6.166	No	NA	F	9785	H00972	0.80456	0.657895	0.638418	0.317108	0	-0.176091	0.0919607	0.73595	0.0844705	-0.0458646	0.702368	0.249791	0.352014	0.0912401	0.798318316	0.820915	0.910042	43368	CHH	-0.365225	0	0	3.99061	0	0	0
siRNA	3045	FALSE	24	3.081	No	NA	O	0	B01465	0.750419	0.944785	0.220382	0.127119	-0.0898097	1.15127	-0.223452	-1.35033	-0.555372	-0.0804412	0.548856	0.103561	0.378952	0.0913838	0.257459691	0.712288	0.854736	70056	CHH	-0.356045	0	0	0	0	0	0
siRNA	17440	TRUE	24	3.368	No	NA	N	4720	I00456							-0.0480864	0.933814	0.372093	0.107955	0.379597	0.205557	0.315824	0.0913887	0.424753415	0.931461	0.863414	62773	CHH	-0.423585	0	0	3.67403	0	0	0
siRNA	8852	TRUE	24	2.668	No	NA	O	0	E00872	0.881974	0.861607	0.592483	0.185295	0	-0.778151	0.0678853	-1.39301	-0.320525	0.560876	0.409795	0.193021	0.256129	0.0915647	0.522194279	0.925148	0.209958	21585	CHH	-0.342147	0	0	0	0	0	0
siRNA	29659	FALSE	24	334.402	No	NA	O	0	N02958	0.0198676	0.750576	0.00884956	0.0889236	-0.0838978	2.46563	-0.332557	-0.2813	-0.256831	0.00367065	3.24e-06	0.0349454	0.952228	0.0915698	0.149013363	0.0770928	0.9905	43021	CHH	0.362101	0	1	0	1	0	0
nd-sRNA	9601	TRUE	Ndicer	2.429	No	NA	O	0	E01462	0.869793	0.0214797	0.128523	0.209109	0.148644	2.96622	0.795536	-1.64202	1.12371	0.162321	0.000855633	0.167859	0.0799084	0.0917298	0.207410138	0.412152	0.888145	58497	CHH	0.364435	0	1	0	0	0	0
siRNA	28167	TRUE	24	3.642	No	NA	F	191892	N01402							0.388385	-1.15735	0.0364913	0.0568607	0.229312	0.205266	0.123443	0.0918344	0.937137913	0.550223	0.91104	220135	CHH	0.534756	0	1	5.28306	0	0	0
siRNA	8440	TRUE	24	2.242	No	NA	N	1912	E00572							-0.00332457	-1.46821	0.65826	-0.803182	0.230443	0.13247	0.0635379	0.0922371	0.274470629	0.996451	0.111727	25733	CHH	0.219644	0	1	3.28171	0	0	0
siRNA	10636	TRUE	24	2.499	No	NA	N	398	F01025	0.758621	0.769795	0.506494	0.261297	0.279214	4.94406	0.241172	1.00846	-0.3308	0.129935	0.234822	0.19954	0.155185	0.0923146	0.515652062	0.680873	0.836674	46348	CHH	0.257219	0	1	2.60097	0	0	0
siRNA	4972	TRUE	21	16.587	No	NA	F	19749	C00894							-0.17307	0.439524	-0.297518	-0.65115	0.00174315	0.103173	0.0457755	0.0923187	0.193425122	0.520791	0.469284	6710	CHH	-0.272773	0	0	4.29557	0	0	0
siRNA	20200	TRUE	24	4.532	No	NA	N	2426	K00167	0.325597	0.902475	0.00703606	0.00835756	-0.135381	1.88176	0.223385	-1.1212	0.0152101	0.0179718	0.0924818	0.226384	0.141518	0.0924391	0.969581247	0.667748	0.965713	14019	CHH	-0.378955	0	0	3.38507	0	0	0
siRNA	1384	FALSE	24	2.542	No	NA	N	2964	A01196	0.934752	0.929712	0.64086	0.0650057	-0.00701796	2.12764	-0.625121	0.95672	-0.0739506	-0.0732528	0.0586491	0.155956	0.0792478	0.0924696	0.859394688	0.33241	0.887128	5737	CHH	0.352803	0	1	3.47202	0	0	0
siRNA	28710	TRUE	24	3.429	Up	2	F	5814	N01991	0.813187	0.93617	0.194444	0.773083	0.309316	2.29667	0.684619	-1.16455	0.377744	0.331574	0.0450508	0.0692041	0.0311705	0.0925292	0.34577615	0.237799	0.43637	79405	CHH	0.301224	0	1	3.76455	0	0	0
siRNA	3812	TRUE	24	2.916	No	NA	N	490	C00226							0.523961	1.03371	-0.277379	-0.0615855	0.414906	0.138681	0.142333	0.0926326	0.544966174	0.363935	0.896473	2308	CHH	-0.0458219	0	0	2.69108	0	0	0
siRNA	24102	TRUE	24	2.129	No	NA	N	203	L01340							-0.383363	-1.78501	0.451919	0.102612	0.0616845	0.125153	0.086969	0.0926903	0.457186364	0.560565	0.83975	6625	CHH	-0.195349	0	0	2.30963	0	0	0
siRNA	16277	TRUE	24	3.203	No	NA	N	175	H02287	0.731022	0.164859	0.0636303	0.0817127	0.0390738	2.19957	-0.0384397	-1.07811	-0.250887	0.484458	0.646768	0.208483	0.304552	0.0927199	0.577712153	0.94382	0.272845	16805	CHH	0.249968	0	1	2.24551	0	0	0
siRNA	28137	TRUE	24	2.473	No	NA	N	593	N01386	0.0887902	0.866755	0.0722433	0.0736745	0.0670439	4.18563	0.0499289	-1.32423	-0.134232	-0.114948	0.375098	0.226127	0.204793	0.0927577	0.788779763	0.935127	0.810765	5048	CHH	0.407105	0	1	2.77379	0	0	0
siRNA	28659	TRUE	22	2.494	No	NA	N	4344	N01956	0.846855	0.57732	0.35102	0.17176	0.154902	-0.778151	-1.00998	0.92584	0.799138	0.124872	0.0242716	0.015382	0.0111132	0.0929995	0.094229777	0.11515	0.897854	57072	CHH	-0.293217	0	0	3.63799	1	0	0
siRNA	581	TRUE	24	6.288	No	NA	N	3912	A00791	0.532847	0.942029	0.591195	0.168421	0	0.30103	0.0159265	0.709629	0.00397772	0.119298	0.149043	0.251537	0.244959	0.0932078	0.990637821	0.96594	0.755753	106051	CHH	0.304957	0	1	3.59251	0	0	0
siRNA	8697	TRUE	24	2.434	No	NA	F	11163	E00787	0.875474	0.856533	0.707091	0.153754	0		0.169743	1.13087	0.020003	-0.32235	0.615602	0.260553	0.279452	0.0932913	0.967953929	0.789116	0.481695	195	CHH	0.482087	0	1	4.04782	0	0	0
siRNA	1582	FALSE	21	23.049	No	NA	F	16793	A01242	0.883571	0.777542	0.384522	0.0267348	0	-0.778151	-0.221926	0.408314	-0.0211371	-0.150014	0.00578174	0.252131	0.144165	0.0933587	0.92633466	0.361897	0.67512	59686	CG	-0.599732	0	0	4.22515	0	0	0
siRNA	8228	TRUE	24	6.736	No	NA	N	171	E00404	0.323024	0.0687831	0.303614	0.55745	-0.0381045	1.60924	0.0028871	0.746597	0.0865648	0.21244	0.3983	0.258085	0.27851	0.0936283	0.79108913	0.994453	0.564559	76781	CHH	-0.273112	0	0	2.23553	0	0	0
siRNA	29653	TRUE	24	9.691	Up	5	N	854	N02949	0.199398	0.0533333	0.0453388	0.0313442	0.292359	3.25095	-0.0541063	0.615257	0.385953	-0.087895	0.686444	0.176726	0.355238	0.0936508	0.212915391	0.873305	0.79637	25127	CHH	0.362101	0	1	2.93197	0	0	0
siRNA	13820	TRUE	24	3.138	No	NA	N	969	H00358	0.889724	0.928299	0.472414	0.222943			-0.00634663	0.88751	-0.252823	0.246421	0.407834	0.249696	0.156655	0.0938661	0.569201572	0.990676	0.610146	12005	CHH	-0.219651	0	0	2.98677	0	0	0
siRNA	14598	TRUE	24	2.195	No	NA	N	3212	H01007	0.0478873	0.770428	0.0194346	0.0207921	0.022664	1.56031	0.693346	0.939669	0.240838	-0.936116	0.452603	0.118203	0.574769	0.0941249	0.630745455	0.255546	0.0757963	52588	CHH	0.230327	0	1	3.50691	0	0	0
siRNA	13224	TRUE	24	11.868	No	NA	F	9728	G01141	0.870968	0.861111	0.614907	0.105333	0.112995	4.34436	-0.187002	0.8363	0.452799	0.962685	4.39e-08	0.194169	0.430752	0.0942888	0.199910507	0.800577	0.312222	262317	CHH	0.354908	0	1	3.98807	0	0	0
siRNA	483	TRUE	24	2.042		NA	N	821	A00714							-0.989954	-1.56359	0.60218	0.315971	0.209798	0.0738167	0.057874	0.0944109	0.330196893	0.233256	0.518195	79226	CHH	-0.234693	0	0	2.91487	0	0	0
nd-sRNA	18526	FALSE	Ndicer	2.929	Up	2	O	0	J00517	0.863481	0.178484	0.768621	0.121431	0.104028	4.10919	-0.668814	-1.1405	0.471644	-0.609639	0.163871	0.126608	0.138335	0.0946801	0.435087841	0.301436	0.423613	25791	CHH	-0.375073	0	0	0	0	0	0
siRNA	21264	TRUE	24	2.62	No	NA	F	16045	K00974	0.684783	0.839015	0.446429	0.161491	0.176091		-0.120508	0.925893	0.460767	0.501774	0.417497	0.199215	0.301507	0.0948611	0.380902993	0.827077	0.274581	30738	CHH	0.264445	0	1	4.20537	0	0	0
nd-sRNA	29777	FALSE	Ndicer	3.585	No	NA	O	0	N03150	0.931723	0.483444	0.0341463	0.101395	0.0734052	4.84052	0.288091	-2.33453	0.732869	-0.0125994	0.003275	0.198691	0.0974384	0.0949368	0.28346725	0.712064	0.98319	885	CHH	-0.376264	0	0	0	0	0	0
nd-sRNA	6217	FALSE	Ndicer	88.546		NA	O	0	D01336							-0.0674903	-0.47348	0.0786596	-0.0952972	6.53e-06	0.328645	0.305696	0.0952582	0.752360209	0.80765	0.834658	121513	CHH	-0.437307	0	0	0	0	0	0
siRNA	20135	TRUE	24	6.253	No	NA	N	292	J01880	0.785502	0.966292	0.0230445	0.0153742	0.0494978	3.94463	-0.408601	-0.807091	-0.638202	0.266975	0.62673	0.0225002	0.729184	0.0953461	0.055312001	0.339194	0.503482	10641	CHH	0.317484	0	1	2.46687	1	0	0
nd-sRNA	18546	TRUE	Ndicer	2.707	No	NA	O	0	J00542	0.956034	0.980926	0.0142196	0.0201984	0.0175143	4.33375	0.381931	-1.27922	-0.0070789	0.0254334	0.0479224	0.343271	0.249485	0.0956445	0.990191237	0.515883	0.973786	68513	CHH	-0.289311	0	0	0	0	0	0
nd-sRNA	27898	TRUE	Ndicer	10.634	No	NA	N	528	N01182	0.131616	0.934483	0.212665	0.123286	0.0789969	3.29277	-0.598673	-0.6466	0.533974	-0.402802	0.0387661	0.037362	0.0252784	0.0956695	0.130113893	0.180285	0.501182	36052	CHH	-0.308653	0	0	2.72346	1	0	0
siRNA	168	TRUE	24	7.04	No	NA	N	151	A00328	0.700622	0.924528	0.0626554	0.1105	0.0557215	3.31569	-0.053981	0.70232	0.247139	0.059827	0.551179	0.242539	0.314403	0.0957821	0.459819636	0.892183	0.867664	57405	CHH	0.272258	0	1	2.18184	0	0	0
siRNA	15346	TRUE	24	9.738	No	NA	N	3151	H01455	0.602564	0.44206	0.355609	0.0189805	0.0435941	1.41218	-0.208116	-0.73098	-0.121345	0.0465778	0.232805	0.166356	0.357592	0.0958057	0.674581568	0.580564	0.896329	26791	CHH	0.328031	0	1	3.49859	0	0	0
siRNA	25976	FALSE	24	3.994	Down	2	N	773	M01415	0.23477	0.918129	0.057995	0.147101	-0.0688955	3.93097	-0.0847408	-1.12001	-0.0266498	-0.0327371	0.516364	0.233557	0.246082	0.0961166	0.953502848	0.87421	0.956254	80438	CHH	0.318963	0	1	2.88874	0	0	0
nd-sRNA	5632	FALSE	Ndicer	156.58	No	NA	O	0	D00813	0.871537	0.0345865	0.149666	0.0741543	-0.00143971	3.9621	-0.0487466	-0.428407	-0.255998	-0.935796	0.182827	0.477656	0.742832	0.0963065	0.381983004	0.877702	0.062277	30791	CG	0.47541	0	1	0	0	0	0
nd-sRNA	11806	TRUE	Ndicer	3.111	No	NA	O	0	F01947	0.555977	0.862434	0.0555556	0.077548	-0.0940082	2.58471	0.485297	-1.50619	-0.365481	0.0564951	4.5e-06	0.236174	0.222498	0.0963652	0.572219342	0.517959	0.949077	1433	CHH	0.44896	0	1	0	0	0	0
siRNA	21100	TRUE	24	4.002	No	NA	N	357	K00896	0.847255	0.263158	0.667355	0.141754	0.0857687	4.014	-0.393878	-1.25189	0.0248508	0.246004	0.0531984	0.206732	0.24724	0.0965701	0.954098984	0.584069	0.543514	2276	CHH	-0.226626	0	0	2.55388	0	0	0
siRNA	11056	TRUE	24	2.612		NA	N	365	F01401							-0.0986619	0.989582	0.975854	-0.416423	0.477174	0.0513631	0.226722	0.0966187	0.059898158	0.872787	0.409236	33390	CHH	-0.282522	0	0	2.56348	0	0	0
siRNA	9162	TRUE	24	34.778	No	NA	F	6658	E01045							-0.108929	-0.450808	-0.213763	-0.14112	0.131185	0.129065	0.523931	0.0970441	0.28450539	0.662088	0.650579	0	CHH	0.257092	1	1	3.82341	0	0	0
siRNA	4450	TRUE	24	3.303	No	NA	N	70	C00510	0.576146	0.4	0.0417966	0.0793811	-0.0503339	1.63515	-0.155181	0.801695	0.223466	-0.0337549	0.453333	0.237229	0.241779	0.0970915	0.578603755	0.739803	0.936376	1863	CHH	0.350468	0	1	1.85126	0	0	0
nd-sRNA	22388	FALSE	Ndicer	199.232	No	NA	N	731	L00220							0.463422	-0.690035	0.290909	-0.888741	2.64e-08	0.362511	0.205184	0.0971252	0.666879226	0.209968	0.109079	83771	CHH	0.344337	0	1	2.86451	0	0	0
nd-sRNA	10590	FALSE	Ndicer	6.162	No	NA	O	0	F00979	0.954327	0.823529	0.0168712	0.0131201	0.054482	4.67912	-0.390918	-1.43819	0.889286	-0.430364	0.0685376	0.137273	0.0840338	0.0971551	0.208256377	0.50288	0.312482	25550	CHH	0.316097	0	1	0	0	0	0
nd-sRNA	14261	FALSE	Ndicer	4.311	Down	4	O	0	H00746	0.905612	0.85	0.693182	0.285472	-0.16287	3.90414	-0.6631	0.953337	-0.212883	-0.952632	0.266229	0.239294	0.121758	0.0973317	0.710367732	0.240473	0.0984431	16822	CHH	0.234041	0	1	0	0	0	0
siRNA	26241	FALSE	24	5.037	No	NA	N	805	M01820	0.227941	0.32233	0.0346513	0.125816	0.0564359	3.27021	0.221976	0.786844	0.112219	-0.407277	0.743407	0.226426	0.415313	0.0977797	0.755345282	0.634103	0.318793	10729	CHH	0.344771	0	1	2.90634	0	0	0
siRNA	19860	TRUE	24	2.003		NA	F	19579	J01527							-0.721147	1.25695	0.569078	0.0841772	0.275336	0.0987552	0.094273	0.0980798	0.270373863	0.330727	0.860375	175212	CHH	-0.30799	0	0	4.29181	0	0	0
siRNA	28481	TRUE	24	15.735	No	NA	O	0	N01788							0.0440534	-0.556449	-0.378746	0.240754	0.303612	0.0910808	0.254989	0.098309	0.142689081	0.884657	0.461048	7580	CHH	-0.261246	0	0	0	0	0	0
siRNA	5303	FALSE	24	3.781	Down	3	O	0	D00052	0.521401	0.467949	0.04534	0.162138	-0.151259	2.85207	0.0849146	-0.957663	-0.109512	-0.115599	0.313107	0.248288	0.217646	0.0983978	0.786546936	0.854017	0.790564	62513	CHH	-0.461233	0	0	0	0	0	0
siRNA	11629	TRUE	24	3.433	No	NA	N	2603	F01763	0.833262	0.634855	0.4	0.353921	-0.013694	3.00597	0.297873	1.00293	0.244503	0.255502	0.76656	0.178063	0.433533	0.0985318	0.575013788	0.604044	0.55201	37858	CHH	-0.348729	0	0	3.41564	0	0	0
nd-sRNA	29860	FALSE	Ndicer	2.177	Down	1	O	0	N03326							-0.437995	-1.13292	-0.590806	0.329047	0.236651	0.169322	0.744446	0.098581	0.289114724	0.593197	0.573104	8355	CG	-0.573845	0	0	0	0	0	0
siRNA	3053	TRUE	24	3.029	No	NA	N	3409	B01472							0.373108	-0.99527	-0.265866	-0.179152	0.264623	0.185035	0.165333	0.098605	0.526055088	0.530239	0.695623	87099	CHH	0.187092	0	1	3.53275	0	0	0
siRNA	22449	TRUE	24	2.055	Up	2	F	8460	L00269	0.473206	0.027907	0.331715	0.142857	0.167377	3.4386	0.425012	-1.58426	0.722051	-0.015337	0.0218218	0.0704037	0.0335954	0.0987901	0.123882838	0.542654	0.97905	8268	CHH	-0.394305	0	0	3.92742	0	0	0
siRNA	29798	TRUE	24	3.729	No	NA	N	234	N03199							0.277371	0.832446	-0.0726254	-0.533906	0.605327	0.242004	0.279481	0.0989659	0.8577446	0.580961	0.224454	12943	CHH	-0.434207	0	0	2.37107	0	0	0
siRNA	20632	TRUE	24	2.338	No	NA	N	1547	K00631	0.952927	0.905245	0.0242792	0.0309981	0.0306568	3.43635	0.472779	1.09212	0.162773	-0.171512	0.757011	0.214462	0.47541	0.0993422	0.771511826	0.493002	0.699418	16307	CHH	-0.349667	0	0	3.18977	0	0	0
siRNA	29680	TRUE	24	3.198	No	NA	N	38	N02984	0.177285	0.496855	0.318182	0.151316	0.0730482	3.48622	0.10487	0.836711	0.130396	-0.215217	0.610257	0.262394	0.366591	0.0993434	0.737546958	0.839076	0.671974	19695	CHH	0.271486	0	1	1.59106	0	0	0
siRNA	8936	TRUE	24	2.164	No	NA	N	574	E00916	0.862222	0.967213	0.626316	0.157003	0.219138	2.04727	0.169623	1.07776	-0.0122891	-0.172199	0.65875	0.308079	0.306021	0.0997153	0.979649241	0.794863	0.736698	174457	CHH	-0.403887	0	0	2.75967	0	0	0
nd-sRNA	1621	FALSE	Ndicer	5.136	No	NA	N	222	B00042	0.531316	0.37551	0.0249864	0.0336748	0.0737609	3.15468	-0.117409	-0.648948	0.0646926	-0.356099	0.131028	0.380088	0.386061	0.0997284	0.858532423	0.802902	0.530609	36837	CHH	0.0962012	0	1	2.3483	0	0	0
siRNA	6858	TRUE	24	4.685	No	NA	N	4661	D01675	0.924791	0.93662	0.430926	0.152573	0.006817	3.22102	0.258673	0.935918	0.0705451	-0.0494803	0.559765	0.238003	0.357607	0.0999641	0.859053487	0.61409	0.903069	2429	CHH	-0.520175	0	0	3.66857	0	0	0
nd-sRNA	29242	FALSE	Ndicer	5.132	No	NA	N	984	N02390	0.336316	0.644342	0.0526316	0.0401671	-0.0647112	1.95665	-0.170914	-0.778409	-0.263094	-0.0427328	0.273291	0.279677	0.60571	0.100019	0.50278205	0.737101	0.945156	13220	CHH	-0.251903	0	0	2.99344	0	0	0
nd-sRNA	1683	FALSE	Ndicer	2.516	Up	4	O	0	B00194	0.635838	0.949045	0.0178571	0.0197531	0.277094	3.05678	0.143466	-0.98718	-0.520126	0.226168	0.347711	0.205455	0.341251	0.100423	0.291305075	0.822583	0.765653	6256	CHH	-0.291839	0	0	0	0	0	0
siRNA	6559	TRUE	24	3.424	No	NA	F	7457	D01549	0.194424	0.644068	0.0420259	0.0398166	0.0512826	2.86982	0.25026	0.846054	-0.135796	-0.0627642	0.378683	0.229512	0.208316	0.10058	0.703455317	0.599126	0.899844	4627	CHH	0.0423263	0	1	3.87262	0	0	0
siRNA	8830	TRUE	24	3.311	No	NA	F	16609	E00852	0.950349	0.933138	0.748299	0.331062	0.0777912	2.89763	0.0565481	0.898194	0.0114698	-0.210803	0.166574	0.282779	0.319159	0.100671	0.980573782	0.916015	0.630666	28039	CHH	0.422304	0	1	4.22037	0	0	0
nd-sRNA	10625	FALSE	Ndicer	3.116	No	NA	O	0	F01016							-0.101574	-1.80872	0.0926885	1.42684	0.0779933	0.302393	0.311814	0.100688	0.916336143	0.885419	0.0146564	6027	CHH	0.257219	0	1	0	0	0	1
siRNA	19229	FALSE	24	2.46	No	NA	F	12584	J01184	0.877128	0.957143	0.651244	0.241899	0.0417555	3.67324	0.111735	-2.18215	-1.07235	0.446058	0.28762	0.0603318	0.221663	0.100786	0.088892913	0.908022	0.329627	10922	CHH	-0.382093	0	0	4.09985	0	0	0
siRNA	21486	TRUE	24	2.377	No	NA	F	5161	K01041	0.928571	0.62585	0.0847953	0.113059	-0.367977	0.124939	-0.00471082	-1.28667	-0.290341	-0.0160451	0.14884	0.244174	0.307632	0.101254	0.640046884	0.993824	0.976486	2692	CHH	-0.228571	0	0	3.71282	0	0	0
siRNA	27598	TRUE	24	2.434	No	NA	N	2013	N00992	0.922182	0.836782	0.785921	0.201024	-0.0112859	3.07004	0.539405	1.02304	-0.156945	-0.484166	0.518089	0.192792	0.246143	0.101526	0.757777651	0.341009	0.323769	27225	CHH	0.230481	0	1	3.30406	0	0	0
siRNA	15775	TRUE	24	2.677	No	NA	N	1934	H01963	0.844078	0.576923	0.294118	0.198192	0.115314	3.07591	-0.638113	0.854149	0.444894	-0.126962	0.061616	0.1118	0.084664	0.101711	0.359226249	0.31852	0.78284	2314	CG	0.610407	0	1	3.28668	0	0	0
siRNA	3961	TRUE	24	3.129	No	NA	O	0	C00287	0.765926	0.825103	0.285714	0.0332431	0.00956702	3.32256	-0.16184	-1.33688	-0.495096	0.936958	0.708475	0.157744	0.390924	0.101734	0.315516802	0.801389	0.0613597	4970	CHH	0.0924041	0	1	0	0	0	0
siRNA	15293	TRUE	24	3.746	No	NA	N	29	H01373	0.886974	0.86357	0.0158616	0.0121691	0.069215	4.4754	-0.11243	0.878095	0.513041	0.0234614	0.635329	0.160843	0.312529	0.101739	0.229820601	0.827069	0.955279	0	CHH	0.148539	1	1	1.47712	0	0	0
nd-sRNA	2432	TRUE	Ndicer	2.494	No	NA	F	8368	B00981	0.823625	0.540541	0.444162	0.160608	-0.09691	0.812913	-0.677693	-0.818406	0.0949726	0.174225	0.228661	0.182693	0.335014	0.101944	0.841059041	0.26205	0.773875	14310	CHH	-0.240399	0	0	3.92267	0	0	0
siRNA	20405	TRUE	24	13.545	No	NA	N	279	K00442	0.865546	0.0434783	0.0405405	0.102041			0.169123	-0.607188	-0.515277	-0.0967669	0.310053	0.0464257	0.134925	0.101961	0.046859145	0.621451	0.752729	13473	CHH	0.437577	0	1	2.44716	1	0	0
siRNA	20668	TRUE	24	3.229	No	NA	F	25307	K00649	0.956522	0.770492	0.747826	0.176663	0		-0.63407	-1.07259	-0.137114	0.427996	0.675372	0.103909	0.367875	0.102022	0.753100604	0.239932	0.32776	53300	CG	0.381986	0	1	4.40326	0	0	0
nd-sRNA	23745	TRUE	Ndicer	8.574	No	NA	F	37869	L00981	0.740876	0.828571	0.592199	0.260088	0.133797	3.05282	-0.635389	-0.676053	0.279753	-0.117185	1.8e-05	0.238565	0.229824	0.102068	0.480507667	0.321903	0.859329	120412	CHH	0.547561	0	1	4.5783	0	0	0
nd-sRNA	5944	TRUE	Ndicer	5.58	No	NA	O	0	D01192	0.944387	0.911504	0.628466	0.20571	0.080983	5.01771	0.101612	-1.09527	0.658847	0.332529	0.00849412	0.149756	0.0700113	0.102084	0.18852113	0.833832	0.536182	66810	CHH	0.316232	0	1	0	0	0	0
nd-sRNA	5781	TRUE	Ndicer	5.037	No	NA	O	0	D01017	0.827869	0.825806	0.692308	0.386803	-0.00806152	4.88823	0.693587	-1.29134	0.268725	0.154581	0.0945402	0.236141	0.119812	0.102125	0.601310524	0.352614	0.782525	27632	CHH	-0.307834	0	0	0	0	0	0
siRNA	23191	TRUE	24	34.908	No	NA	F	10632	L00688	0.888136	0.712	0.0481586	0.0182358	0		-0.435323	-0.460837	-0.088576	0.0961101	0.339092	0.0596026	0.41047	0.102212	0.665468365	0.0955433	0.771333	17889	CHH	-0.257709	0	0	4.02666	0	0	0
siRNA	1518	TRUE	24	2.742	No	NA	N	4074	A01233	0.918182	0.664179	0.681975	0.064273	-0.0927541	0.522879	0.16743	-1.06443	0.259992	-0.388243	0.207056	0.22949	0.133151	0.102223	0.611114456	0.762422	0.359013	42186	CG	-0.599732	0	0	3.61013	0	0	0
siRNA	9428	TRUE	24	2.038	No	NA	N	659	E01253	0.621387	0.697802	0.291777	0.175281	0.0258189	2.98204	-0.483944	1.46885	1.31061	0.239188	0.174887	0.0273099	0.0655035	0.10227	0.04826769	0.531504	0.610245	79381	CHH	-0.188094	0	0	2.81954	1	0	0
siRNA	18347	FALSE	24	2.79	No	NA	O	0	J00318	0.9	0.916459	0.0158501	0.0268962	0.0271522	1.16137	-0.101937	-1.37785	0.429149	0.0312793	0.179517	0.178071	0.0956137	0.102426	0.400586623	0.882195	0.945049	1596	CHH	0.320886	0	1	0	0	0	0
siRNA	6715	TRUE	23	16.457	No	NA	N	676	D01609	0.787375	0.936709	0.720504	0.140903	0.0686674	3.40722	-0.0967405	-0.519056	-0.172879	-0.231331	0.362478	0.243843	0.495296	0.102513	0.524643779	0.733883	0.592282	130550	CHH	0.327536	0	1	2.83059	0	0	0
siRNA	5799	TRUE	24	3.333	No	NA	N	3712	D01036	0.81666	0.0561927	0.0430006	0.0550199	0.0459907	3.89651	0.508116	0.941182	0.383458	0.644064	0.756222	0.111667	0.686285	0.102672	0.358744022	0.294626	0.160402	47488	CHH	-0.305985	0	0	3.56972	0	0	0
siRNA	10969	TRUE	24	3.051		NA	N	3057	F01314							-0.404872	-1.34826	0.14495	0.26327	0.492783	0.233201	0.245586	0.102771	0.79709838	0.605641	0.574188	453	CHH	0.30034	0	1	3.48544	0	0	0
nd-sRNA	1457	FALSE	Ndicer	71.624	No	NA	F	37103	A01216	0.913692	0.741112	0.230681	0.132746	-0.0506671	4.87297	-0.00496679	0.588591	0.155212	-0.278018	0.0612344	0.15921	0.24212	0.102837	0.574437625	0.98751	0.537212	13532	CHH	0.401337	0	1	4.56942	0	0	0
siRNA	17610	TRUE	24	17.382	No	NA	N	245	I00566	0.56	0.708333	0.458333	0.181818	0.0458567	3.38148	0.191274	0.542227	-0.106723	-0.20164	0.356901	0.282112	0.269011	0.102862	0.66488298	0.555181	0.51237	3691	CHH	0.198643	0	1	2.39094	0	0	0
siRNA	21002	TRUE	24	2.968	No	NA	N	4285	K00818	0.27596	0.953846	0.0751121	0.0699708	0.0604925	1.78056	-0.0307377	0.99044	-0.0882094	0.035902	0.57194	0.316937	0.242013	0.10307	0.839048483	0.957216	0.934055	15122	CHH	0.203638	0	1	3.63205	0	0	0
siRNA	29031	TRUE	24	3.542	No	NA	N	4426	N02195	0.717784	0.829966	0.122561	0.252792	0.0624166	2.6149	0.350856	-1.24004	0.387948	0.768676	0.160484	0.157363	0.0740902	0.103228	0.413975639	0.544585	0.0647694	31346	CHH	-0.281526	0	0	3.64611	0	0	0
nd-sRNA	1668	TRUE	Ndicer	23.97	Up	5	O	0	B00171	0.0765921	0.743363	0.0375335	0.0726928	0.294773	4.26059	-0.427076	-0.893152	0.224843	-0.391235	0.00747778	0.1854	0.227864	0.103447	0.458063327	0.306804	0.483941	2048	CHH	0.362	0	1	0	0	0	0
siRNA	19088	TRUE	24	3.033	No	NA	N	416	J01104	0.901391	0.903226	0.804173	0.467102	-0.0347621	0.740363	0.138702	-0.949458	0.505406	0.528585	0.18964	0.163962	0.0786923	0.103599	0.293592618	0.798514	0.255198	11957	CHH	-0.279748	0	0	2.62014	0	0	0
nd-sRNA	22466	FALSE	Ndicer	2.607	No	NA	N	4100	L00278	0.890595	0.845455	0.745491	0.205459	0.0755551	2.94988	-1.31426	-1.46173	0.0479785	-0.644698	0.323962	0.146455	0.320767	0.103667	0.9489752	0.197006	0.333499	23323	CHH	-0.485746	0	0	3.61289	0	0	0
nd-sRNA	3591	FALSE	Ndicer	40.94		NA	N	175	C00097							-0.248548	-0.410517	0.483252	0.0943827	6.21e-10	0.229834	0.118412	0.103713	0.075295468	0.540667	0.858897	35682	CHH	-0.281535	0	0	2.24551	0	0	0
nd-sRNA	25030	TRUE	Ndicer	3.894	No	NA	O	0	M00361	0.742765	0.4	0.35	0.0681376	0.0318078	5.30885	0.251525	-1.22412	0.275626	0.636681	0.0400718	0.353263	0.203933	0.103724	0.651219169	0.666142	0.267579	46196	CG	0.289598	0	1	0	0	0	0
nd-sRNA	22853	TRUE	Ndicer	13.315		NA	F	12808	L00509							-0.488772	-0.805173	0.240606	-0.0532891	0.0169905	0.265674	0.281401	0.103895	0.529061916	0.335309	0.921684	19138	CHH	-0.237707	0	0	4.10752	0	0	0
siRNA	15445	TRUE	24	2.434	No	NA	O	0	H01586	0.581584	0.658627	0.0350292	0.0715704	0.129095	0.884607	-0.151522	-1.21284	-0.082303	0.165675	0.518287	0.263783	0.325567	0.103896	0.880924949	0.806796	0.714171	34060	CHH	0.288187	0	1	0	0	0	0
nd-sRNA	7499	TRUE	Ndicer	9.565	No	NA	O	0	D02168	0.867224	0.898138	0.78357	0.334886	-0.0254838	2.2699	-0.251903	-0.637286	0.348929	-0.247248	0.00879386	0.215166	0.141285	0.103944	0.29018533	0.509832	0.586132	28366	CHH	0.463502	0	1	0	0	0	0
nd-sRNA	1465	FALSE	Ndicer	21.806	No	NA	N	669	A01216	0.913692	0.741112	0.230681	0.132746	-0.0506671	4.87297	-0.223186	-0.562151	0.41385	-0.812564	0.238707	0.154753	0.0879386	0.103947	0.152906613	0.510853	0.125441	29979	CHH	0.401337	0	1	2.82607	0	0	0
nd-sRNA	1819	TRUE	Ndicer	2.607	No	NA	O	0	B00394	0.960756	0.564661	0.0228571	0.0360328	0.085502	2.15534	-0.50946	-1.36326	0.0151807	-0.243466	0.657998	0.273409	0.393595	0.103955	0.982320017	0.507198	0.701289	12213	CHH	-0.200189	0	0	0	0	0	0
siRNA	27678	TRUE	24	5.575	No	NA	N	2221	N01037	0.971363	0.917847	0.0582857	0.0457182	-0.0387846	2.98438	-0.213346	0.790609	0.181983	0.415069	0.53333	0.228124	0.213527	0.104072	0.633526035	0.659133	0.29013	14756	CHH	0.443897	0	1	3.34674	0	0	0
siRNA	5329	TRUE	24	4.033	No	NA	N	462	D00119	0.308921	0.014377	0.0261737	0.0232763	-0.0211134	3.32136	-0.0723876	0.932932	0.40874	-0.0273941	0.368057	0.174271	0.28115	0.10441	0.319845931	0.886401	0.9517	18422	CHH	-0.400713	0	0	2.66558	0	0	0
siRNA	29415	TRUE	24	22.906	No	NA	N	302	N02624	0.306513	0.689759	0.103604	0.0914733	-0.0336329	2.8128	-0.144901	-0.473343	-0.245408	0.0934621	0.850363	0.156648	0.616743	0.104435	0.282660416	0.577655	0.770774	71295	CG	-0.200279	0	0	2.48144	0	0	0
nd-sRNA	11575	FALSE	Ndicer	9.013	No	NA	O	0	F01709	0.909794	0.956907	0.0601852	0.0652174	0.134699	-0.0791812	-0.128132	-0.591588	0.193988	0.285549	0.445958	0.385386	0.29744	0.1045	0.546058465	0.75392	0.565433	44445	CHH	-0.334245	0	0	0	0	0	0
nd-sRNA	29429	TRUE	Ndicer	2.208	No	NA	O	0	N02635	0.924791	0.0846075	0.0424857	0.127334	0.0607673	4.73836	-0.392987	-1.12114	-0.0774574	0.354473	0.422085	0.314549	0.514584	0.104635	0.901929892	0.558036	0.620579	97647	CHH	-0.220907	0	0	0	0	0	0
siRNA	9241	TRUE	24	3.828	No	NA	N	22	E01110							-0.00910541	0.792884	-0.159949	0.188086	0.25182	0.320584	0.242332	0.104732	0.717003268	0.985953	0.643618	30075	CHH	0.445364	0	1	1.36173	0	0	0
siRNA	22925	TRUE	24	3.198	No	NA	N	679	L00545	0.907568	0.915543	0.547239	0.0823902			-0.531101	0.72463	-0.29759	-0.0645787	0.0221437	0.143359	0.0666148	0.104737	0.461330886	0.334563	0.88423	18130	CHH	0.352206	0	1	2.83251	0	0	0
siRNA	21895	TRUE	24	17.274	No	NA	N	1584	K01211							-0.460716	-0.512761	-0.23875	0.237819	0.936427	0.0397787	0.690042	0.104779	0.324055116	0.114649	0.569425	18534	CHH	-0.417893	0	0	3.20003	1	0	0
siRNA	14874	TRUE	24	4.989	No	NA	F	27260	H01093	0.640502	0.923077	0.342561	0.184837	-0.0131614	1.51188	0.363634	-0.830893	0.00984998	0.271536	0.232498	0.218703	0.117702	0.104792	0.979007355	0.396943	0.524514	25414	CHH	0.191411	0	1	4.43554	0	0	0
siRNA	9975	TRUE	24	3.011	No	NA	F	5999	E01749	0.804348	0.811111	0.502703	0.0803324	0.0326691	1.71878	-0.397096	0.893077	0.475685	0.0177704	0.308719	0.119465	0.119798	0.104904	0.286410721	0.437189	0.970956	90042	CHH	-0.396579	0	0	3.77815	0	0	0
siRNA	17495	FALSE	24	2.051	No	NA	F	5014	I00487	0.968	0.952381	0.684932	0.351064	-0.0757207	0.500602	-0.595505	-1.49437	-0.0296319	-0.775899	0.254075	0.16865	0.256482	0.10493	0.953012856	0.422292	0.138767	33338	CHH	-0.337093	0	0	3.70027	0	0	0
siRNA	21209	TRUE	24	5.002	No	NA	F	5045	K00952	0.398838	0.0102639	0.163359	0.152701	0.0910078	3.03168	0.151226	0.753056	-0.0674557	-0.0815724	0.63333	0.319808	0.313376	0.104939	0.843006218	0.728255	0.853254	3280	CHH	0.341864	0	1	3.70295	0	0	0
siRNA	23101	TRUE	24	2.181	No	NA	N	2982	L00664							-0.0682014	-1.39726	0.451051	-0.0495683	0.24482	0.181888	0.102974	0.105043	0.448506699	0.91632	0.917621	390	CHH	-0.224548	0	0	3.47465	0	0	0
siRNA	21521	TRUE	24	3.663	No	NA	N	1359	K01054	0.905473	0.92	0.785156	0.136775	0.086789	3.34328	-0.0236789	0.878935	0.264107	0.104919	0.712789	0.271889	0.362991	0.105168	0.519290776	0.963391	0.806408	2706	CHH	-0.0796631	0	0	3.13354	0	0	0
siRNA	7823	TRUE	24	8.548	Down	1	F	7261	D02584	0.834499	0.526316	0.641414	0.0949577	-0.011143	4.38308	-0.0161547	-0.531672	-0.32705	0.365096	0.00262664	0.159654	0.457867	0.105178	0.212053367	0.96163	0.309909	39748	CHH	-0.414639	0	0	3.86106	0	0	0
nd-sRNA	7810	FALSE	Ndicer	4.476	No	NA	O	0	D02546	0.398268	0.856051	0.0672	0.274863	-0.0158336	3.38958	-0.268081	0.671034	-0.541689	-0.23223	0.00144446	0.105641	0.0467664	0.105268	0.229598019	0.579649	0.673163	59885	CHH	0.263195	0	1	0	0	0	0
siRNA	6765	TRUE	21	2.677	No	NA	F	18990	D01625	0.858672	0.897708	0.415551	0.128395	-0.0883246	1.6721	0.637615	-1.07291	0.341146	0.231922	0.122746	0.172568	0.082934	0.105379	0.511317472	0.404494	0.655426	33008	CHH	-0.26986	0	0	4.27855	0	0	0
siRNA	13514	TRUE	24	3.915	No	NA	N	681	H00070	0.46167	0.807692	0.028147	0.0383783	0.143165	2.97673	-0.366658	0.750826	0.0735191	-0.245533	0.0872128	0.238884	0.154555	0.105384	0.842566344	0.51033	0.667893	8171	CHH	0.135004	0	1	2.83378	0	0	0
siRNA	27514	TRUE	24	2.859	No	NA	N	2069	N00971	0.971338	0.90625	0.755319	0.115385	-0.00302475	2.94817	0.430085	-1.03685	-0.581698	-0.622272	0.426297	0.132039	0.159029	0.105437	0.228186324	0.474224	0.189064	675	CHH	0.313906	0	1	3.31597	0	0	0
siRNA	20679	TRUE	24	2.121	No	NA	F	20832	K00659	0.881752	0.930233	0.448071	0.163422	0		-0.116617	-1.17466	-0.769349	0.706583	0.737258	0.124574	0.421235	0.105438	0.179864651	0.861885	0.14916	38504	CHH	0.267435	0	1	4.31875	0	0	0
siRNA	2597	TRUE	24	3.742		NA	F	104202	B01070							0.196841	-0.935405	0.176359	0.265071	0.263413	0.260617	0.150557	0.105581	0.649903043	0.709828	0.570652	112280	CHH	0.378458	0	1	5.01788	0	0	0
siRNA	17020	TRUE	24	4.667	No	NA	O	0	I00251							-0.490807	-1.01593	-0.467732	0.105866	0.834098	0.102899	0.674474	0.105645	0.265388067	0.394284	0.775785	4819	CHH	0.0534313	0	1	0	0	0	0
nd-sRNA	25781	FALSE	Ndicer	3.668		NA	O	0	M00936							0.45903	-1.44949	0.72392	0.237468	0.100113	0.11762	0.0528865	0.105792	0.239601394	0.445168	0.733237	28880	CHH	0.236066	0	1	0	0	0	0
siRNA	24585	TRUE	24	2.147	No	NA	F	12335	M00148	0.842697	0.0860927	0.460526	0.231827	-0.00679753	2.39064	-0.538815	-1.47079	0.117075	0.0191978	0.367604	0.217435	0.248976	0.105906	0.83722693	0.441668	0.969396	43703	CG	-0.476127	0	0	4.09117	0	0	0
siRNA	25958	TRUE	24	5.289	No	NA	N	2071	M01364	0.509804	0.767742	0.239583	0.322011	0.0199286	2.45712	-0.168653	-0.798513	-0.0202113	0.610742	0.586413	0.244257	0.308028	0.105954	0.955020864	0.695257	0.153222	7594	CG	0.323491	0	1	3.31639	0	0	0
nd-sRNA	16503	FALSE	Ndicer	4.007	No	NA	N	1780	H02456	0.417085	0.622605	0.00702576	0.00638395	0.124939		-0.519876	0.695196	-0.382147	-0.230263	0.0447662	0.147723	0.0692469	0.106059	0.440197124	0.325732	0.730771	111001	CHH	0.323017	0	1	3.25066	0	0	0
siRNA	17293	TRUE	24	2.177	No	NA	O	0	I00375	0.917981	0.913043	0.594786	0.113778	0.0347504	3.28005	0.287208	1.10947	0.536467	0.313564	0.257255	0.177704	0.553204	0.106329	0.380791247	0.658774	0.520879	42089	CHH	-0.291028	0	0	0	0	0	0
nd-sRNA	6587	TRUE	Ndicer	25.517	No	NA	F	13353	D01556	0.907181	0.944056	0.634583	0.136976	0.0762492	3.60513	0.05989	-0.51606	0.42991	-0.267635	0.00117902	0.386105	0.219455	0.10633	0.207486881	0.88859	0.675845	7217	CHH	-0.380719	0	0	4.12561	0	0	0
siRNA	2095	TRUE	24	2.325	No	NA	N	1212	B00739	0.889522	0.00241546	0.0547776	0.0995632	0.0216009	3.32569	0.00349677	1.06013	0.41527	0.201734	0.520478	0.225544	0.425114	0.106433	0.408331808	0.996075	0.655431	22757	CHH	-0.413048	0	0	3.08386	0	0	0
siRNA	28798	TRUE	24	8.843	No	NA	N	1004	N02044	0.830957	0.706215	0.527734	0.222771	0.0514459	4.28224	0.265935	0.594093	0.0462835	-0.218887	0.124636	0.212417	0.417002	0.106483	0.877301808	0.414214	0.541702	185579	CHH	0.188588	0	1	3.00217	0	0	0
siRNA	9115	TRUE	24	6.271	No	NA	N	4866	E01008	0.22806	0.88724	0.0529279	0.0747145	0.0207338	3.0249	-0.0429546	0.71353	-0.0269731	0.318643	0.554135	0.284658	0.223573	0.106557	0.935602841	0.92092	0.414238	4092	CHH	0.234393	0	1	3.68726	0	0	0
nd-sRNA	25494	FALSE	Ndicer	11.346	No	NA	O	0	M00634							3.36966	-2.03944	0.250646	0.372916	0.00153178	0.000727609	0.000380092	0.106674	0.764266636	0.000819745	0.607681	139989	CHH	0.373153	0	1	0	1	1	0
nd-sRNA	6323	FALSE	Ndicer	5.475	No	NA	N	1412	D01425	0.0182648	0.00359712	0.00312891	0.0207286	0.0637094	3.50277	-0.513149	-0.719099	-0.104007	0.114268	0.453859	0.290084	0.644889	0.106747	0.787695432	0.310832	0.866847	73506	CHH	-0.162738	0	0	3.15014	0	0	0
nd-sRNA	5260	FALSE	Ndicer	5.523	No	NA	O	0	C01336	0.554955	0.957447	0.0591659	0.0667273	0.0341034	4.42367	-0.238516	-1.2494	0.639459	-0.54502	0.453428	0.291517	0.187664	0.10684	0.306148805	0.713546	0.309967	29870	CHH	-0.339418	0	0	0	0	0	0
nd-sRNA	3684	TRUE	Ndicer	2.725	No	NA	O	0	C00166	0.836758	0.93633	0.500301	0.481631	0.104177	2.64689	-0.136133	-1.40338	-0.131213	-2.34256	0.0267369	0.356744	0.438159	0.106938	0.850546629	0.857759	0.0246445	0	CHH	-0.262445	1	0	0	0	0	1
siRNA	29068	TRUE	24	3.572	No	NA	N	2171	N02232	0.876023	0.619048	0.180253	0.0545515	-0.0696217	2.34374	-0.182827	0.771668	0.198318	-0.351365	0.485524	0.283493	0.285033	0.106964	0.607017499	0.724899	0.460469	14261	CHH	0.39992	0	1	3.33686	0	0	0
nd-sRNA	24755	TRUE	Ndicer	7.987	No	NA	N	2915	M00219	0.908088	0.661134	0.335938	0.0898829	0		-0.341638	-0.774175	0.420546	-0.557742	0.0996159	0.199741	0.135253	0.10699	0.287583025	0.464143	0.405355	42058	CHH	-0.336418	0	0	3.46479	0	0	0
siRNA	10863	TRUE	24	2.047	Up	1	N	834	F01249	0.894118	0.873684	0.668224	0.13119	0.448514	1.85329	-0.6794	1.13019	0.191077	0.402071	0.225029	0.151596	0.0800808	0.107125	0.709988687	0.302679	0.479153	40295	CG	0.611717	0	1	2.92169	0	0	0
siRNA	8787	TRUE	22	2.581		NA	F	17566	E00834							0.656998	1.08385	0.403211	-0.952283	0.737844	0.122283	0.642145	0.107181	0.386767859	0.337548	0.0636341	40887	CHH	0.305033	0	1	4.2447	0	0	0
nd-sRNA	1612	TRUE	Ndicer	3.533	No	NA	N	2272	B00006	0.783249	0.0819672	0.0263981	0.0125667	0.00871244	3.38033	-0.122672	-1.14871	-0.273304	-0.439013	0.568338	0.362815	0.492848	0.10745	0.626175536	0.843838	0.493898	20112	CHH	-0.362141	0	0	3.3566	0	0	0
siRNA	17176	FALSE	22	5.684	No	NA	F	17341	I00329	0.71867	0.55102	0.324324	0.119685	0.0551191	2.92566	-0.0334088	-0.882643	0.0734502	-0.34238	0.216862	0.286916	0.214809	0.107543	0.845964048	0.939461	0.393864	139044	CHH	-0.480937	0	0	4.2391	0	0	0
nd-sRNA	17120	FALSE	Ndicer	11.351	No	NA	F	13572	I00312	0.907563	0.968635	0.915989	0.161012	0		-0.47879	-0.527751	-0.271713	0.354064	0.470588	0.08331	0.855908	0.1076	0.404150062	0.221232	0.482061	3264	CHH	-0.165877	0	0	4.13268	0	0	0
siRNA	27753	TRUE	24	2.494	No	NA	N	4658	N01077	0.173211	0.873035	0.101531	0.0787495	0.046689	2.33512	-0.0796407	0.927282	-0.0606929	-0.0354071	0.458798	0.351737	0.274031	0.107703	0.89533496	0.897369	0.936884	16715	CHH	0.234185	0	1	3.66829	0	0	0
nd-sRNA	6268	TRUE	Ndicer	99.014	No	NA	N	1614	D01380	0.0106046	0.00805446	0.0105171	0.00834766	0.0457575	-0.30103	0.0408464	0.582382	-0.227538	0.597606	0.00518668	0.207138	0.139181	0.107763	0.438435154	0.886836	0.311182	167138	CHH	-0.162738	0	0	3.20817	0	0	0
siRNA	15030	TRUE	24	2.881	No	NA	F	38685	H01168	0.693382	0.717949	0.735759	0.19201	-0.014788	2.18564	0.490925	-0.987882	-0.33306	0.738808	0.23219	0.140371	0.0983751	0.107822	0.481951698	0.37861	0.13187	35005	CHH	0.336037	0	1	4.58755	0	0	0
siRNA	7956	TRUE	24	2.881	No	NA	N	4033	E00175	0.322404	0.547619	0.16	0.149118	0.0809431	1.82823	0.144276	0.903812	-0.0425542	0.00395369	0.616747	0.299041	0.303479	0.107922	0.924629087	0.800165	0.993819	10679	CG	-0.276315	0	0	3.60574	0	0	0
nd-sRNA	1450	FALSE	Ndicer	2074.81	No	NA	N	1478	A01212	0.783383	0.850207	0.419792	0.0613241	0.0511525	-0.477121	0.0269708	0.386505	-0.189173	-0.110801	0.00610028	0.3024	0.196326	0.108001	0.427402246	0.930682	0.759979	27802	CHH	0.327182	0	1	3.16997	0	0	0
siRNA	14464	TRUE	24	2.416	No	NA	N	772	H00871	0.902954	0.915385	0.402963	0.0707121	0.0162926	2.98144	-0.100351	0.984785	-0.253956	-0.594448	0.321272	0.299937	0.190982	0.108032	0.627068789	0.869927	0.290287	9174	CHH	0.298594	0	1	2.88818	0	0	0
siRNA	8041	FALSE	24	4.841	No	NA	N	44	E00274	0.938547	0.87218	0.00959233	0.0501715	-0.068344	2.1894	-0.477403	-0.942034	-0.450641	0.144349	0.486002	0.113107	0.700316	0.108149	0.236685224	0.356242	0.714296	17446	CHH	-0.198842	0	0	1.65321	0	0	0
nd-sRNA	10629	FALSE	Ndicer	3.863	No	NA	O	0	F01017	0.67	0.610879	0.358748	0.154079	0.0243658	3.70653	-0.152005	-1.34608	-0.228553	-0.0493025	0.0817416	0.329927	0.472825	0.108243	0.694808981	0.827455	0.925973	14259	CHH	0.257219	0	1	0	0	0	0
siRNA	10517	TRUE	24	3.094	No	NA	N	681	F00880	0.43562	0.202038	0.173007	0.295236			-0.253435	-0.891517	-0.207161	0.0147085	0.710343	0.246857	0.489722	0.1083	0.632849466	0.649855	0.974053	22314	CHH	0.180229	0	1	2.83378	0	0	0
siRNA	2874	TRUE	24	13.519	No	NA	F	9359	B01250	0.903364	0.937776	0.188482	0.274403	-0.058764	2.57326	-0.0117194	-0.56309	-0.340938	0.135314	0.618144	0.122048	0.368404	0.108403	0.176398776	0.970307	0.699103	109374	CHH	-0.282492	0	0	3.97128	0	0	0
siRNA	17832	TRUE	24	3.033	No	NA	F	6025	I00736	0.725	0.0967742	0.0280778	0.0122406	0.0602753	2.41469	0.481384	-1.00104	-0.364578	0.244685	0.292122	0.146034	0.116057	0.108588	0.41012012	0.419672	0.659648	99432	CHH	0.131858	0	1	3.78003	0	0	0
nd-sRNA	5301	FALSE	Ndicer	4.693	No	NA	O	0	D00047	0.52093	0.84696	0.0231788	0.0351997			-0.507799	-0.925318	-0.688248	-0.777232	0.809313	0.164634	0.901179	0.108671	0.160724246	0.341346	0.256593	76272	CHH	-0.461233	0	0	0	0	0	0
siRNA	19334	TRUE	24	2.768	No	NA	F	8703	J01216	0.626374	0.957121	0.33	0.0213999	0		0.0841071	-1.08095	-0.362345	0.298369	0.558538	0.265519	0.34041	0.109156	0.491338205	0.883641	0.523288	52193	CHH	-0.533514	0	0	3.93972	0	0	0
siRNA	8659	TRUE	24	2.447	No	NA	N	3549	E00761	0.435897	0.804309	0.0943044	0.0295799	0		0.494063	-1.3714	-0.143525	-0.0311087	0.346227	0.210558	0.129664	0.109159	0.790121415	0.443447	0.946632	36734	CHH	-0.322543	0	0	3.55023	0	0	0
siRNA	17696	FALSE	24	2.616	No	NA	N	568	I00614	0.382996	0.719298	0.124776	0.156836	0.0361615	3.33683	0.15454	1.0191	-0.00928282	-0.666267	0.662312	0.334628	0.342535	0.109409	0.984275485	0.790394	0.200461	11711	CHH	0.284808	0	1	2.75511	0	0	0
siRNA	22866	TRUE	24	2.086	Up	1	N	2340	L00517	0.705569	0.96124	0.0387837	0.0622257	0.0868203	4.1495	-0.587156	-1.6698	0.18074	0.657415	0.184911	0.181051	0.1832	0.110001	0.741258375	0.44653	0.180813	1946	CHH	0.32993	0	1	3.3694	0	0	0
siRNA	10216	TRUE	24	7.587	No	NA	N	834	F00376	0.593074	0.923077	0.0269576	0.0515098	0.0703844	3.46896	-0.00743257	0.602012	0.302662	-0.143571	0.341584	0.208845	0.41762	0.110021	0.331117327	0.982957	0.677974	4253	CHH	-0.416607	0	0	2.92169	0	0	0
siRNA	24296	TRUE	24	16.452	No	NA	N	768	L01615							0.0328531	-0.558129	-0.258159	0.207284	0.181468	0.165437	0.305398	0.110027	0.294572323	0.905524	0.611774	32744	CHH	-0.246352	0	0	2.88593	0	0	0
siRNA	1171	TRUE	24	3.298	No	NA	N	655	A01119	0.803321	0.321678	0.654262	0.158942	0.0242757	2.88658	0.461863	-0.909272	0.188353	0.227775	0.125394	0.176857	0.0873028	0.1103	0.678068559	0.384964	0.599249	8508	CHH	0.287478	0	1	2.8169	0	0	0
siRNA	865	TRUE	24	2.864	No	NA	O	0	A00979	0.529412	0.679739	0.74375	0.138361	-0.264846	2.79542	-0.0212679	0.937409	-0.1265	0.0272756	0.445529	0.353974	0.268434	0.110375	0.781982654	0.967799	0.952197	27283	CHH	-0.342494	0	0	0	0	0	0
siRNA	3497	TRUE	22	4.376		NA	F	13259	C00061							0.20633	-0.891952	-0.157756	0.451407	0.000315223	0.3469	0.383907	0.110403	0.732594242	0.809733	0.400325	11023	CHH	0.245363	0	1	4.12254	0	0	0
siRNA	8593	TRUE	24	2.329		NA	N	3259	E00720							0.561383	-1.14773	-0.641698	0.282182	0.0548143	0.0865043	0.0703155	0.11051	0.240009904	0.313497	0.55743	7307	CHH	0.210427	0	1	3.51322	0	0	0
siRNA	19133	TRUE	24	3.285	No	NA	N	248	J01129	0.928571	0.952646	0.758514	0.0700713	-0.0936943	2.30284	-0.27743	-0.850641	-0.340692	-0.163721	0.37324	0.245169	0.622427	0.11056	0.45188248	0.639443	0.758636	4140	CHH	0.188299	0	1	2.3962	0	0	0
siRNA	16462	FALSE	24	4.211	Up	4	N	2227	H02420							-0.0280156	0.810855	0.0243326	0.62977	0.348705	0.336392	0.289896	0.110581	0.952128245	0.949735	0.102811	24129	CHH	0.424129	0	1	3.34792	0	0	0
siRNA	1979	TRUE	24	3.398	No	NA	N	64	B00651	0.75	0.83871	0.442953	0.0971379	0.367977		-0.357369	1.03696	-0.180266	0.0650729	0.169195	0.283924	0.153737	0.110581	0.674670257	0.608048	0.880289	72972	CHH	0.328053	0	1	1.81291	0	0	0
siRNA	1084	TRUE	22	14.075	No	NA	N	4669	A01084	0.928571	0.636771	0.916667	0.390746	0.0368964	3.90485	0.522589	0.530396	-0.017838	-0.0825711	0.044877	0.104198	0.280756	0.110643	0.946970199	0.0985437	0.863554	852	CHH	-0.17676	0	0	3.66932	0	0	0
siRNA	21439	TRUE	24	2.52	No	NA	F	13273	K01031	0.879891	0.857143	0.787879	0.464797	-0.1269	3.83136	-0.0583092	1.09983	0.503473	-0.824135	0.607172	0.210616	0.333839	0.110754	0.32795645	0.927135	0.179762	1080	CHH	0.061865	0	1	4.123	0	0	0
siRNA	21872	TRUE	24	5.15	No	NA	N	1271	K01207	0.851312	0.497423	0.666667	0.251058	0.0212585	1.68872	-0.125863	0.633818	0.3057	0.045262	0.0936528	0.231109	0.351183	0.111036	0.397968297	0.779406	0.910664	51291	CHH	0.247623	0	1	3.10449	0	0	0
siRNA	28430	TRUE	24	6.305	No	NA	N	1758	N01711	0.615178	0.517949	0.0562865	0.0706719	0.0182478	3.86704	-0.113525	-0.782493	-0.11148	-0.305579	0.766557	0.352805	0.425444	0.11128	0.757004152	0.808957	0.450341	14721	CHH	-0.239438	0	0	3.24527	0	0	0
siRNA	27659	TRUE	24	5.349	No	NA	N	2384	N01028	0.888025	0.887658	0.304348	0.405292	-0.0440375	1.6596	0.128057	-0.672858	-0.00461507	0.825232	0.0789281	0.346754	0.274148	0.111287	0.99004836	0.792796	0.0427102	1296	CHH	-0.312059	0	0	3.37749	0	0	1
siRNA	17029	TRUE	24	2.134		NA	O	0	I00253							-0.0452501	0.994994	0.230194	-0.423973	0.470191	0.329372	0.370736	0.111338	0.657029625	0.954103	0.421388	3830	CHH	0.52862	0	1	0	0	0	0
siRNA	26153	FALSE	24	30.897	No	NA	O	0	M01673	0.0604891	0.557377	0.0574586	0.0697859	-0.219824	1.84716	-0.0439118	-0.41808	-0.143808	0.309903	0.660584	0.299596	0.501778	0.111411	0.476082438	0.834651	0.551448	50147	CHH	0.385925	0	1	0	0	0	0
siRNA	20791	TRUE	24	6.414	No	NA	F	7355	K00718	0.88806	0.957565	0.15848	0.0442999	0.0850129	3.17401	-0.436469	-0.761089	0.105612	0.0482435	0.454938	0.159525	0.204859	0.111466	0.749960073	0.318457	0.890719	48462	CHH	-0.136423	0	0	3.86664	0	0	0
nd-sRNA	6211	FALSE	Ndicer	1072.12	No	NA	O	0	D01324	0.87486	0.967615	0.513736	0.125477	-0.0636185	3.15498	0.0349532	-0.397469	-0.15868	-0.404963	0.000719477	0.547513	0.609188	0.11177	0.5336858	0.91404	0.347916	106399	CHH	-0.437307	0	0	0	0	0	0
siRNA	2647	TRUE	24	21.828	No	NA	N	105	B01098	0.928924	0.957612	0.0238128	0.0453573	0.0277801	3.36364	-0.24866	-0.550878	-0.395678	0.19534	0.29419	0.0816661	0.78325	0.111778	0.089899106	0.431182	0.653117	8012	CHH	-0.370425	0	0	2.02531	0	0	0
siRNA	29489	TRUE	24	7.096	No	NA	N	16	N02699	0.738108	0.859935	0.516236	0.130893	-0.0221344	1.41218	0.0651508	0.636889	-0.108692	-0.384586	0.464508	0.346072	0.297263	0.111838	0.742707999	0.872997	0.269714	51717	CHH	-0.321141	0	0	1.23045	0	0	0
siRNA	16510	TRUE	24	3.194	No	NA	N	4590	H02466	0.772704	0.313953	0.133206	0.0943723	-0.0459951	3.70846	-0.0513823	-1.21793	-0.849197	-0.0594968	0.353696	0.0683687	0.303531	0.112128	0.088054304	0.92958	0.887964	50311	CHH	0.323017	0	1	3.66191	0	0	0
siRNA	20538	TRUE	24	2.594	No	NA	F	6426	K00552	0.903115	0.670833	0.504854	0.702571	-0.0917145	1.87603	0.257726	0.967374	0.0645065	-0.3422	0.592314	0.299664	0.412852	0.112141	0.898662394	0.646939	0.521094	2128	CHH	0.391191	0	1	3.80801	0	0	0
siRNA	19993	FALSE	24	2.164	No	NA	N	3516	J01683	0.200548	0.0625	0.217105	0.110102	0.0740425	2.82586	0.155994	1.24829	0.18196	-0.155193	0.438223	0.307196	0.389459	0.112309	0.756217096	0.808552	0.798389	1020	CHH	0.117484	0	1	3.54617	0	0	0
nd-sRNA	28436	TRUE	Ndicer	6.927	No	NA	N	1473	N01715	0.965393	0.812339	0.0351164	0.0688177	0.0555828	3.62771	-0.287271	-0.917261	0.0339101	-0.0737742	0.0794552	0.269732	0.364271	0.112335	0.934796533	0.581093	0.890464	40869	CHH	-0.239438	0	0	3.1685	0	0	0
siRNA	21992	TRUE	24	4.354	No	NA	N	379	K01319	0.933333	0.877193	0.811321	0.180451	-0.0669468	-0.778151	-0.327222	0.796193	0.0158054	0.374321	0.296374	0.269286	0.171922	0.112483	0.970523162	0.558479	0.331377	1994	CHH	0.118203	0	1	2.57978	0	0	0
siRNA	26088	TRUE	24	8.874	No	NA	N	131	M01574	0.27075	0.260054	0.0436893	0.0646094	0.0521625	3.22254	0.0471329	-0.688314	-0.0115856	-0.00554639	0.209766	0.288656	0.227598	0.112499	0.968679531	0.895205	0.987269	0	CHH	0.121259	1	1	2.12057	0	0	0
siRNA	14981	TRUE	24	2.129		NA	N	445	H01134							-1.467	-1.52442	0.41507	0.314534	0.0768423	0.0175319	0.0316065	0.11262	0.443072279	0.0386879	0.54237	58962	CG	0.548853	0	1	2.64933	1	1	0
siRNA	22553	TRUE	24	3.155	No	NA	N	936	L00326	0.452381	0.952991	0.0331754	0.0663069	-0.125813	2.39358	-0.38464	-0.992311	0.204953	-0.442336	0.445541	0.214339	0.215151	0.112731	0.672555094	0.503767	0.300389	19601	CHH	0.324924	0	1	2.97174	0	0	0
siRNA	27127	TRUE	24	5.649		NA	F	27742	N00778							-0.309955	-0.72146	0.0190794	-0.0556462	0.313382	0.197587	0.291404	0.112769	0.952921549	0.410849	0.903234	183592	CHH	-0.331215	0	0	4.44315	0	0	0
siRNA	12231	TRUE	24	7.826	No	NA	N	2587	G00411	0.575758	0.540179	0.519553	0.361739	0.0316078	2.15381	-0.107029	-0.733445	-0.427223	-0.0263438	0.233031	0.108959	0.458082	0.11293	0.18035019	0.769158	0.944155	63197	CHH	-0.353137	0	0	3.41296	0	0	0
nd-sRNA	26376	FALSE	Ndicer	55.923	No	NA	N	1309	N00038	0.423611	0.731783	0.12731	0.324346	-0.191886	0.564271	-0.0791215	0.430727	-0.137513	0.0155657	0.0312048	0.263892	0.161923	0.113048	0.622431311	0.799653	0.973064	126195	CHH	-0.540559	0	0	3.11727	0	0	0
siRNA	9909	TRUE	24	4.811	No	NA	N	94	E01692	0.880027	0.948387	0.605684	0.137596			0.279239	-0.928182	0.261614	0.0163616	0.146303	0.176296	0.0858093	0.113233	0.512917551	0.535745	0.966303	64441	CHH	-0.253673	0	0	1.97772	0	0	0
nd-sRNA	26326	FALSE	Ndicer	14.592	No	NA	N	122	M01932	0.939828	0.0426357	0.928571	0.833718	-0.00877392	0.865301	-0.0716776	-0.494825	0.168527	-0.00148385	0.0101067	0.643743	0.509295	0.11325	0.594296767	0.882839	0.998357	53861	CHH	-0.27755	0	0	2.08991	0	0	0
siRNA	8647	TRUE	24	4.776	No	NA	N	1226	E00750	0.867449	0.910959	0.687418	0.27521	0.00111073	3.22819	0.574052	0.825203	0.690254	0.174356	0.771886	0.0405124	0.905821	0.11341	0.068599227	0.233686	0.680721	79308	CHH	0.342503	0	1	3.08884	1	0	0
siRNA	4513	FALSE	24	5.115	No	NA	N	518	C00536	0.0637476	0.185185	0.0170488	0.0481555	0.0398453	3.00739	-0.718916	-0.807346	0.153532	-0.195581	0.285285	0.0892582	0.141368	0.113415	0.677471104	0.12731	0.605491	0	CHH	0.0482726	1	1	2.71517	0	0	0
nd-sRNA	19069	TRUE	Ndicer	5.423	Down	1	F	24021	J01098							-0.271884	-0.660226	0.33535	-0.277108	0.0241454	0.270322	0.185073	0.11345	0.406681251	0.600164	0.668007	107765	CHH	0.266592	0	1	4.38061	0	0	0
nd-sRNA	7336	FALSE	Ndicer	4.393		NA	O	0	D01995							-0.0386897	-1.13902	-0.247992	-0.236859	0.708458	0.240901	0.357542	0.113508	0.601789393	0.943482	0.6544	7311	CHH	0.428015	0	1	0	0	0	0
siRNA	19732	TRUE	24	9.182	No	NA	N	653	J01431	0.774945	0.0373609	0.547541	0.343634	-0.124939	0.477121	-0.00954882	0.648531	0.0316068	-0.000754217	0.340192	0.29464	0.291137	0.113685	0.912899225	0.978516	0.998138	32232	CHH	-0.288698	0	0	2.81558	0	0	0
nd-sRNA	24563	TRUE	Ndicer	2.885	No	NA	N	4964	M00135	0.823293	0.875	0.678663	0.129183	0.0418882	2.32497	-0.816559	-0.909736	-0.461701	-0.116945	0.11272	0.0677804	0.801571	0.113714	0.284732406	0.191678	0.864245	19159	CHH	-0.367899	0	0	3.69592	0	0	0
siRNA	13705	FALSE	24	3.455	No	NA	N	1582	H00274	0.842965	0.903756	0.541026	0.331709	0.0567535	2.45383	0.0272892	-0.936638	0.446611	0.0315239	0.300741	0.195175	0.0974727	0.11388	0.299438257	0.957409	0.943311	14051	CHH	-0.603885	0	0	3.19948	0	0	0
siRNA	25153	TRUE	24	8.656	No	NA	N	1904	M00479	0.742976	0.791919	0.210031	0.106054			-0.195818	0.566501	-0.234898	0.27794	0.246592	0.196096	0.0960892	0.114031	0.409466346	0.56044	0.422253	46366	CG	-0.25394	0	0	3.27989	0	0	0
nd-sRNA	5420	FALSE	Ndicer	24.835	No	NA	O	0	D00378	0.961538	0.917574	0.482353	0.071875	0.0149775	5.34062	0.270403	-0.653843	0.12098	0.332565	6.39e-05	0.28272	0.151333	0.114242	0.695407218	0.459221	0.474625	131492	CHH	-0.333239	0	0	0	0	0	0
siRNA	17348	TRUE	24	4.824	No	NA	N	1113	I00403							-0.210746	0.829984	-0.407643	-0.833347	0.174968	0.2127	0.105943	0.1144	0.300843321	0.728117	0.110387	38565	CHH	0.159689	0	1	3.04689	0	0	0
siRNA	19883	TRUE	24	2.742	No	NA	N	1258	J01561	0.931098	0.912863	0.0262853	0.0482725	0.042513	2.98008	0.561904	-1.44372	-0.973883	0.796156	0.158233	0.0531584	0.0638521	0.114409	0.110167529	0.407499	0.0726516	7683	CHH	-0.432745	0	0	3.10003	0	0	0
siRNA	24524	FALSE	24	4.337	No	NA	N	1243	M00093	0.735728	0.0263158	0.193645	0.0794582	0.0583287	3.89441	-0.269628	0.785973	0.131403	0.145922	0.252481	0.256479	0.18818	0.114483	0.735369095	0.536901	0.726871	0	CHH	0.1179	1	1	3.09482	0	0	0
nd-sRNA	29665	FALSE	Ndicer	2.142	Up	5	O	0	N02962	0.963415	0.962963	0.0205479	0.0272639	0.153722	4.85612	-0.597766	-1.30328	0.134088	0.796386	0.0339637	0.215101	0.28504	0.114556	0.795637974	0.344357	0.263731	51230	CG	-0.264938	0	0	0	0	0	0
nd-sRNA	16962	TRUE	Ndicer	4.267	Down	2	F	6743	I00212	0.90163	0.960979	0.661776	0.438436	-0.0503237	3.4984	-0.130105	-0.658785	-0.40358	0.37895	0.870995	0.212498	0.648098	0.114981	0.276266333	0.77581	0.511886	17461	CHH	-0.280306	0	0	3.82892	0	0	0
nd-sRNA	6214	TRUE	Ndicer	11477.3		NA	N	72	D01333							0.238961	-0.378853	-0.490293	0.0640031	0.569199	0.319412	0.288442	0.115506	0.133397876	0.482118	0.895787	115237	CHH	-0.437307	0	0	1.86332	0	0	0
siRNA	14550	FALSE	24	2.047	No	NA	F	9500	H00973							0.372782	1.13825	0.123635	-0.577694	0.765408	0.270315	0.45334	0.115785	0.820862383	0.579366	0.217268	14844	CHH	-0.365225	0	0	3.97777	0	0	0
siRNA	265	TRUE	24	7.631	No	NA	N	120	A00466	0.851282	0.955764	0.775	0.160053	-0.0176947	2.64493	0.185502	-0.710466	-0.427198	0.476005	0.19502	0.0992534	0.182643	0.115862	0.156605132	0.644551	0.234549	830	CHH	0.457877	0	1	2.08279	0	0	0
siRNA	11472	TRUE	24	5.767	Up	2	N	1840	F01646	0.71134	0.635838	0.209091	0.213162	0.181227	3.41736	-0.436972	-1.02068	0.145466	-0.444776	0.567355	0.25041	0.274543	0.115925	0.76531258	0.42129	0.301064	12898	CHH	-0.217839	0	0	3.26505	0	0	0
nd-sRNA	5614	FALSE	Ndicer	22.975	No	NA	O	0	D00776	0.948844	0.943696	0.0354201	0.0264771	0.00354976	5.41939	0.108756	-0.740842	0.330138	0.265393	1.49e-06	0.28345	0.15075	0.11593	0.279072924	0.782957	0.629195	12469	CHH	0.442426	0	1	0	0	0	0
nd-sRNA	18937	FALSE	Ndicer	2.164	No	NA	O	0	J01004	0.843388	0.96061	0.133407	0.108029	0.051708	3.48249	-0.0122461	1.02581	-0.567879	-1.06635	0.224371	0.240514	0.138852	0.116006	0.406131917	0.984601	0.112816	70035	CHH	-0.406051	0	0	0	0	0	0
siRNA	19681	FALSE	24	8.013	No	NA	N	312	J01401	0.930979	0.409677	0.0143885	0.00571247	-0.0791812	0	0.0151168	-0.752359	0.279819	0.276391	0.0816976	0.209056	0.109877	0.116081	0.353385627	0.96603	0.426416	82058	CHH	-0.455976	0	0	2.49554	0	0	0
nd-sRNA	27711	FALSE	Ndicer	3.011	Down	2	O	0	N01050	0.700165	0.70073	0.241975	0.0859932	-0.0125853	4.0048	0.0238997	-1.22921	-0.0349792	-0.74376	0.351986	0.415211	0.36284	0.116178	0.948809535	0.973344	0.306408	5442	CHH	-0.193033	0	0	0	0	0	0
siRNA	2766	TRUE	24	4.38	No	NA	N	2807	B01174	0.935982	0.925651	0.809399	0.213893			1.05564	0.889322	0.0018309	0.247562	0.000793992	0.127452	0.2646	0.116191	0.996528313	0.193992	0.685262	35092	CHH	0.418174	0	1	3.4484	0	0	0
siRNA	16990	TRUE	24	3.316	No	NA	F	14775	I00226	0.939556	0.877778	0.698539	0.249434	0		-0.317248	0.733299	0.0734357	-0.0176455	0.108739	0.28875	0.199769	0.116198	0.862516452	0.535492	0.968137	22484	CHH	0.188946	0	1	4.16956	0	0	0
siRNA	27199	TRUE	24	2.547	No	NA	N	1405	N00808	0.931734	0.977273	0.714542	0.168323	0.0483287	3.83393	-0.164449	-0.930192	-0.133879	0.424233	0.254498	0.296556	0.441797	0.116213	0.784255923	0.803146	0.361678	719	CHH	-0.32372	0	0	3.14799	0	0	0
siRNA	12303	TRUE	24	5.645	No	NA	N	239	G00484	0.872405	0.956897	0.115985	0.223391	-0.0677917	2.93994	-0.0839906	0.719201	-0.074614	-0.151643	0.527401	0.357226	0.260965	0.116344	0.845049172	0.843922	0.675274	46866	CHH	0.387399	0	1	2.38021	0	0	0
siRNA	17100	TRUE	24	5.21	No	NA	N	1503	I00301	0.655728	0.746667	0.299701	0.146226	0.113725	2.48382	0.560415	-0.824958	0.499147	0.184543	0.0833411	0.0539935	0.0274401	0.116354	0.213360717	0.221908	0.638799	9278	CHH	0.300831	0	1	3.17725	0	0	0
siRNA	29765	TRUE	24	5.601	No	NA	N	456	N03123	0.463615	0.984962	0.0381328	0.0871244	0.0378113	4.0036	0.219635	0.726688	0.329924	0.0439142	0.170602	0.159373	0.616817	0.116447	0.291895822	0.598397	0.912461	6781	CHH	-0.334226	0	0	2.65992	0	0	0
siRNA	21102	TRUE	24	3.859	No	NA	N	4869	K00898	0.829769	0.943144	0.132695	0.10581			-0.0524224	0.910311	0.0158574	0.00305817	0.599391	0.335782	0.283632	0.116648	0.971039918	0.919639	0.994247	20031	CHH	-0.226626	0	0	3.68753	0	0	0
siRNA	8734	TRUE	24	6.014	No	NA	N	276	E00813							0.0841338	-0.789341	-0.699619	0.111503	0.470282	0.059081	0.247403	0.116654	0.053314558	0.86163	0.744525	105507	CHH	0.0812587	0	1	2.44248	0	0	0
siRNA	11722	TRUE	24	4.68	No	NA	N	571	F01843	0.958506	0.821596	0.0388278	0.0571698	0.0599786	2.98535	-0.135831	-0.916149	-0.756651	0.161226	0.794085	0.0712825	0.460136	0.116955	0.080438961	0.797678	0.684147	95537	CHH	-0.135781	0	0	2.7574	0	0	0
siRNA	25839	TRUE	24	2.794	No	NA	N	2914	M01092	0.380591	0.906667	0.00929293	0.013087	0.0420392	3.26955	-0.20281	-1.20146	-0.290565	0.187828	0.638497	0.25282	0.426682	0.116965	0.563958773	0.743639	0.677362	5033	CHH	-0.467198	0	0	3.46464	0	0	0
siRNA	15362	FALSE	24	3.159	No	NA	N	2610	H01475	0.101155	0.0169133	0.0485269	0.127648	0.0507691	3.72831	0.606888	1.22378	0.604816	0.0466405	0.502333	0.0821216	0.672915	0.117068	0.204612852	0.338977	0.9092	3201	CHH	-0.358722	0	0	3.41681	0	0	0
siRNA	25632	TRUE	24	2.72	No	NA	N	2379	M00740	0.927655	0.950862	0.0291028	0.0585857	-0.0257073	3.44358	0.342328	-1.10274	-0.0316933	0.184329	0.446943	0.2668	0.170773	0.117095	0.947114012	0.588901	0.673942	54931	CG	-0.390828	0	0	3.37658	0	0	0
siRNA	27837	TRUE	24	2.003	No	NA	N	3678	N01142	0.664667	0.588462	0.0834473	0.0888642	0		-0.076086	1.07238	-0.519202	-0.131269	0.30282	0.204718	0.105144	0.11715	0.329979257	0.908638	0.792699	25092	CHH	0.213366	0	1	3.56573	0	0	0
siRNA	14393	TRUE	24	2.642	No	NA	N	1085	H00824	0.805578	0.852608	0.10432	0.121573	0.0562704	3.32225	-0.20257	1.06081	0.0527125	-0.996882	0.31652	0.242642	0.197006	0.117282	0.906951833	0.753866	0.0454469	33469	CHH	0.396264	0	1	3.03583	0	0	1
siRNA	1224	FALSE	21	2.108	No	NA	O	0	A01141	0.938224	0.980769	0.894089	0.391768	-0.0363777	2.35634	-0.108538	0.734653	-0.0976603	-0.949577	0.144599	0.313461	0.221901	0.117311	0.8099221	0.81108	0.178062	621	CHH	-0.113006	0	0	0	0	0	0
nd-sRNA	25869	FALSE	Ndicer	2.464	No	NA	N	110	M01153	0.209428	0.870805	0.00577367	0.0132743	0.00418083	3.10517	-1.26469	0.722339	0.0206139	0.341203	3.76e-05	0.0586972	0.0240692	0.117356	0.970211995	0.105957	0.588661	45797	CHH	0.342872	0	1	2.04532	0	0	0
siRNA	27752	TRUE	24	9.499	No	NA	F	5414	N01077	0.173211	0.873035	0.101531	0.0787495	0.046689	2.33512	-0.160231	-0.713243	0.261324	0.0404695	0.0525403	0.197605	0.118326	0.117389	0.393362305	0.653345	0.908327	16200	CHH	0.234185	0	1	3.7336	0	0	0
siRNA	2403	TRUE	24	2.129	No	NA	N	1030	B00960	0.890977	0.9375	0.657795	0.10126	0		-0.51125	1.14351	-0.917816	0.362993	0.0974838	0.0462119	0.0251168	0.117399	0.071849051	0.448932	0.475356	9515	CHH	0.219162	0	1	3.01326	1	0	0
siRNA	28843	TRUE	24	2.06	No	NA	N	3270	N02078	0.917786	0.686726	0.672637	0.160781	0.132748	1.78533	-0.596397	-1.17691	0.0537504	0.472302	0.24842	0.268228	0.342542	0.117914	0.926004012	0.506468	0.333509	5065	CHH	0.394528	0	1	3.51468	0	0	0
siRNA	13658	TRUE	24	2.247	Up	1	N	4105	H00218	0.857895	0.960961	0.122057	0.0667906	0.108105	2.7397	0.584218	1.0267	0.01087	-0.505116	0.700726	0.208957	0.375487	0.117931	0.983194356	0.355345	0.294918	19189	CHH	0.321168	0	1	3.61342	0	0	0
siRNA	29524	TRUE	24	15.249	No	NA	N	132	N02751	0.147392	0.302752	0.211111	0.199114	0.0229241	3.55366	0.397812	0.547287	-0.0969284	-0.00920681	0.133067	0.118389	0.171299	0.117935	0.703121897	0.207988	0.980804	4489	CHH	-0.263303	0	0	2.12385	0	0	0
siRNA	14708	TRUE	24	2.607	Up	1	O	0	H01049	0.935426	0.83964	0.738657	0.457393	0.183548	3.30049	-0.073851	-1.09257	-0.435077	0.135886	0.760636	0.200661	0.415501	0.118089	0.349441171	0.900088	0.764893	8740	CHH	0.160646	0	1	0	0	0	0
siRNA	28408	TRUE	24	2.885	No	NA	N	204	N01685							0.522016	-1.15018	-0.44423	-0.0695076	0.253576	0.125995	0.101683	0.118121	0.327997296	0.399711	0.881337	34279	CHH	-0.197541	0	0	2.31175	0	0	0
siRNA	14827	TRUE	24	4.476	No	NA	N	901	H01083	0.900585	0.907692	0.61991	0.168623	-0.188522	2.63364	-0.503441	-0.813135	0.0618674	0.163744	0.658607	0.200645	0.326017	0.118124	0.881819535	0.304558	0.67264	17270	CHH	0.327892	0	1	2.95521	0	0	0
nd-sRNA	6257	FALSE	Ndicer	4.615	No	NA	N	3671	D01371	0.00832592	0.0074198	0.00827252	0.0078677	0.0367149	2.39182	-0.723355	-0.822541	-0.516107	-1.23449	0.232695	0.0392066	0.905774	0.118285	0.155478675	0.0950831	0.0406207	182254	CHH	-0.162738	0	0	3.5649	1	0	1
siRNA	13091	TRUE	24	2.051		NA	N	4840	G01060							-0.0738943	-1.60269	-0.546599	0.144253	0.256456	0.173938	0.308305	0.118355	0.364419629	0.910346	0.763313	35834	CHH	0.371232	0	1	3.68494	0	0	0
siRNA	13007	TRUE	24	5.084	No	NA	F	19774	G01021	0.65319	0.847973	0.390411	0.0925025	0.0543577	0.176091	0.268389	0.721193	-0.144439	-0.54433	0.584055	0.257577	0.243339	0.118367	0.691519842	0.552682	0.222382	1731	CHH	0.29273	0	1	4.29612	0	0	0
siRNA	29577	TRUE	24	2.034	No	NA	N	2691	N02828	0.596139	0.961538	0.0559105	0.102435	0.0491876	3.27176	0.929241	1.04408	0.566835	-0.505309	0.863572	0.0671418	0.811566	0.1185	0.316481566	0.158481	0.313534	50923	CHH	0.335372	0	1	3.43008	0	0	0
siRNA	23006	TRUE	24	4.524		NA	F	23419	L00592							0.174187	0.718563	0.241667	0.0701723	0.839477	0.260497	0.530274	0.118537	0.505854539	0.702185	0.862426	58824	CHH	0.319065	0	1	4.36959	0	0	0
siRNA	5718	TRUE	24	2.277	Up	2	N	576	D00943	0.906977	0.873016	0.00673401	0.00808961	0.760566	0.778151	0.206741	0.791207	0.288529	-0.954613	0.719725	0.3002	0.620674	0.118564	0.512446216	0.714568	0.132259	94889	CHH	-0.291335	0	0	2.76118	0	0	0
nd-sRNA	29842	TRUE	Ndicer	3.685	No	NA	O	0	N03279	0.968085	0.959184	0.019216	0.0185238	0.0223313	5.03006	-0.750689	-1.81037	0.158718	0.425835	0.0112681	0.112022	0.171674	0.118839	0.78239973	0.246947	0.480755	61536	CHH	-0.277409	0	0	0	0	0	0
siRNA	29409	TRUE	24	4.628	No	NA	N	389	N02611	0.079833	0.433735	0.0395108	0.062288	0.103946	3.44672	-0.231372	-0.835331	-0.404691	0.344552	0.663867	0.11671	0.530621	0.119065	0.232587614	0.615605	0.386222	11091	CG	-0.200279	0	0	2.59106	0	0	0
siRNA	23675	TRUE	24	2.073	No	NA	F	7830	L00935	0.924419	0.867347	0.829457	0.28264	0		0.652171	1.0228	-0.617415	0.283272	0.173407	0.097969	0.0655234	0.119116	0.265301009	0.321871	0.56449	66519	CHG	0.267719	0	1	3.89382	0	0	0
siRNA	14745	TRUE	24	9.773	No	NA	F	22115	H01060	0.75	0.871739	0.484848	0.172414	-0.31546	1.38917	-0.0828708	0.494931	0.146526	-0.193428	0.0482412	0.329974	0.362686	0.119832	0.634120027	0.799714	0.604974	64810	CHH	0.0515642	0	1	4.34471	0	0	0
nd-sRNA	20316	FALSE	Ndicer	7.305	No	NA	N	1850	K00340							-0.446323	-0.6973	0.0447406	-0.509457	0.65112	0.26263	0.444027	0.119836	0.908440202	0.365277	0.324987	31179	CHH	0.409089	0	1	3.26741	0	0	0
siRNA	18586	TRUE	24	3.555	Down	1	O	0	J00592	0.705718	0.355769	0.0437853	0.0222092	-0.0417345	3.73586	0.264308	0.886039	-0.400451	-0.0361476	0.227432	0.192523	0.109898	0.120077	0.319407103	0.618692	0.935015	13434	CHH	0.282681	0	1	0	0	0	0
nd-sRNA	6053	FALSE	Ndicer	19.803	No	NA	O	0	D01246	0.906077	0.852459	0.242	0.135963	-0.052544	2.53677	0.324523	-0.486066	0.268619	-0.476979	7.43e-06	0.147551	0.0794303	0.120089	0.294839499	0.339965	0.529014	47386	CHH	0.205994	0	1	0	0	0	0
siRNA	559	TRUE	24	2.264	No	NA	N	3998	A00780	0.107644	0.582609	0.0791075	0.0800971	0.0517893	3.4757	-0.0366402	-1.29663	0.295624	0.391341	0.294862	0.295217	0.189962	0.120286	0.598264911	0.954409	0.452083	0	CHH	0.357123	1	1	3.60195	0	0	0
siRNA	27570	TRUE	24	2.525	No	NA	N	3925	N00983	0.866667	0.878294	0.2	0.426372	0.126643	2.19866	0.284751	1.03949	0.193378	-0.385247	0.599337	0.30665	0.493272	0.120423	0.696742809	0.628727	0.415369	33819	CHH	0.367479	0	1	3.59395	0	0	0
siRNA	14342	TRUE	24	2.733	No	NA	N	977	H00789							-0.436576	1.10466	0.447021	-0.510782	0.257097	0.182048	0.161799	0.120625	0.322478099	0.494704	0.270727	22643	CHH	0.316513	0	1	2.99034	0	0	0
siRNA	4629	TRUE	24	5.323		NA	N	1838	C00594							0.158871	-0.785636	-0.200712	0.195209	0.0682296	0.246372	0.20949	0.120643	0.561364214	0.695879	0.62855	88903	CHH	-0.361385	0	0	3.26458	0	0	0
siRNA	5908	TRUE	24	3.385	No	NA	N	4821	D01170	0.958904	0.913319	0.0126183	0.00998711	0.0867685	4.3227	-0.0029311	-0.813773	0.0953011	-0.399062	0.468425	0.360955	0.283075	0.120682	0.824885753	0.995528	0.467997	22245	CHH	-0.430342	0	0	3.68323	0	0	0
siRNA	28446	FALSE	24	4.884	No	NA	N	1298	N01734	0.557164	0.153846	0.0810915	0.148502	0.0804053	3.89064	0.175395	-0.722017	-0.147962	0.253972	0.383317	0.311101	0.266322	0.120727	0.696830481	0.713612	0.556709	23898	CHH	-0.315762	0	0	3.11361	0	0	0
nd-sRNA	27266	TRUE	Ndicer	2.646	No	NA	O	0	N00844	0.903846	0.037931	0.0652834	0.0270491	0.121607	4.75691	0.787253	-1.61102	-0.0670975	0.728848	0.283407	0.191382	0.112308	0.120752	0.921352664	0.328045	0.205512	13387	CHH	0.262424	0	1	0	0	0	0
nd-sRNA	22943	TRUE	Ndicer	3.946	No	NA	N	190	L00553	0.580564	0.536417	0.158442	0.0887863	0.0823827	3.39719	-0.35404	-0.863137	0.407184	-0.0612865	0.470938	0.311618	0.232345	0.120808	0.374399615	0.506582	0.915785	10713	CHG	0.465069	0	1	2.28103	0	0	0
siRNA	19859	TRUE	24	2.364		NA	F	21096	J01527							0.230612	-1.2346	-0.706945	-0.0300212	0.379047	0.111803	0.187288	0.120859	0.183928291	0.710432	0.948231	176729	CHH	-0.30799	0	0	4.32422	0	0	0
siRNA	9464	TRUE	24	2.985	No	NA	N	2479	E01292	0.864865	0.25	0.556701	0.182796	0.0695898	3.32008	0.477734	1.04193	-0.356902	-0.0128611	0.231831	0.201976	0.175685	0.121091	0.520656625	0.409165	0.975157	4506	CG	-0.536051	0	0	3.39445	0	0	0
siRNA	10900	TRUE	24	2.825	No	NA	N	1440	F01275	0.636667	0.875	0.350133	0.100794	0.0842529	3.47813	0.0781998	-0.918383	-0.272656	-0.0879482	0.381712	0.306819	0.382388	0.121351	0.576292482	0.889351	0.839284	9051	CHH	0.409663	0	1	3.15866	0	0	0
siRNA	18505	TRUE	24	2.038	No	NA	F	13277	J00496	0.591768	0.373333	0.118939	0.048951	0.082338	2.47129	0.437762	1.17856	0.498591	-0.453115	0.63742	0.226163	0.666412	0.12137	0.37922981	0.607157	0.367205	26122	CHH	-0.244086	0	0	4.12313	0	0	0
nd-sRNA	1591	FALSE	Ndicer	118.774	No	NA	N	491	A01242	0.883571	0.777542	0.384522	0.0267348	0	-0.778151	0.108028	0.441504	0.0354461	0.0113016	0.01444	0.333071	0.438396	0.121613	0.880592219	0.74183	0.985281	78048	CG	-0.599732	0	0	2.69197	0	0	0
siRNA	9071	TRUE	24	9.213	No	NA	N	765	E00984							0.219992	-0.663285	-0.185354	0.262219	0.17292	0.251087	0.242248	0.121718	0.528091041	0.611733	0.44431	176929	CHH	-0.451369	0	0	2.88423	0	0	0
siRNA	1635	TRUE	24	9.373		NA	N	106	B00078							-0.561018	-0.66942	-0.125147	0.278903	0.815565	0.0965438	0.458885	0.121729	0.695785643	0.137594	0.417994	21855	CHH	0.279549	0	1	2.02938	0	0	0
siRNA	12648	TRUE	24	11.238	No	NA	N	1607	G00798	0.83848	0.856354	0.0209059	0.0221923	-0.0354461	2.24428	-0.241773	-0.549659	0.176952	-0.139402	0.377625	0.186948	0.157503	0.121742	0.502553734	0.475631	0.697515	28186	CHH	0.132427	0	1	3.20629	0	0	0
siRNA	15331	FALSE	24	2.46		NA	N	366	H01435							0.994209	0.979554	-0.972612	-0.284434	0.0204184	0.0333243	0.0144105	0.122358	0.080948778	0.223458	0.579595	45839	CHH	0.291778	0	1	2.56467	1	0	0
siRNA	23598	TRUE	24	2.733	No	NA	O	0	L00902	0.742291	0.83937	0.62037	0.152961	0.0621991	1.96926	-0.200901	-1.21285	0.0385807	0.39178	0.305054	0.284388	0.271192	0.122512	0.935061053	0.764664	0.383615	9571	CHH	-0.25915	0	0	0	0	0	0
siRNA	10913	TRUE	24	6.458	No	NA	F	90894	F01280							-0.0310442	-0.807629	-0.312808	0.159259	0.546717	0.258174	0.446459	0.122551	0.408983497	0.945479	0.718242	79238	CHH	-0.451959	0	0	4.95854	0	0	0
siRNA	3024	TRUE	24	4.098	No	NA	N	1220	B01414	0.748622	0.782258	0.232809	0.253975	0.0826595	3.84645	0.476769	0.868445	-0.249173	-0.246245	0.210557	0.140944	0.132377	0.122729	0.511995735	0.317253	0.592075	431	CHH	0.1747	0	1	3.08672	0	0	0
siRNA	28286	TRUE	21	3.915	No	NA	F	38427	N01512	0.931462	0.841435	0.813632	0.357498	0.0557349	2.97474	0.0495303	1.12156	-0.228996	0.0981539	6.44e-06	0.265157	0.21625	0.122761	0.579895649	0.935659	0.854532	14157	CHH	-0.290765	0	0	4.58465	0	0	0
nd-sRNA	29430	FALSE	Ndicer	7.887	No	NA	O	0	N02635	0.924791	0.0846075	0.0424857	0.127334	0.0607673	4.73836	-0.388338	-0.986925	0.2013	0.939171	0.482658	0.260518	0.300626	0.122891	0.564622009	0.412089	0.149213	96510	CHH	-0.220907	0	0	0	0	0	0
siRNA	10310	TRUE	24	2.629	No	NA	N	525	F00538	0.825959	0.918699	0.940299	0.161082	0.2778	0.845098	0.94515	0.983831	-0.802821	0.696013	0.0623354	0.0244444	0.0129466	0.122966	0.102334103	0.114864	0.122273	29086	CHH	-0.261357	0	0	2.72099	1	0	0
siRNA	25123	TRUE	24	13.723	No	NA	N	402	M00444	0.936494	0.808279	0.193794	0.299003	0.0196146	2.04467	-0.278689	0.478551	0.240407	-0.200616	0.142695	0.120917	0.0923869	0.123606	0.318387848	0.333607	0.551457	11543	CG	0.250701	0	1	2.60531	0	0	0
siRNA	12883	TRUE	24	2.129	No	NA	F	5402	G00959	0.893868	0.384814	0.650485	0.354706	0.0389715	2.88818	-0.385984	-1.26926	-0.0220816	0.6994	0.40233	0.270721	0.363176	0.123645	0.97157958	0.566913	0.183588	198829	CHH	0.357813	0	1	3.73263	0	0	0
siRNA	18459	TRUE	24	6.905	No	NA	N	2032	J00471	0.0856439	0.614035	0.0708583	0.0747664	0.0202034	0.778151	0.00953546	0.630347	0.194894	0.00621215	0.662958	0.311531	0.445539	0.124037	0.557390956	0.980908	0.985531	2934	CHH	0.353886	0	1	3.30814	0	0	0
siRNA	18993	FALSE	21	394.049	No	NA	O	0	J01068	0.954532	0.263158	0.818049	0.679172	0.0377886	2.79402	0.221576	0.318605	-0.0828154	-0.485479	0.0947448	0.186067	0.257589	0.124085	0.660333805	0.13558	0.13188	16805	CHH	0.316037	0	1	0	0	0	0
siRNA	12842	TRUE	24	2.568	No	NA	N	501	G00929							-0.0254196	0.878493	-0.621412	0.133845	0.222442	0.146167	0.0679762	0.124265	0.167202449	0.965798	0.786126	90193	CHH	0.311606	0	1	2.7007	0	0	0
siRNA	14156	TRUE	24	3.937	No	NA	F	12435	H00698	0.93038	0.719818	0.57377	0.133677	0.243038	-0.477121	0.0274524	0.793124	-0.270346	0.148638	0.392651	0.325623	0.208077	0.124277	0.53237663	0.959794	0.713425	18068	CHH	-0.334588	0	0	4.09468	0	0	0
siRNA	26591	TRUE	24	7.409	No	NA	O	0	N00336	0.0420499	0.714286	0.040619	0.130167	-0.0244738	1.04792	-0.00693874	-0.682869	0.109387	0.0129262	0.263041	0.30237	0.210178	0.124294	0.723645286	0.985598	0.969892	16314	CG	0.627902	0	1	0	0	0	0
siRNA	23038	TRUE	24	9.404	No	NA	N	2464	L00613	0.22488	0.85431	0.0622568	0.0738797	0.138303	1.33579	-0.314198	-0.6116	-0.0569078	0.197707	0.644798	0.246677	0.463267	0.124393	0.853309674	0.422638	0.573534	9769	CHH	-0.0474517	0	0	3.39182	0	0	0
siRNA	20973	TRUE	24	6.614	No	NA	N	4156	K00804	0.880354	0.799563	0.559524	0.212031	-0.020976	2.88224	0.393783	0.723238	0.0135683	0.0633714	0.673956	0.230236	0.408018	0.124464	0.969337629	0.332279	0.852598	694	CHH	-0.19798	0	0	3.61878	0	0	0
siRNA	23626	TRUE	24	3.742		NA	F	38384	L00917							0.641592	-0.871957	-0.0918469	0.286769	0.160349	0.130426	0.0645306	0.124532	0.820462748	0.248976	0.509887	35560	CHH	0.310875	0	1	4.58416	0	0	0
nd-sRNA	26089	FALSE	Ndicer	4.167	No	NA	O	0	M01574	0.27075	0.260054	0.0436893	0.0646094	0.0521625	3.22254	0.0551362	-0.803488	1.14968	-0.731425	0.0369618	0.0158533	0.0071317	0.124613	0.006002073	0.908939	0.358182	1871	CHH	0.307961	0	1	0	1	0	0
nd-sRNA	1964	FALSE	Ndicer	14.992	No	NA	O	0	B00625	0.156863	0.25	0.118644	0.0597403	0.0254576	5.2812	0.555223	-0.782558	0.111134	0.328471	0.00582914	0.275696	0.145302	0.12469	0.761799172	0.263087	0.501163	46483	CHH	0.157629	0	1	0	0	0	0
siRNA	29399	TRUE	24	2.281	Down	1	N	1303	N02604	0.0925926	0.486486	0.0443548	0.118445	-0.103366	2.8138	0.313828	0.973577	0.302024	-0.167063	0.729505	0.257484	0.583494	0.124695	0.575760028	0.617376	0.727317	33133	CG	-0.200279	0	0	3.11528	0	0	0
siRNA	1273	TRUE	24	7.031	No	NA	N	3219	A01164	0.871257	0.443609	0.655804	0.130801	0.112227	1.07918	-0.20405	-0.671127	-0.471522	0.245383	0.899401	0.101964	0.668798	0.124727	0.141245836	0.600285	0.554538	11304	CHH	-0.39149	0	0	3.50786	0	0	0
siRNA	2381	TRUE	24	2.329	No	NA	F	6533	B00950	0.93315	0.957225	0.140271	0.261496	0	0.425969	-0.184268	-1.10114	-0.299898	-0.606969	0.805354	0.274704	0.465555	0.124742	0.546701303	0.764622	0.707341	40607	CHH	-0.401303	0	0	3.81518	0	0	0
siRNA	23618	TRUE	24	8.1	No	NA	O	0	L00914	0.95738	0.964489	0.85312	0.397492	0.114822	1.06695	0.622279	0.579502	0.0741731	-0.0578913	0.576579	0.0702146	0.340285	0.124813	0.790087011	0.0907297	0.881288	1116	CHH	-0.280198	0	0	0	0	0	0
siRNA	18426	TRUE	24	2.303	No	NA	N	4217	J00443	0.938865	0.936922	0.83609	0.335042	0		0.344176	0.997771	0.531321	-0.324607	0.712108	0.180813	0.649903	0.124867	0.292804856	0.642812	0.513163	29829	CHH	0.381809	0	1	3.62511	0	0	0
siRNA	3199	FALSE	24	18.212	Up	2	O	0	B01683	0.953488	0.916894	0.0132013	0.0347418	0.417056	1.40937	-0.136784	0.412357	0.0501623	-0.0149704	0.162445	0.286481	0.214446	0.124892	0.827346615	0.584662	0.973861	16166	CHH	0.268659	0	1	0	0	0	0
siRNA	14415	TRUE	24	2.868	No	NA	N	2100	H00834	0.314261	0.846154	0.0715495	0.0837525	0.0540828	3.28683	0.336073	0.896787	-0.449099	-0.336432	0.366601	0.22034	0.133694	0.124913	0.323909878	0.588516	0.462791	8973	CHH	-0.275889	0	0	3.32243	0	0	0
nd-sRNA	21775	TRUE	Ndicer	49.566	No	NA	F	65004	K01154	0.81571	0.930997	0.573643	0.103881	0.0400052	2.95036	0.0384465	0.472646	-0.150031	0.357256	0.00492919	0.354515	0.257991	0.125013	0.575925663	0.91665	0.361522	64350	CHH	0.303596	0	1	4.81295	0	0	0
nd-sRNA	4401	TRUE	Ndicer	7.692		NA	F	6341	C00490							0.0896271	-0.581818	-0.230142	-0.273162	0.232719	0.421541	0.482136	0.125043	0.516515069	0.837191	0.542033	1401	CHH	0.0615115	0	1	3.80223	0	0	0
siRNA	10440	FALSE	24	2.646	No	NA	N	28	F00750	0.671182	0.834758	0.0840426	0.0456439	0.00787322	2.86203	0.452909	0.86332	0.179114	0.259062	0.832588	0.240891	0.566507	0.125123	0.664357124	0.419514	0.596407	18639	CHH	0.437268	0	1	1.4624	0	0	0
siRNA	5483	TRUE	24	5.619	No	NA	N	207	D00525	0.717949	0.03125	0.043956	0.0202703			-0.167031	0.650428	0.138041	-0.175774	0.53554	0.272889	0.24719	0.125139	0.678755568	0.685832	0.733172	59945	CHH	0.323513	0	1	2.31806	0	0	0
siRNA	4818	TRUE	24	3.09	Down	3	N	710	C00757	0.27881	0.539877	0.320285	0.0963365	-0.0632896	2.86421	0.638333	-1.13664	-0.24285	0.236854	0.354745	0.20707	0.121554	0.12523	0.622028743	0.361406	0.585652	1138	CHH	0.368742	0	1	2.85187	0	0	0
siRNA	14365	TRUE	24	4.493	No	NA	N	2853	H00809	0.327079	0.509934	0.0353717	0.0469554	0.0212354	2.17221	0.0259952	0.761031	0.139984	-0.50007	0.695766	0.290176	0.357793	0.125354	0.704017195	0.954877	0.218833	2126	CHH	-0.434531	0	0	3.45545	0	0	0
nd-sRNA	5900	FALSE	Ndicer	11.32		NA	O	0	D01165							-0.43034	-0.683148	0.114194	-0.136543	0.673823	0.304454	0.409309	0.125484	0.770443986	0.235522	0.758281	31909	CG	0.453683	0	1	0	0	0	0
siRNA	17912	FALSE	23	6.11	No	NA	N	364	I00808							0.0461007	-0.705854	-0.0856133	-0.0163212	0.563312	0.33813	0.325794	0.125508	0.795927356	0.905256	0.988229	14944	CHH	0.437035	0	1	2.56229	0	0	0
siRNA	27122	TRUE	24	10.716	Up	4	F	35104	N00776	0.706157	0.897303	0.0366492	0.0240779	0.155513	4.45607	0.184124	-0.634977	0.057107	-0.0540995	0.285683	0.309605	0.187791	0.125533	0.84314265	0.620609	0.873684	191413	CHH	-0.331215	0	0	4.54537	0	0	0
siRNA	1280	TRUE	24	2.638		NA	F	5294	A01166							-0.120659	0.951263	0.524609	-0.179408	0.0647882	0.199466	0.295873	0.125838	0.316547737	0.81513	0.711154	15966	CHH	0.336278	0	1	3.72387	0	0	0
nd-sRNA	16908	FALSE	Ndicer	6.266		NA	O	0	I00187							-0.984313	1.04278	-0.268566	-0.456506	0.221311	0.434959	0.256604	0.125975	0.60133864	0.340213	0.584625	22995	CHH	0.324233	0	1	0	0	0	0
siRNA	27414	TRUE	24	3.702	No	NA	N	255	N00932	0.739251	0.701493	0.287429	0.102366	0.079432	3.64578	1.02281	-0.800919	0.333311	0.078823	0.04412	0.0226633	0.0120114	0.126221	0.416717815	0.0521409	0.856494	45907	CHH	-0.548014	0	0	2.40824	1	0	0
siRNA	21019	TRUE	24	2.464		NA	N	288	K00835							-0.466965	-1.2669	-0.435389	0.172893	0.775197	0.1896	0.580591	0.126283	0.382131391	0.485265	0.705603	22972	CHH	0.426925	0	1	2.4609	0	0	0
siRNA	26290	TRUE	24	4.902	No	NA	N	370	M01863	0.281142	0.416667	0.163005	0.0604557	0.0597506	4.18511	0.0228013	-0.982171	0.0972049	-0.0638583	0.144375	0.313339	0.21799	0.126286	0.803993947	0.963396	0.862844	37910	CHH	-0.314146	0	0	2.56937	0	0	0
siRNA	18041	TRUE	24	2.729	No	NA	N	2112	I00939	0.279868	0.868852	0.143178	0.155806			-1.03369	0.894048	-0.130087	0.562344	0.100953	0.115769	0.0521224	0.126422	0.810933279	0.11945	0.242221	693	CHH	-0.335377	0	0	3.3249	0	0	0
nd-sRNA	12007	TRUE	Ndicer	17.2	No	NA	O	0	G00115	0.471154	0.566038	0.322581	0.109554	0.0574031	3.99967	-0.545005	0.445756	0.200397	-0.416078	0.00890421	0.123103	0.0579244	0.126874	0.545876271	0.13304	0.550774	44340	CHH	-0.330684	0	0	0	0	0	0
siRNA	16470	TRUE	24	25.787	No	NA	N	1002	H02429	0.655352	0.690722	0.0883534	0.0395161	0.0376764	3.84773	0.156719	0.423625	-0.197848	-0.0298525	0.394847	0.242213	0.164793	0.126907	0.387484516	0.562331	0.915542	22625	CHH	-0.539836	0	0	3.0013	0	0	0
nd-sRNA	7046	FALSE	Ndicer	35.981	No	NA	O	0	D01805	0.787066	0.646941	0.327314	0.149162	0.100506	1.87603	-0.0262984	-0.39756	-0.136192	-0.315361	0.860952	0.605721	0.736015	0.126967	0.637517777	0.935615	0.470254	8828	CHH	-0.324749	0	0	0	0	0	0
siRNA	12363	FALSE	24	3.485	No	NA	N	721	G00547	0.821025	0.214286	0.204412	0.0627915	0.0585546	3.84445	0.162184	-0.897261	-0.824959	-0.22769	0.317545	0.0521813	0.254173	0.127028	0.04216117	0.794375	0.604271	14116	CHH	0.436556	0	1	2.85854	0	0	0
nd-sRNA	14601	TRUE	Ndicer	4.202	No	NA	N	1867	H01007	0.0478873	0.770428	0.0194346	0.0207921	0.022664	1.56031	-0.614235	-0.916636	-0.171696	-0.420125	0.0412809	0.225642	0.604685	0.12711	0.697486576	0.349458	0.383201	51243	CHH	0.230327	0	1	3.27138	0	0	0
siRNA	6690	TRUE	24	16.387	No	NA	F	15444	D01600	0.825503	0.981013	0.708092	0.086915	0.221849		0.382021	0.429961	0.146962	-0.130708	0.520836	0.173212	0.708588	0.127242	0.563608459	0.191182	0.713775	305	CHH	0.372811	0	1	4.18879	0	0	0
siRNA	18297	TRUE	24	2.686	No	NA	N	85	J00223	0.53676	0.463617	0.149871	0.355818	0.117178	2.26126	0.102092	0.865234	0.233173	0.316478	0.518535	0.347895	0.520661	0.127405	0.652448188	0.870725	0.503955	26347	CHH	0.456558	0	1	1.9345	0	0	0
nd-sRNA	5352	FALSE	Ndicer	6.757	No	NA	O	0	D00206	0.721263	0.863636	0.017155	0.0387097	0.164249	4.17525	-0.416367	-0.835279	0.133354	0.300292	0.533651	0.265366	0.347753	0.127427	0.729925749	0.332534	0.582767	13426	CHH	-0.547364	0	0	0	0	0	0
nd-sRNA	5712	FALSE	Ndicer	2.077	No	NA	O	0	D00935							0.553868	-1.34153	-0.277549	0.014045	0.462927	0.268363	0.189644	0.127431	0.657638575	0.507308	0.985921	47282	CHH	-0.291335	0	0	0	0	0	0
siRNA	2508	TRUE	22	2.503	No	NA	F	25711	B01016							-0.66724	-0.785743	0.284292	0.262521	0.0397964	0.259029	0.259864	0.127555	0.562507603	0.312363	0.624085	36828	CHH	-0.172224	0	0	4.41014	0	0	0
siRNA	5985	FALSE	24	2.494	No	NA	N	341	D01217	0.731571	0.842391	0.100815	0.166853	0.0310968	3.19173	0.59162	1.00589	0.457856	0.0877046	0.788399	0.168032	0.769447	0.127625	0.409888638	0.34945	0.850779	80389	CHH	-0.467178	0	0	2.53403	0	0	0
siRNA	13785	TRUE	24	2.981	No	NA	N	1102	H00316	0.632768	0.469388	0.5	0.385685	0.0322994	3.48603	-0.205259	-1.02439	-0.0523615	-0.128788	0.459789	0.404704	0.402809	0.127688	0.916231888	0.791805	0.760964	106387	CHH	-0.378631	0	0	3.04258	0	0	0
siRNA	8552	TRUE	24	4.293	No	NA	N	976	E00683	0.877522	0.938889	0.0528	0.066561	0.0160906	5.73737	0.117584	-0.853526	-0.0410376	0.159248	0.389137	0.363305	0.29976	0.127692	0.914642226	0.83852	0.860562	1667	CHH	-0.374	0	0	2.98989	0	0	0
nd-sRNA	1375	FALSE	Ndicer	1024.83		NA	F	56865	A01195							-0.0852028	0.407589	-0.101555	0.000806341	0.0167202	0.118464	0.0712414	0.127918	0.628480958	0.75835	0.998329	69040	CHH	0.352803	0	1	4.75485	0	0	0
nd-sRNA	3305	FALSE	Ndicer	2.047	No	NA	O	0	B01874	0.909474	0.590517	0.0419162	0.0553132	0.0637259	3.61967	0.750826	-1.15104	0.868005	-0.628504	0.00656597	0.118509	0.0550205	0.128109	0.192360841	0.356843	0.437517	52477	CHH	-0.379491	0	0	0	0	0	0
siRNA	21323	TRUE	24	2.538	No	NA	F	27457	K00986	0.396995	0.162876	0.215354	0.0772575	0.0297945	3.43406	0.339366	0.923906	-0.492705	-0.40617	0.181215	0.234496	0.140648	0.128322	0.320847599	0.626155	0.541915	46632	CHH	-0.150972	0	0	4.43867	0	0	0
nd-sRNA	25470	TRUE	Ndicer	57.94	No	NA	O	0	M00621	0.906687	0.850679	0.754561	0.141825	-0.0243205	3.3865	0.0667197	0.426709	-0.354947	-0.16147	0.0154899	0.164393	0.0845623	0.128328	0.146002841	0.85351	0.711966	0	CHH	-0.185169	1	0	0	0	0	0
nd-sRNA	25108	FALSE	Ndicer	2.069	No	NA	O	0	M00431	0.941919	0.176056	0.0286145	0.0227337	0.112198	4.17757	-0.25466	-1.11465	0.736299	-0.203834	0.0895494	0.175504	0.0994547	0.128452	0.189636453	0.692277	0.748444	12177	CHH	-0.501803	0	0	0	0	0	0
siRNA	14211	TRUE	24	5.302	No	NA	N	884	H00724	0.523996	0.892169	0.19387	0.0717208	-0.0306914	1.88743	0.406546	-0.849126	0.20489	0.01077	0.248229	0.167478	0.0796713	0.128533	0.586818423	0.396707	0.980754	96753	CHH	0.294372	0	1	2.94694	0	0	0
siRNA	10798	TRUE	24	2.794	No	NA	N	136	F01212	0.765163	0.521978	0.0148402	0.0855054	0.0996888	2.81856	-0.415593	0.935496	0.38303	-0.063379	0.436854	0.210113	0.180108	0.128612	0.388921193	0.466251	0.891685	70369	CHH	-0.315627	0	0	2.13672	0	0	0
siRNA	18765	TRUE	24	2.316	No	NA	O	0	J00790							-0.17198	-1.44933	0.70513	0.953195	0.158654	0.169059	0.0840495	0.128663	0.234350028	0.806859	0.0546539	47227	CHH	-0.405146	0	0	0	0	0	0
nd-sRNA	18247	FALSE	Ndicer	4.702	No	NA	O	0	J00135	0.864094	0.929461	0.0245727	0.0329235	0.0282242	4.09341	-0.0337136	-0.809074	-0.0179003	-0.0241012	0.386242	0.453076	0.429142	0.128921	0.966616593	0.940272	0.960489	222573	CG	-0.36424	0	0	0	0	0	0
nd-sRNA	14822	TRUE	Ndicer	5.515	No	NA	F	15023	H01081	0.919643	0.972752	0.67124	0.119004	0.0126109	2.67593	0.0524584	-0.777477	1.67206	0.336614	0.000125919	0.00779362	0.00544221	0.128934	0.000306054	0.929208	0.483847	3140	CHH	0.23498	0	1	4.17679	1	0	0
siRNA	4164	TRUE	24	3.559	No	NA	F	7518	C00405	0.886667	0.872727	0.507246	0.0993915	0.0162098	3.40197	-0.206307	-0.818386	-0.38628	0.293636	0.828242	0.205499	0.590826	0.128946	0.353906507	0.687802	0.501079	18167	CHH	-0.0416611	0	0	3.87616	0	0	0
siRNA	27239	TRUE	24	5.493	No	NA	F	14151	N00823	0.817204	0.93733	0.763158	0.480837	0.161126	2.92108	0.0579109	0.637918	0.638819	0.0260088	0.59561	0.0649536	0.416014	0.129025	0.063838009	0.885331	0.946925	2974	CHH	0.334249	0	1	4.15082	0	0	0
siRNA	1242	TRUE	24	2.742	No	NA	F	14338	A01149	0.965825	0.936416	0.66087	0.187139	0.0200955	2.65944	1.87247	-1.04	0.239412	0.319588	0.00739116	0.00145926	0.0009801	0.129095	0.61305534	0.00378525	0.484643	36122	CHH	0.0677026	0	1	4.15652	1	1	0
siRNA	8290	TRUE	24	2.225	No	NA	N	1917	E00467							1.26955	0.855632	-0.0661311	0.0092053	0.185925	0.0692382	0.193845	0.129179	0.894526674	0.0718629	0.992005	17522	CHH	0.220389	0	1	3.28285	0	0	0
nd-sRNA	10542	TRUE	Ndicer	2.064	No	NA	O	0	F00919	0.577447	0.899875	0.0235849	0.0180686	0.069051	3.32869	0.123598	-1.26701	-0.607724	-1.03806	0.492212	0.324459	0.436672	0.129195	0.46604745	0.872009	0.0684236	18448	CHH	0.319234	0	1	0	0	0	0
siRNA	20960	TRUE	24	8.352	No	NA	N	773	K00798							0.0725371	0.527903	-0.00639614	0.0140829	0.691315	0.390055	0.386478	0.12922	0.982679802	0.836922	0.971214	16122	CHH	0.106295	0	1	2.88874	0	0	0
siRNA	28176	TRUE	24	8.178	No	NA	F	6461	N01405	0.927278	0.632716	0.791851	0.510197	0.167491	0.669007	0.154545	0.514575	0.209351	-0.406779	0.520009	0.250077	0.643831	0.129307	0.445022891	0.655027	0.249003	15167	CHH	0.209176	0	1	3.81037	0	0	0
siRNA	28871	FALSE	24	12.924	No	NA	F	20784	N02092	0.848018	0.337079	0.590476	0.405288	0.0723418	2.12167	-0.449599	-0.536094	-0.11283	0.4911	0.783179	0.105927	0.491002	0.129681	0.660856465	0.155303	0.129448	158285	CHH	-0.227309	0	0	4.31775	0	0	0
siRNA	21913	TRUE	24	5.219	No	NA	N	74	K01233	0.893258	0.975862	0.483516	0.0943396	0		-0.338418	-0.800415	0.156331	0.0316662	0.498731	0.240276	0.223664	0.129713	0.667950612	0.478927	0.937292	79795	CHH	0.263726	0	1	1.87506	0	0	0
siRNA	21906	TRUE	24	2.633	No	NA	N	628	K01226	0.823529	0.896552	0.818182	0.313501	0.049208	2.71012	-0.726223	-0.971309	-0.181696	0.0622024	0.651615	0.142758	0.498463	0.129896	0.707591847	0.200214	0.899867	24943	CHH	0.244347	0	1	2.79865	0	0	0
siRNA	15483	FALSE	24	6.392	No	NA	N	311	H01648	0.273092	0.0909091	0.0196078	0.0247321	-0.00244153	3.041	0.374538	0.661475	0.200663	-0.0764747	0.776465	0.210345	0.637359	0.129983	0.587644059	0.369283	0.826073	4997	CHH	-0.512599	0	0	2.49415	0	0	0
siRNA	24832	TRUE	24	5.662	No	NA	F	34779	M00243	0.875273	0.922244	0.676884	0.149877	0.0138948	3.38358	0.341948	-0.717992	-0.252943	0.0440979	0.475489	0.228898	0.188242	0.130124	0.463512047	0.455858	0.910086	17347	CHH	0.298571	0	1	4.54133	0	0	0
nd-sRNA	1369	TRUE	Ndicer	90.84	No	NA	F	38300	A01192	0.925	0.734127	0.756098	0.146341	0		0.114439	0.732577	0.0865972	0.276516	0.00216544	0.380516	0.457273	0.130128	0.763330964	0.782621	0.565006	103828	CHH	0.352803	0	1	4.58321	0	0	0
siRNA	23204	TRUE	24	6.371	No	NA	N	4414	L00692	0.896845	0.837476	0.139803	0.105821			-0.0412932	0.647048	0.0715709	0.141386	0.382221	0.353251	0.331195	0.130298	0.833696182	0.912363	0.689823	78087	CHH	-0.257709	0	0	3.64493	0	0	0
nd-sRNA	7182	TRUE	Ndicer	2.716		NA	F	15397	D01876							-0.683267	0.991238	-0.69873	-0.226974	0.0225036	0.0746607	0.0320329	0.130343	0.225184622	0.310782	0.715738	8736	CHH	-0.298145	0	0	4.18746	0	0	0
siRNA	21372	TRUE	24	2.742	No	NA	N	196	K01003							-0.13993	-1.16391	0.701132	-0.207815	0.240673	0.189945	0.0986222	0.130462	0.25722702	0.847559	0.629341	20342	CHH	0.506354	0	1	2.29447	0	0	0
siRNA	21706	TRUE	24	4.38	No	NA	F	13367	K01121	0.93643	0.798544	0.612613	0.124925	-0.778151	0.69897	-0.47897	-0.831777	0.417666	0.344978	0.244061	0.135225	0.0955727	0.130473	0.326973917	0.353965	0.435476	157493	CHH	0.441689	0	1	4.12607	0	0	0
siRNA	4547	TRUE	24	4.185	No	NA	N	560	C00557	0.860828	0.813266	0.830229	0.275248	-0.00619225	2.41162	-0.123843	-0.743552	-0.310318	-0.136637	0.862274	0.263925	0.548325	0.130488	0.393375137	0.793534	0.739358	31617	CHH	0.224961	0	1	2.74896	0	0	0
nd-sRNA	5507	TRUE	Ndicer	4.389	No	NA	O	0	D00569	0.0730241	0.686869	0.0123665	0.0278714	0.0974719	3.55362	0.647578	-1.13092	0.125056	-0.0459488	0.169038	0.197084	0.0967859	0.130697	0.817057173	0.268463	0.926788	63848	CHH	0.21357	0	1	0	0	0	0
siRNA	232	TRUE	24	2.651	No	NA	N	193	A00407	0.789474	0.865385	0.71875	0.298755	0.0429608	3.36066	-0.582371	0.871465	0.454952	0.198601	0.181388	0.198111	0.194619	0.130846	0.305456511	0.398503	0.675397	967	CG	0.354469	0	1	2.2878	0	0	0
siRNA	5262	TRUE	24	4.033	No	NA	F	5703	C01342	0.877742	0.842941	0.540905	0.164898	0.0394724	2.41497	-0.3433	-0.739032	-0.12245	0.0781288	0.740549	0.273998	0.531218	0.130999	0.754678704	0.479911	0.851945	61240	CHH	-0.339418	0	0	3.75618	0	0	0
siRNA	28691	TRUE	24	2.994		NA	F	6219	N01980							0.0520926	-1.05229	0.555637	0.24122	0.244944	0.199935	0.0989432	0.131049	0.271307362	0.940868	0.60828	84740	CHH	0.301224	0	1	3.79379	0	0	0
siRNA	1941	FALSE	24	5.128	No	NA	N	1341	B00597	0.07245	0.111111	0.0274841	0.0525705	0.149274	4.32202	-0.614658	0.681009	-0.0737197	0.0385267	0.192817	0.159247	0.0752747	0.131068	0.836449323	0.213045	0.930801	2213	CHH	-0.500078	0	0	3.12775	0	0	0
nd-sRNA	24252	TRUE	Ndicer	11.281	No	NA	O	0	L01545	0.0443154	0.515124	0.0146918	0.0137157	0.0347289	4.95693	-0.0483076	-0.705381	0.164747	0.327413	0.0174416	0.489252	0.353159	0.131085	0.649021847	0.915663	0.478743	67911	CG	-0.279375	0	0	0	0	0	0
siRNA	22769	TRUE	24	4.593	No	NA	N	627	L00460	0.763514	0.235294	0.198347	0.315789	-0.0372701	3.33351	0.181957	0.766393	0.066483	0.13114	0.629627	0.36757	0.457229	0.131206	0.868945647	0.682221	0.733809	9323	CHH	-0.239903	0	0	2.79796	0	0	0
siRNA	11741	TRUE	24	3.702	No	NA	N	600	F01869	0.597056	0.916667	0.0348052	0.0363757	0.0966754	3.52262	0.295813	0.774282	0.445025	-0.121682	0.640383	0.192557	0.737388	0.13132	0.313913077	0.528413	0.791174	6433	CHH	0.224009	0	1	2.77887	0	0	0
nd-sRNA	10053	FALSE	Ndicer	3.259	No	NA	O	0	F00021	0.478582	0.445731	0.0282187	0.0246489	0.011041	3.17816	0.030503	-1.03964	-0.221153	-0.404635	0.64775	0.42582	0.487195	0.131548	0.693194269	0.966208	0.487256	50881	CHH	-0.518775	0	0	0	0	0	0
nd-sRNA	25643	FALSE	Ndicer	5.684	Down	3	N	2697	M00750	0.413094	0.692308	0.0343401	0.0652049	-0.13766	3.53706	-0.501168	0.727169	-0.345066	-0.19985	0.0610615	0.195093	0.0953488	0.131772	0.469859821	0.328658	0.710958	26010	CHH	-0.518421	0	0	3.43104	0	0	0
siRNA	12501	TRUE	24	2.303	No	NA	N	2886	G00693	0.651316	0.914062	0.686747	0.111686	0		0.0953743	1.00695	-0.431012	0.209103	0.179088	0.328305	0.195722	0.131853	0.401023182	0.906143	0.656069	13746	CHH	-0.118858	0	0	3.46045	0	0	0
nd-sRNA	21476	TRUE	Ndicer	2.473	No	NA	F	18870	K01039	0.811279	0.941176	0.567084	0.237567	0.109459	1.70042	0.705894	-1.08305	0.746067	-0.484479	0.0282469	0.19385	0.0994299	0.131966	0.208232977	0.450062	0.508962	26656	CHH	0.401782	0	1	4.27579	0	0	0
siRNA	20022	TRUE	24	2.129	No	NA	N	4216	J01713	0.890665	0.646617	0.688875	0.534217	0.0540705	1.86431	0.600023	-1.28633	0.717126	0.826245	0.201625	0.132163	0.0675857	0.131979	0.230950264	0.379884	0.0904157	1672	CHH	0.380025	0	1	3.625	0	0	0
siRNA	21746	TRUE	24	14.653	No	NA	F	58629	K01138	0.696386	0.852632	0.688608	0.131871	0.0546514	3.46847	-0.0598284	-0.491924	-0.00949758	0.375328	0.369358	0.349597	0.366115	0.132102	0.970576887	0.85248	0.325971	76546	CHH	-0.544311	0	0	4.76812	0	0	0
siRNA	7593	TRUE	24	19.112		NA	F	9235	D02267							-0.0985359	-1.14168	0.0330984	0.0344439	0.05239	0.126407	0.163451	0.132103	0.883827727	0.718999	0.930412	37694	CHH	0.307288	0	1	3.96548	0	0	0
siRNA	7811	TRUE	24	3.459	No	NA	O	0	D02548	0.570056	0.548657	0.0244399	0.0407752	0.0766369	3.05519	-0.121812	0.96623	0.10069	-0.444225	0.415375	0.249985	0.225208	0.132376	0.814686547	0.817386	0.290447	66881	CHH	0.263195	0	1	0	0	0	0
nd-sRNA	14040	FALSE	Ndicer	3.933	No	NA	O	0	H00584	0.905688	0.931937	0.0942074	0.0624684	0.0725365	3.70846	-0.0843034	-1.14858	-0.146789	-0.021897	0.00495381	0.340627	0.447904	0.132421	0.796283546	0.886257	0.966028	1266	CHH	0.30381	0	1	0	0	0	0
siRNA	12520	FALSE	24	3.668	No	NA	N	591	G00710							0.453972	-1.04146	-0.32576	0.123284	0.231606	0.194706	0.151617	0.132517	0.437961194	0.449825	0.802082	124957	CHH	-0.118858	0	0	2.77232	0	0	0
siRNA	16109	FALSE	22	58.305	No	NA	O	0	H02199	0.496836	0.978417	0.130255	0.108493			-0.093503	0.341681	0.0289564	0.0842738	3.15e-05	0.384159	0.300632	0.1327	0.885470539	0.627475	0.846762	8210	CHH	-0.251775	0	0	0	0	0	0
siRNA	9930	TRUE	24	3.763		NA	F	29010	E01711							-0.0724838	-1.00465	-0.0464757	0.0944626	0.655913	0.346287	0.348324	0.132781	0.91903591	0.90505	0.821084	44971	CHH	0.289636	0	1	4.46256	0	0	0
siRNA	18761	TRUE	24	11.868	No	NA	N	485	J00785	0.315647	0.906634	0.0891341	0.128585	-0.0511525	-0.30103	-0.134854	-0.566989	-0.0543158	-0.114901	0.529187	0.334876	0.444157	0.13296	0.837222982	0.674429	0.724644	8233	CHH	-0.405146	0	0	2.68664	0	0	0
siRNA	12464	TRUE	24	2.473	No	NA	F	9292	G00656							-0.987405	-1.15615	0.0610792	0.139781	0.128354	0.15463	0.253863	0.133057	0.905489939	0.278509	0.765993	143467	CHG	-0.367869	0	0	3.96816	0	0	0
siRNA	3897	TRUE	24	2.26	No	NA	N	407	C00272	0.945946	0.757764	0.860417	0.722237	0.158058	2.36141	-0.405419	1.0382	0.278857	0.00542771	0.458887	0.213438	0.183005	0.133218	0.554132089	0.523004	0.991362	77169	CHH	-0.509808	0	0	2.61066	0	0	0
siRNA	14316	TRUE	24	3.92	No	NA	F	11169	H00778	0.865415	0.936508	0.590799	0.135497	0.020646	2.54179	0.479765	-0.934501	-0.259419	0.072725	0.193851	0.191539	0.122313	0.133245	0.531383387	0.345189	0.861106	96720	CHH	0.122322	0	1	4.04805	0	0	0
nd-sRNA	1545	TRUE	Ndicer	206.024	No	NA	F	21374	A01235	0.903226	0.964399	0.505495	0.0521739	0.0412354	1.61101	0.0770389	0.486906	-0.139926	0.0289833	0.0654826	0.258131	0.212509	0.133247	0.554718493	0.804936	0.942721	1636	CG	-0.599732	0	0	4.32991	0	0	0
nd-sRNA	26808	TRUE	Ndicer	9.087	Down	4	N	767	N00564	0.740214	0.268844	0.551181	0.10492	-0.11167	2.52591	0.375229	-0.904983	0.284307	-0.399206	0.175502	0.191463	0.095082	0.133388	0.403617302	0.334701	0.510887	55723	CHH	-0.532116	0	0	2.88536	0	0	0
siRNA	25672	TRUE	24	7.414	No	NA	O	0	M00776	0.873317	0.773585	0.669856	0.11933	-0.139398	1.81403	-0.51268	-0.766485	-0.593516	0.319788	0.819873	0.0377515	0.893791	0.133431	0.071640694	0.239007	0.485398	51402	CHH	0.255115	0	1	0	1	0	0
siRNA	1772	FALSE	24	8.465	No	NA	N	1048	B00332	0.896015	0.910714	0.592388	0.528893	0.0808613	2.78402	-0.486755	0.553524	0.398034	0.096306	0.148976	0.0618387	0.0446974	0.133733	0.17783688	0.193178	0.817284	6315	CHH	0.261674	0	1	3.02078	0	0	0
siRNA	29400	TRUE	24	2.386	Down	1	N	660	N02604	0.0925926	0.486486	0.0443548	0.118445	-0.103366	2.8138	0.555176	0.973375	0.392167	-0.965613	0.798191	0.231035	0.73462	0.133801	0.399046219	0.447775	0.0645201	32490	CG	-0.200279	0	0	2.8202	0	0	0
nd-sRNA	12823	FALSE	Ndicer	41.135	No	NA	F	7949	G00896							0.177972	0.635573	-0.0497363	0.171023	0.000610245	0.348345	0.381168	0.133965	0.859534039	0.658956	0.750783	1487	CHG	0.23335	0	1	3.90037	0	0	0
siRNA	27338	TRUE	24	3.772	No	NA	N	3574	N00895	0.917182	0.932065	0.741527	0.389948	0.0609099	1.86431	0.0441743	-0.830133	0.111947	-0.292299	0.500695	0.342591	0.250298	0.134002	0.785660942	0.936246	0.453108	2552	CHH	-0.107945	0	0	3.55328	0	0	0
siRNA	3693	TRUE	24	2.581	No	NA	O	0	C00173	0.882616	0.883333	0.0749909	0.0442174	0.116506	0.0669468	-1.27797	0.960656	0.676849	0.0547851	0.0547681	0.0430841	0.0228313	0.134232	0.201914836	0.120217	0.903457	14144	CHH	0.273695	0	1	0	1	0	0
nd-sRNA	29580	FALSE	Ndicer	4.832	Up	5	O	0	N02831	0.167401	0.408654	0.164384	0.0682105	0.240045	4.56551	0.797786	-1.1523	-0.034978	0.412397	8.36e-07	0.0707045	0.0309812	0.134239	0.941409928	0.0864612	0.382128	82742	CHH	0.335372	0	1	0	0	0	0
siRNA	12538	TRUE	22	5.532	No	NA	N	584	G00720							0.333761	-0.694993	0.266248	-0.0670385	0.0345565	0.200115	0.098412	0.13451	0.418342412	0.514778	0.865174	71826	CHH	-0.346236	0	0	2.76716	0	0	0
nd-sRNA	5613	FALSE	Ndicer	3.598	No	NA	O	0	D00776	0.948844	0.943696	0.0354201	0.0264771	0.00354976	5.41939	-0.179911	-1.31003	0.377113	0.558428	0.292415	0.474942	0.339033	0.134685	0.576365144	0.817259	0.387052	13632	CHH	0.442426	0	1	0	0	0	0
siRNA	20610	TRUE	24	4.011	No	NA	N	318	K00606	0.48659	0.625	0.163043	0.137274	0.0296323	3.113	0.112465	-0.793078	-0.168159	0.132917	0.662393	0.315143	0.30213	0.134734	0.664200072	0.812649	0.767249	28782	CHH	-0.33238	0	0	2.50379	0	0	0
nd-sRNA	23790	TRUE	Ndicer	6.136		NA	N	705	L01009							-0.58205	-0.718194	-0.275497	-0.271793	0.571891	0.179596	0.790184	0.134749	0.498635964	0.243416	0.668598	66158	CHH	-0.423056	0	0	2.8488	0	0	0
siRNA	22016	TRUE	24	8.1	No	NA	N	4018	K01343	0.845758	0.942387	0.0798005	0.162049	0		-0.0102959	-0.595369	0.115232	-0.0475646	0.554611	0.358393	0.25905	0.134786	0.708737272	0.977849	0.894856	23904	CHH	0.479704	0	1	3.60412	0	0	0
siRNA	25536	TRUE	24	2.012	No	NA	F	5139	M00655	0.891393	0.895652	0.700413	0.26186	-0.0435534	3.43013	-0.224866	-1.16236	0.0834215	0.211574	0.429222	0.337465	0.349918	0.134986	0.896115565	0.755036	0.713663	75843	CHH	-0.243503	0	0	3.71096	0	0	0
nd-sRNA	27396	FALSE	Ndicer	2.664	No	NA	O	0	N00923	0.952756	0.972497	0.0196078	0.0208437	0.0201475	4.11241	-0.925305	-1.29566	-0.220772	0.0258637	0.594599	0.261911	0.647164	0.135013	0.800196234	0.32117	0.962331	37212	CHH	0.206985	0	1	0	0	0	0
nd-sRNA	15421	TRUE	Ndicer	25.491	No	NA	O	0	H01554	0.501916	0.67818	0.347003	0.266183	-0.0513259	5.46475	-0.00209679	-0.8284	0.108167	0.478345	7.26e-06	0.467064	0.358583	0.135431	0.729648223	0.996314	0.391138	3055	CHH	-0.264707	0	0	0	0	0	0
nd-sRNA	26712	FALSE	Ndicer	2.108		NA	O	0	N00473							-0.269316	-0.900778	0.012022	0.320703	0.0228874	0.36955	0.457681	0.135619	0.980027014	0.700093	0.624892	18603	CHH	-0.260779	0	0	0	0	0	0
nd-sRNA	23416	TRUE	Ndicer	30.028	No	NA	F	5978	L00810	0.920455	0.924125	0.78852	0.266228	0.0310842	2.81169	-0.311311	-0.46158	-0.0583427	0.204865	0.739162	0.189702	0.586473	0.135836	0.807934512	0.325682	0.655176	255951	CHH	0.451961	0	1	3.77663	0	0	0
siRNA	9782	TRUE	24	2.294	No	NA	F	14043	E01633	0.602714	0.0489396	0.754026	0.660181	0.0289166	3.23922	0.109011	0.961415	-0.408855	-0.807679	0.259501	0.296244	0.170806	0.13592	0.371128068	0.871905	0.102417	245132	CHH	-0.329426	0	0	4.14749	0	0	0
nd-sRNA	6306	FALSE	Ndicer	16.079	No	NA	N	1100	D01411	0.00925807	0.00892475	0.00866084	0.00708068	-0.0669468	-0.778151	-0.0123266	-0.510071	-0.126921	0.0792818	2.63e-05	0.467289	0.543966	0.135956	0.678804352	0.969328	0.88558	102944	CHH	-0.162738	0	0	3.04179	0	0	0
siRNA	17129	TRUE	24	12.95	No	NA	N	2435	I00316	0.851327	0.871146	0.637145	0.163347			-0.0366258	-0.541116	-0.0946303	0.515568	0.509462	0.310042	0.392598	0.135976	0.715247081	0.913321	0.181015	51144	CHH	0.198054	0	1	3.38668	0	0	0
siRNA	19081	TRUE	24	2.855	Down	4	F	7344	J01101	0.874011	0.938776	0.327065	0.173794	-0.161025	3.53129	0.275809	1.00712	-0.136497	0.254129	0.464124	0.35024	0.312375	0.136104	0.76883854	0.645944	0.607803	61481	CHH	-0.279748	0	0	3.86599	0	0	0
siRNA	2885	TRUE	24	4.711	No	NA	N	2905	B01257	0.182708	0.33032	0.0474934	0.0588235	0.0645197	3.08362	-0.285302	0.707044	0.38761	-0.4822	0.427916	0.216997	0.217137	0.136342	0.338313516	0.517337	0.235957	177979	CHH	-0.282492	0	0	3.4633	0	0	0
siRNA	84	TRUE	24	2.012	No	NA	N	1732	A00193	0.827977	0.92549	0.105323	0.333685	0.0739199	3.04747	-0.300528	1.08909	0.903964	-0.662979	0.528251	0.10003	0.218833	0.136396	0.115814708	0.683953	0.236111	16669	CHH	-0.100451	0	0	3.2388	0	0	0
siRNA	14322	TRUE	24	2.108	No	NA	F	6870	H00782	0.928571	0.969231	0.929134	0.116974	0.045673	2.2313	0.0280847	-1.12384	0.555491	0.0795634	0.326468	0.254855	0.134455	0.13642	0.329658807	0.970163	0.870161	49805	CHH	0.122322	0	1	3.83702	0	0	0
siRNA	29604	TRUE	24	15.683	Down	2	N	424	N02851	0.960656	0.915493	0.0138298	0.100551	-0.35203	3.86523	0.0523854	-0.484597	-0.0193917	-0.00875664	0.484236	0.33859	0.273535	0.136425	0.936504871	0.859322	0.978551	36249	CHH	-0.453418	0	0	2.62839	0	0	0
siRNA	5956	TRUE	24	3.668	No	NA	F	9204	D01197	0.587838	0.939834	0.447368	0.148276	0.0584242	3.72191	0.309552	1.35782	-0.348919	-0.253425	0.0128515	0.233742	0.14985	0.13656	0.481091917	0.600748	0.543411	18177	CHH	0.316232	0	1	3.96402	0	0	0
siRNA	7783	TRUE	24	2.264	Up	3	N	359	D02505	0.289971	0.741206	0.067619	0.132045	0.325385	2.73533	0.199907	0.849984	0.0580584	-0.788416	0.619055	0.386219	0.466449	0.136833	0.908480194	0.723266	0.116846	43648	CHH	0.28091	0	1	2.5563	0	0	0
nd-sRNA	15727	TRUE	Ndicer	2.712	Down	5	O	0	H01922	0.778426	0.0219436	0.00324412	0.0113614	-0.344469	4.85204	2.26731	2.28181	-3.12612	-0.763912	0.0575499	0.0401933	0.0232704	0.136891	0.134341213	0.25763	0.16681	38403	CHH	0.471331	0	1	0	1	0	0
siRNA	4577	TRUE	24	2.89	No	NA	N	2339	C00571	0.406873	0.942308	0.141463	0.0464476	0.0678247	2.72304	-0.225316	0.88123	0.684469	0.0805975	0.522502	0.187254	0.256797	0.137269	0.176207283	0.715011	0.859786	12798	CHH	-0.370073	0	0	3.36922	0	0	0
siRNA	3857	TRUE	24	2.299	No	NA	O	0	C00239	0.78327	0.784314	0.68984	0.125049	-0.124939	-0.477121	-0.114738	0.963551	0.16641	0.349132	0.710327	0.418586	0.412779	0.137276	0.755647378	0.860891	0.476502	31262	CHH	-0.371221	0	0	0	0	0	0
nd-sRNA	25128	FALSE	Ndicer	6.427	No	NA	O	0	M00451	0.91866	0.674833	0.00826446	0.0257985	-0.228479	0.425969	-0.415612	-0.82659	-0.0702037	0.0773404	0.153532	0.333206	0.585997	0.137312	0.868214005	0.357027	0.870469	1425	CHH	0.240485	0	1	0	0	0	0
nd-sRNA	22192	FALSE	Ndicer	2.086	No	NA	O	0	L00083	0.822699	0.91434	0.0487952	0.0808228	0.164747	2.07797	1.23999	-1.8045	0.475859	0.115964	0.0267849	0.284299	0.150674	0.137357	0.632561287	0.277459	0.903352	95350	CHH	-0.208871	0	0	0	0	0	0
siRNA	28189	TRUE	24	2.26	No	NA	N	1976	N01419	0.513889	0.1	0.261372	0.143024	0.11115	1.04139	0.636471	1.15314	-0.603468	0.166016	0.0862396	0.0902087	0.0509471	0.137434	0.205586615	0.305904	0.752458	99711	CHH	0.456547	0	1	3.29601	0	0	0
siRNA	19658	TRUE	24	2.751	No	NA	N	2270	J01382	0.873214	0.288288	0.775766	0.459864	0.0693795	3.52307	0.0808952	0.856966	0.397308	0.0308122	0.620006	0.28318	0.525724	0.137711	0.425955916	0.885929	0.946532	6127	CHH	0.16188	0	1	3.35622	0	0	0
siRNA	21014	TRUE	24	3.915	No	NA	N	928	K00830	0.830808	0.945525	0.82475	0.131056	-0.0290214	2.5892	0.242534	0.853233	0.697483	-0.254913	0.388051	0.0951138	0.602294	0.137761	0.114963963	0.610491	0.607271	6136	CHH	0.426925	0	1	2.96802	0	0	0
nd-sRNA	4179	TRUE	Ndicer	3.594	No	NA	F	5103	C00412	0.909601	0.925692	0.74996	0.115682	0.0289637	1.26324	-0.384382	-0.912019	-0.140396	0.0689853	0.536348	0.371694	0.635685	0.138003	0.765679462	0.533004	0.887211	53708	CHH	0.341078	0	1	3.70791	0	0	0
siRNA	813	TRUE	24	2.208	No	NA	N	3547	A00956	0.8921	0.851638	0.242562	0.117087	0.0712753	4.13173	-0.334545	1.26466	-0.0374778	-0.269068	0.447107	0.35111	0.233813	0.138186	0.949878355	0.656045	0.576617	31586	CHH	0.494728	0	1	3.54998	0	0	0
nd-sRNA	15858	TRUE	Ndicer	7.666	No	NA	N	373	H02046	0.779874	0.866071	0.0714286	0.0811966	0.0669468		-0.0714492	0.556372	0.116601	-0.504582	0.000680612	0.445475	0.428183	0.138237	0.740237532	0.887208	0.369969	114790	CHH	0.351739	0	1	2.57287	0	0	0
siRNA	23223	TRUE	24	5.975	No	NA	F	8126	L00701	0.883914	0.927869	0.608955	0.101927	0.0579919	-0.778151	0.525271	-0.68968	0.130303	0.423744	0.176202	0.145519	0.0677009	0.138318	0.716757871	0.227241	0.302303	10254	CHH	0.273643	0	1	3.90993	0	0	0
siRNA	1237	TRUE	24	14.015	No	NA	O	0	A01148	0.863462	0.919242	0.640777	0.185423			0.313714	-0.4852	0.0237809	0.0481899	0.217345	0.190983	0.0957648	0.138355	0.924966683	0.327166	0.881161	20265	CHH	0.103481	0	1	0	0	0	0
nd-sRNA	11537	TRUE	Ndicer	2.438	No	NA	O	0	F01687							0.092617	-1.60724	-0.0513893	0.438488	0.0507457	0.397608	0.314245	0.138497	0.942982419	0.88625	0.442935	5009	CHH	0.157928	0	1	0	0	0	0
siRNA	27498	TRUE	24	2.525	No	NA	F	19579	N00968	0.871571	0.111111	0.594828	0.321412	-0.1214	2.62325	-0.268746	-0.999301	0.00249112	0.011818	0.371743	0.320648	0.377968	0.138577	0.99620609	0.645302	0.979236	3481	CHH	0.196772	0	1	4.29181	0	0	0
siRNA	13310	TRUE	24	15.427	No	NA	N	1613	G01216	0.837461	0.973214	0.293496	0.0318901	-0.0523881	1.55226	0.123462	-0.481158	0.189611	0.259277	0.228367	0.372374	0.213462	0.138645	0.502679383	0.641256	0.543507	10602	CHH	0.227083	0	1	3.2079	0	0	0
nd-sRNA	23974	FALSE	Ndicer	4.215	Up	1	O	0	L01155	0.5666	0.685185	0.417857	0.117766	0.168725	4.83009	-0.114664	-1.07052	0.689629	-0.537768	0.0430671	0.164246	0.0798553	0.138709	0.144308181	0.853679	0.312819	42865	CHH	-0.182004	0	0	0	0	0	0
siRNA	26497	FALSE	24	3.142	No	NA	N	149	N00226	0.772011	0.526651	0.0356295	0.0248112	0.0539361	2.77464	-0.123291	0.80629	-0.291359	0.66423	0.410932	0.336328	0.193207	0.138764	0.504778339	0.819179	0.154511	11677	CHH	0.371761	0	1	2.17609	0	0	0
siRNA	14217	TRUE	24	2.89	No	NA	N	1579	H00729	0.798582	0.933333	0.0450759	0.0813111	0.0787523	3.91164	0.0697596	-0.999343	0.0804174	0.302929	0.522702	0.368889	0.261377	0.138809	0.856035953	0.897498	0.558242	27509	CHH	0.294372	0	1	3.19866	0	0	0
siRNA	23965	TRUE	24	6.949	No	NA	N	297	L01143	0.635897	0.803089	0.657718	0.154448	0.176091	0.30103	0.0430723	-0.659311	-0.197458	-0.238946	0.751521	0.336609	0.403703	0.138938	0.559978426	0.918418	0.552137	16830	CHH	-0.467464	0	0	2.47422	0	0	0
siRNA	15435	TRUE	24	2.251		NA	O	0	H01577							0.397026	-1.08002	-0.405047	0.190352	0.536005	0.232693	0.214817	0.139363	0.447654545	0.550296	0.712649	84585	CHH	0.288187	0	1	0	0	0	0
siRNA	350	FALSE	24	79.737	No	NA	O	0	A00545	0.232614	0.888889	0.037892	0.0286297	0.0172678	2.02462	0.316449	0.335217	0.329942	-0.556251	0.00104652	0.0600948	0.998143	0.139506	0.097844415	0.158422	0.243397	38043	CHH	-0.359252	0	0	0	0	0	0
siRNA	11471	TRUE	24	2.964	No	NA	N	29	F01645	0.853511	0.85445	0.505855	0.249908	0.109987	1.57015	0.297771	-1.16444	0.108839	0.0264726	0.390328	0.29764	0.179831	0.139573	0.826292917	0.629673	0.952435	15947	CHH	-0.217839	0	0	1.47712	0	0	0
nd-sRNA	19447	TRUE	Ndicer	3.772	No	NA	O	0	J01266	0.593407	0.801471	0.384615	0.0377604	0.043685	2.84891	-0.476461	-0.67075	0.41653	-0.0360807	0.00362326	0.34821	0.25724	0.139595	0.417507177	0.473014	0.958933	14354	CHH	-0.333435	0	0	0	0	0	0
siRNA	11813	FALSE	24	2.251	No	NA	N	970	F01961							-0.297523	0.796242	-0.372693	0.395011	0.125235	0.322445	0.17622	0.13967	0.442680726	0.636216	0.435898	12626	CHH	-0.17082	0	0	2.98722	0	0	0
siRNA	491	FALSE	24	2.281	Up	2	O	0	A00723	0.82238	0.862524	0.547414	0.243446	0.422225	1.88461	0.276762	-1.14011	0.243507	0.218627	0.184544	0.368841	0.228342	0.139751	0.694663953	0.66243	0.700938	30500	CHH	0.305252	0	1	0	0	0	0
siRNA	27567	TRUE	24	3.311	No	NA	N	482	N00980	0.758089	0.0325444	0.565847	0.283951	0.0731783	2.26756	0.0886198	0.725239	0.332418	-0.356369	0.129851	0.310897	0.564733	0.139766	0.476539726	0.866147	0.42772	66060	CHH	0.367479	0	1	2.68395	0	0	0
siRNA	18664	TRUE	24	2.229	No	NA	N	954	J00688	0.533937	0.739884	0.300163	0.0794882	0.198046	0.812913	0.764733	-1.16125	0.462634	0.204701	0.0379902	0.108308	0.0560966	0.139834	0.401927278	0.18819	0.688359	42472	CHH	0.32971	0	1	2.98	0	0	0
siRNA	29493	FALSE	24	8.139	Down	1	N	401	N02711	0.283224	0.798039	0.0419463	0.053695	0.00327328	3.74261	-0.511301	0.592022	-0.328215	0.322393	0.12379	0.0865181	0.043982	0.13993	0.28515129	0.201881	0.415819	21654	CG	-0.436028	0	0	2.60423	0	0	0
siRNA	3767	TRUE	24	2.116		NA	N	2004	C00207							-0.220011	-1.16545	0.673711	0.186831	0.157415	0.176002	0.0907878	0.139943	0.253502834	0.716074	0.698259	9929	CHH	-0.32681	0	0	3.30211	0	0	0
siRNA	11668	TRUE	24	10.677	No	NA	N	336	F01797	0.428571	0.00740741	0.318841	0.134715	-0.180636	2.7087	-0.0960309	0.528728	0.0964828	0.0804394	0.393996	0.397662	0.360932	0.140035	0.73153693	0.810646	0.8115	6030	CHH	-0.336765	0	0	2.52763	0	0	0
siRNA	29066	TRUE	24	2.781	No	NA	N	4436	N02230	0.963899	0.178571	0.0286853	0.0243682	0.0587538	4.10649	-0.495044	-0.992323	-0.295891	-0.397908	0.698649	0.233266	0.630154	0.140035	0.546084677	0.481816	0.363836	0	CHH	0.39992	1	1	3.64709	0	0	0
siRNA	20054	FALSE	24	4.971	No	NA	N	1103	J01756	0.454545	0.6	0.186992	0.182735	0.0919929	2.30175	0.303781	-1.01418	0.203437	0.326477	0.125905	0.240325	0.124753	0.140314	0.603155823	0.573146	0.404513	75719	CHH	-0.383338	0	0	3.04297	0	0	0
nd-sRNA	27734	FALSE	Ndicer	3.985	No	NA	O	0	N01061	0.867868	0.86645	0.485577	0.228203	0.167905	4.37749	0.763151	1.86048	0.383764	0.438665	5.82e-05	0.112052	0.425699	0.140422	0.518916431	0.237132	0.411216	3082	CHH	-0.351135	0	0	0	0	0	0
nd-sRNA	1377	FALSE	Ndicer	1637.2		NA	F	29719	A01195							-0.0525871	0.369757	-0.202632	-0.0353041	0.0139478	0.325992	0.189911	0.140427	0.402781579	0.862413	0.918177	41894	CHH	0.352803	0	1	4.47305	0	0	0
siRNA	18813	TRUE	24	5.032	No	NA	N	4927	J00870	0.701607	0.00657895	0.0656863	0.147893	-0.0592772	3.02305	-0.0963865	-0.717402	-0.261592	-0.0941222	0.857432	0.314428	0.525502	0.140467	0.487290127	0.834356	0.819696	4932	CHH	-0.0834394	0	0	3.69267	0	0	0
siRNA	22789	TRUE	24	2.494	No	NA	N	268	L00483	0.984733	0.742857	0.810039	0.300838	-0.0596426	3.90519	-0.058534	-0.999901	0.299093	-0.0403851	0.419406	0.359355	0.232364	0.140487	0.562235018	0.937226	0.933321	39939	CHH	-0.179544	0	0	2.42975	0	0	0
siRNA	12466	FALSE	22	5.21	No	NA	F	6213	G00656							2.44165	1.68664	0.485286	0.537705	1.02e-06	0.0167093	0.216396	0.140545	0.310870929	0.169832	0.59526	140388	CHG	-0.367869	0	0	3.79337	1	0	0
nd-sRNA	15903	FALSE	Ndicer	9.547	No	NA	N	2914	H02074	0.878378	0.939863	0.75398	0.044586	-0.0982581	1.59476	0.0988737	-0.629271	0.078136	-0.00520923	0.373602	0.584849	0.444717	0.140552	0.809015123	0.822996	0.994688	22506	CHH	0.405522	0	1	3.46464	0	0	0
siRNA	15021	TRUE	24	5.862	No	NA	N	2701	H01164	0.885305	0.635484	0.68616	0.136828	0.00692117	2.09167	0.118245	-0.759524	0.0713159	0.37406	0.248169	0.359915	0.239588	0.140814	0.854833057	0.776211	0.334134	157258	CHH	-0.236698	0	0	3.43169	0	0	0
siRNA	10503	TRUE	24	7.8	No	NA	N	1161	F00837	0.00690412	0.431818	0.00603578	0.00478668	0		0.0146961	-0.60972	0.515608	0.0052228	0.196081	0.109931	0.0496836	0.140832	0.104298548	0.96956	0.988446	5284	CG	-0.489137	0	0	3.06521	0	0	0
siRNA	21393	TRUE	24	2.894	No	NA	N	1420	K01013	0.963073	0.875901	0.775877	0.148203	0.239992	1.92514	0.0591418	0.780005	0.0790798	-0.173627	0.611832	0.402496	0.439791	0.140975	0.859623501	0.911235	0.710822	0	CHH	-0.184789	1	0	3.15259	0	0	0
siRNA	17753	TRUE	24	6.762	No	NA	O	0	I00668	0.625806	0.732984	0.22	0.168291	0.0339216	2.56859	-0.121241	0.640693	0.00570459	-0.0285303	0.409907	0.35942	0.262219	0.141027	0.98585849	0.75599	0.935055	14514	CHH	0.292058	0	1	0	0	0	0
siRNA	13415	TRUE	24	3.524	No	NA	N	1342	G01305							0.800596	-0.945455	-0.714619	0.0655896	0.116974	0.0450464	0.0385669	0.141182	0.113372769	0.216352	0.873858	31801	CHH	0.238275	0	1	3.12808	1	0	0
siRNA	1756	TRUE	24	2.486	No	NA	N	182	B00310	0.911111	0.719397	0.163636	0.118393	-0.0291204	2.19957	-0.296195	-1.21466	0.13144	0.321718	0.366991	0.331622	0.30194	0.141219	0.814054275	0.628351	0.474887	5062	CG	-0.278484	0	0	2.26245	0	0	0
siRNA	3319	TRUE	24	2.633	No	NA	N	167	B01915	0.915365	0.778358	0.708566	0.292026	0.001562	2.77839	1.30321	-1.03192	-0.64377	-0.0159659	0.025802	0.0126137	0.00558476	0.141261	0.165854814	0.0505739	0.97387	116893	CHH	0.42721	0	1	2.22531	1	0	0
siRNA	17961	TRUE	24	2.221	Up	3	N	507	I00861	0.960084	0.903846	0.0215622	0.0296515	0.333436	2.79888	0.0921794	1.0146	0.358107	-0.316978	0.616773	0.300946	0.488196	0.141265	0.476398648	0.876786	0.558673	57656	CHH	-0.223097	0	0	2.70586	0	0	0
siRNA	29601	TRUE	24	12.628	No	NA	N	4181	N02849	0.635593	0.913043	0.0462687	0.0701232	0.30103	1.85228	0.24355	-0.541133	-0.301018	0.135523	0.468419	0.179909	0.17294	0.141299	0.277029663	0.484586	0.728392	44991	CHH	-0.453418	0	0	3.62138	0	0	0
siRNA	20269	FALSE	24	14.871	No	NA	N	83	K00287	0.0243201	0.930913	0.0341923	0.0654412	0.0188534	2.79681	-0.185503	0.661172	0.406749	0.948803	0.163978	0.183554	0.232657	0.141423	0.180373815	0.585578	0.300763	2392	CHH	-0.168466	0	0	1.92428	0	0	0
siRNA	241	TRUE	24	26.647	Up	1	N	2071	A00430							0.15433	-0.419059	-0.418627	-0.0886388	0.0980183	0.0528358	0.114835	0.141601	0.061955129	0.545856	0.76656	83563	CHH	-0.609068	0	0	3.31639	0	0	0
siRNA	10519	FALSE	24	2.968	No	NA	N	373	F00888							-0.05642	0.902095	-0.143067	-0.351253	0.607489	0.409066	0.288028	0.141627	0.767889424	0.924212	0.438924	3339	CHH	0.180229	0	1	2.57287	0	0	0
nd-sRNA	16340	TRUE	Ndicer	8.835	No	NA	N	1443	H02320	0.0771144	0.760331	0.0707657	0.156418	-0.00734864	1.68723	0.233482	0.634862	0.353747	-0.363443	0.500975	0.234938	0.680785	0.141726	0.351948318	0.61096	0.436948	2753	CHH	-0.423358	0	0	3.15957	0	0	0
siRNA	1957	FALSE	24	4.467	No	NA	N	585	B00621							0.644761	0.735169	0.98003	-0.152556	0.787211	0.0171315	0.861117	0.141782	0.014418309	0.147275	0.725073	61097	CHH	0.157629	0	1	2.7679	1	0	0
siRNA	26572	TRUE	24	2.416	No	NA	N	363	N00316	0.882854	0.304688	0.736613	0.387296	0.176091	0.726999	-0.129129	0.853074	0.11184	0.0222036	0.429352	0.383169	0.35117	0.141988	0.822551127	0.834863	0.964614	70840	CHH	-0.415102	0	0	2.5611	0	0	0
siRNA	18941	TRUE	24	2.646	No	NA	O	0	J01009	0.50169	0.965686	0.0526316	0.0846336	0.133625	2.47129	-0.450651	0.911341	0.151421	-0.161844	0.196353	0.301941	0.232466	0.142004	0.74763195	0.53507	0.745898	32916	CHH	-0.406051	0	0	0	0	0	0
siRNA	8588	TRUE	24	6.445	No	NA	F	11419	E00716	0.398496	0.345238	0.0100287	0.0078125	-0.204981	1.19957	0.451922	0.586775	0.414255	-0.232727	0.969423	0.0809361	0.940835	0.142007	0.20409356	0.245904	0.555128	1557	CHH	0.293921	0	1	4.05767	0	0	0
siRNA	2565	TRUE	24	3.129	Down	1	N	744	B01060	0.760355	0.893204	0.681319	0.158246	-0.0722821	3.46439	-1.29498	-1.07521	0.287653	-0.435385	0.0458198	0.0266703	0.0425568	0.142105	0.499143679	0.0686779	0.346774	21598	CHH	-0.176022	0	0	2.87216	1	0	0
miRNA	465	FALSE	miRNA	19.59	No	NA	N	3270	A00692							-1.43669	-1.23271	0.39922	-2.09361	0.302009	0.187501	0.219038	0.142237	0.65309232	0.0505269	0.159062	3864	CHH	-0.526411	0	0	3.51468	0	0	0
siRNA	13637	TRUE	24	16.266	No	NA	O	0	H00207							0.00174422	0.436529	-0.00433724	0.03731	0.634674	0.372594	0.323411	0.142529	0.985902722	0.994993	0.904397	57709	CHH	0.285419	0	1	0	0	0	0
siRNA	3966	TRUE	24	5.362	No	NA	N	3428	C00288	0.925827	0.880503	0.715764	0.189582	0.0662767	3.06917	0.20689	-0.784089	0.641214	-0.128043	0.157929	0.0948333	0.0473897	0.142565	0.080439249	0.665207	0.742275	439	CHH	0.33139	0	1	3.53517	0	0	0
siRNA	4997	FALSE	24	3.642	No	NA	N	1766	C00917							0.046776	0.736968	-0.00372721	0.0189749	0.378175	0.427681	0.395737	0.14258	0.992999781	0.9227	0.961784	96276	CHH	0.368061	0	1	3.24724	0	0	0
siRNA	9581	TRUE	24	2.547	No	NA	N	725	E01429	0.92459	0.92381	0.789116	0.205466	0.0771783	2.43243	-0.00897779	0.928072	-0.624293	-0.0480479	0.39922	0.265066	0.137598	0.142586	0.203845172	0.990589	0.913218	29233	CHH	0.214786	0	1	2.86094	0	0	0
nd-sRNA	15500	FALSE	Ndicer	8.517	No	NA	O	0	H01668	0.845909	0.242222	0.0377498	0.0561586	0.0330104	5.51501	0.512281	-0.980401	0.3344	0.057329	8.4e-06	0.209563	0.11543	0.142663	0.473538162	0.289927	0.924346	5841	CHH	0.228969	0	1	0	0	0	0
siRNA	8319	TRUE	24	4.198	No	NA	O	0	E00488							-0.112125	0.763262	-0.0664252	-0.148834	0.611532	0.376036	0.261	0.142732	0.867811734	0.826014	0.740198	55762	CHH	0.176225	0	1	0	0	0	0
nd-sRNA	17237	TRUE	Ndicer	7.388		NA	F	57580	I00343							0.0489991	0.705809	0.287021	0.428656	0.157549	0.27075	0.447319	0.142748	0.466561426	0.90869	0.333138	130385	CHH	0.0998611	0	1	4.76028	0	0	0
siRNA	21148	TRUE	24	7.309	No	NA	N	3700	K00920	0.885604	0.0145199	0.763554	0.278986	-0.00245304	4.09951	-0.0851033	-0.641796	-0.193738	0.188095	0.846627	0.308839	0.507126	0.142818	0.545142073	0.840622	0.608296	28168	CHH	0.218744	0	1	3.56832	0	0	0
siRNA	11694	TRUE	24	2.077	No	NA	O	0	F01823	0.699104	0.860045	0.375973	0.0816681	0.0366774	3.06527	-0.392964	-1.71818	0.250676	0.849854	0.176224	0.299621	0.231712	0.142853	0.661837046	0.652294	0.0720096	69028	CHH	-0.135781	0	0	0	0	0	0
nd-sRNA	20796	FALSE	Ndicer	4.619	No	NA	N	1023	K00724							-0.293821	0.654735	0.37774	-0.366471	0.388259	0.312015	0.283236	0.142873	0.382503771	0.578452	0.575228	4990	CHH	-0.136423	0	0	3.0103	0	0	0
nd-sRNA	8565	FALSE	Ndicer	2.416	No	NA	O	0	E00700	0.582715	0.034965	0.100127	0.0792461	-0.064045	4.58839	-0.39676	-1.32835	0.642907	-0.728958	0.393212	0.332991	0.258449	0.143034	0.491174494	0.661592	0.245086	20871	CHH	-0.2405	0	0	0	0	0	0
siRNA	3851	TRUE	24	4.798	No	NA	N	3318	C00236	0.873874	0.901926	0.69869	0.079638	-0.00422674	2.31281	0.172474	-0.768543	-0.12109	-0.0309409	0.307064	0.358006	0.30224	0.14304	0.752044123	0.753055	0.946909	7226	CHH	-0.216005	0	0	3.52101	0	0	0
nd-sRNA	6138	FALSE	Ndicer	3.277	No	NA	N	15	D01294	0.855197	0.879121	0.301178	0.158929	-0.00847749	2.65063	-0.394931	0.92898	-0.309578	0.435307	0.0613563	0.189085	0.0975644	0.143311	0.57642286	0.483656	0.39813	23247	CHH	0.313826	0	1	1.20412	0	0	0
siRNA	1721	FALSE	24	23.883	No	NA	N	693	B00252							-0.0210403	-0.409427	-0.0211066	0.224279	0.250557	0.392408	0.392705	0.143386	0.921424339	0.937623	0.472645	58163	CHH	-0.301414	0	0	2.84136	0	0	0
siRNA	28728	TRUE	24	2.938	No	NA	N	1304	N02000	0.8	0.9	0.771429	0.280591	-0.0669468	-0.778151	0.572253	-0.991809	-0.248192	0.0137098	0.418847	0.241905	0.149793	0.143496	0.605555112	0.371878	0.975528	20392	CHH	0.306534	0	1	3.11561	0	0	0
siRNA	18786	FALSE	24	3.49	No	NA	N	335	J00818	0.615108	0.763158	0.213592	0.145862	0.0417298	3.41719	0.0552789	-0.775801	0.356444	-0.520029	0.0328393	0.276646	0.151082	0.143498	0.384687594	0.9288	0.229559	29473	CHH	0.169567	0	1	2.52634	0	0	0
nd-sRNA	5344	FALSE	Ndicer	27.269	No	NA	N	958	D00179	0.41691	0.603448	0.0179693	0.0220248	0.0251448	3.36439	-0.417206	-0.444213	-0.171384	-0.0112869	0.000993789	0.175135	0.796994	0.143599	0.548449843	0.237331	0.983272	35246	CHH	-0.457559	0	0	2.98182	0	0	0
siRNA	12263	TRUE	24	2.173	No	NA	O	0	G00439	0.824	0.301075	0.151515	0.266055	0.112739	1.77208	0.101926	1.09348	-0.136709	-0.19919	0.650737	0.386154	0.30704	0.143705	0.809678339	0.882938	0.684807	18204	CHH	0.182159	0	1	0	0	0	0
siRNA	20415	TRUE	24	2.642	No	NA	N	1534	K00448	0.946523	0.0788804	0.0210351	0.0477317	-0.0193264	2.96825	0.0354948	0.875656	0.361796	-0.383121	0.778345	0.27875	0.484352	0.143876	0.40858368	0.950929	0.450252	1655	CHH	-0.257958	0	0	3.18611	0	0	0
siRNA	4565	TRUE	24	3.268	Up	4	N	1343	C00565	0.756522	0.0229885	0.296296	0.0689655	0.379404	3.01641	0.723653	-0.9874	-0.876974	0.0949494	0.045961	0.0180396	0.0167894	0.143903	0.045252575	0.184858	0.81487	36027	CHH	0.251247	0	1	3.1284	1	0	0
siRNA	10389	TRUE	24	2.777	No	NA	N	1172	F00668	0.63745	0.878484	0.191919	0.130501	0.1989	1.33579	-0.107299	0.960242	-0.0198193	-0.167776	0.611622	0.432137	0.33476	0.144059	0.968016054	0.852881	0.736587	19112	CHH	-0.30909	0	0	3.0693	0	0	0
siRNA	12044	TRUE	24	2.412	No	NA	N	690	G00204	0.201536	0.576923	0.0229759	0.0336212	-0.0569123	2.88865	-0.0339072	-1.0304	-0.114142	-0.140873	0.528243	0.402524	0.400928	0.144082	0.817245219	0.949888	0.800265	74816	CHH	-0.273057	0	0	2.83948	0	0	0
siRNA	23729	TRUE	24	2.316	Down	2	F	20265	L00963	0.851119	0.769682	0.671911	0.11237	-0.0783591	3.10828	-0.413491	1.0034	-0.019352	-0.11127	0.391828	0.276663	0.164201	0.144195	0.968752024	0.489552	0.823746	0	CHH	0.3108	1	1	4.30677	0	0	0
siRNA	27588	TRUE	24	3.828	No	NA	N	674	N00991	0.814286	0.920455	0.0114943	0.0102041	0.0669468		-0.321143	-0.999343	-0.195682	0.276922	0.285623	0.250994	0.484081	0.144293	0.634630273	0.53175	0.494519	36919	CHH	0.230481	0	1	2.8293	0	0	0
nd-sRNA	14927	FALSE	Ndicer	6.214	No	NA	F	15676	H01108	0.962547	0.889888	0.8	0.136701	0.0449296	2.61314	-0.262273	0.572614	0.200151	-0.916573	0.0942561	0.115453	0.0951268	0.144317	0.5299578	0.480102	0.0972148	14459	CHH	-0.377763	0	0	4.19526	0	0	0
siRNA	18367	FALSE	24	3.09	Down	3	N	2463	J00341	0.586826	0.857678	0.377926	0.212235	-0.0594995	3.65049	-0.427242	-1.08118	-0.103279	0.314315	0.74155	0.298701	0.457156	0.144545	0.830405191	0.504225	0.48366	20524	CHH	0.426578	0	1	3.39164	0	0	0
siRNA	4409	TRUE	24	2.733	No	NA	N	2900	C00492	0.916376	0.727273	0.683246	0.0711249	-0.221849	-0.176091	-0.384957	0.810737	-0.302284	0.1347	0.308906	0.292729	0.157813	0.144563	0.528736821	0.533383	0.793904	6612	CHH	-0.118223	0	0	3.46255	0	0	0
siRNA	3194	TRUE	24	2.212	No	NA	N	393	B01674	0.0359372	0.64424	0.0255921	0.0208774			-0.797094	-1.20353	0.162129	-0.353389	0.41678	0.177311	0.229854	0.144567	0.772032728	0.221198	0.464969	34723	CHH	0.187461	0	1	2.5955	0	0	0
siRNA	18271	TRUE	24	4.663	No	NA	N	2069	J00204	0.619808	0.0176072	0.486405	0.212133			0.392535	-1.00506	0.0458022	-0.146988	0.239425	0.275128	0.153925	0.144668	0.911483759	0.476014	0.713332	12927	CHH	0.333653	0	1	3.31597	0	0	0
nd-sRNA	5782	FALSE	Ndicer	3.072	No	NA	O	0	D01017	0.827869	0.825806	0.692308	0.386803	-0.00806152	4.88823	0.214947	1.7455	-0.143499	0.498898	0.0371966	0.323117	0.274132	0.144718	0.85199464	0.773762	0.343984	28149	CHH	-0.307834	0	0	0	0	0	0
siRNA	3178	TRUE	24	17.921	Up	2	F	7870	B01645	0.309446	0.953901	0.235174	0.335777	0.282605	1.72564	0.236163	-0.459022	-0.171797	-0.139264	0.369911	0.175892	0.129701	0.14483	0.473868874	0.391747	0.649432	0	CHH	0.274625	1	1	3.89603	0	0	0
siRNA	14654	TRUE	24	3.49	No	NA	N	756	H01027	0.891447	0.447674	0.86121	0.118963	0.0830775	3.0148	-0.773453	0.788998	-0.434631	0.138251	0.198441	0.113463	0.0593592	0.144954	0.313411039	0.200677	0.735278	0	CHH	0.348706	1	1	2.8791	0	0	0
siRNA	2412	TRUE	24	6.87	No	NA	F	28392	B00966	0.946113	0.902344	0.0275527	0.0493927			-0.354953	-0.712323	-0.430215	-0.115749	0.727132	0.143177	0.825026	0.144966	0.204264492	0.454242	0.748612	15171	CHH	-0.337092	0	0	4.45321	0	0	0
siRNA	27302	TRUE	24	12.737	No	NA	N	151	N00877	0.949335	0.967273	0.0118887	0.012766	-0.116506	0.875061	0.183475	0.441656	0.256533	0.216652	0.806871	0.287939	0.808121	0.14506	0.338043847	0.562849	0.523692	2294	CHH	0.313498	0	1	2.18184	0	0	0
nd-sRNA	12326	TRUE	Ndicer	16.539		NA	N	222	G00515							-0.306818	-0.475949	0.352436	-0.286606	0.0241826	0.50734	0.35277	0.145081	0.350352714	0.519761	0.625854	28588	CHH	0.309062	0	1	2.3483	0	0	0
nd-sRNA	7334	FALSE	Ndicer	9.621		NA	O	0	D01995							-0.410426	-0.463334	0.117883	-0.343617	0.0319715	0.410719	0.468086	0.145089	0.732381819	0.389742	0.63276	4111	CHH	0.428015	0	1	0	0	0	0
nd-sRNA	12818	TRUE	Ndicer	6.701	No	NA	F	9507	G00893	0.944767	0.870647	0.75557	0.051453	-0.0449671	0.962211	0.343837	0.708697	0.292544	-0.000365012	0.861783	0.220348	0.672746	0.145337	0.517036098	0.500236	0.999388	6541	CHG	0.23335	0	1	3.97809	0	0	0
siRNA	23438	TRUE	22	5.484	No	NA	F	8212	L00824	0.864207	0.821256	0.521834	0.34008	0.0401172	1.29373	0.181092	0.608249	-0.262594	-1.01329	0.0956632	0.271599	0.169934	0.145474	0.409527304	0.676066	0.0159144	10108	CHH	0.360105	0	1	3.9145	0	0	1
siRNA	23321	TRUE	24	2.138		NA	N	1840	L00754							-0.100673	0.828176	-0.103672	0.19902	0.209425	0.440416	0.339829	0.145616	0.84218599	0.8881	0.679003	9333	CHH	0.251397	0	1	3.26505	0	0	0
siRNA	7799	TRUE	24	2.099	No	NA	N	4202	D02531	0.964228	0.819853	0.0234234	0.00805352	0.0325608	3.07213	0.0991484	1.23507	0.0639735	-0.425731	0.494636	0.398328	0.411632	0.145646	0.92905408	0.899735	0.371767	19968	CHH	0.263195	0	1	3.62356	0	0	0
nd-sRNA	9700	FALSE	Ndicer	6.484	No	NA	O	0	E01566							-0.0047827	-0.894861	-0.12558	0.857613	5.81e-05	0.378061	0.373653	0.145748	0.754398528	0.99118	0.150125	6098	CHH	-0.385424	0	0	0	0	0	0
siRNA	29821	TRUE	24	4.563	No	NA	N	99	N03226	0.377987	0.902752	0.0800942	0.230288	-0.0429469	3.41692	0.197597	0.650592	0.440665	-0.475996	0.78254	0.173338	0.679406	0.145953	0.202082521	0.671246	0.252012	120232	CHH	-0.434207	0	0	2	0	0	0
nd-sRNA	780	TRUE	Ndicer	3.198	No	NA	N	452	A00935	0.854445	0.846827	0.57848	0.33917	0.0341563	2.48073	2.09269	-0.97763	0.57286	0.503618	5.13e-06	0.00132521	0.00118878	0.146128	0.194522183	0.010196	0.475303	54676	CHH	-0.291416	0	0	2.6561	1	1	0
nd-sRNA	3370	TRUE	Ndicer	14.871		NA	N	870	C00007							-0.31223	-0.404551	-0.0570853	0.525721	0.224155	0.390921	0.734467	0.146153	0.851536403	0.368727	0.244717	34179	CHH	0.150569	0	1	2.94002	0	0	0
nd-sRNA	6292	FALSE	Ndicer	12.95	No	NA	O	0	D01405	0.0106488	0.00651342	0.00985654	0.00822835	-0.0360413	2.26285	-0.164056	-0.581836	-0.335091	-0.641051	0.143443	0.280928	0.751471	0.146289	0.265004485	0.660789	0.166301	121284	CHH	-0.162738	0	0	0	0	0	0
siRNA	14311	TRUE	24	2.594	No	NA	F	12463	H00777	0.928927	0.912109	0.686255	0.0897234	0.161062	0.855317	0.0740513	0.981157	0.49658	0.509968	0.258559	0.313663	0.519268	0.146321	0.407652438	0.900303	0.291671	128676	CHH	0.122322	0	1	4.09566	0	0	0
siRNA	9487	TRUE	24	2.733		NA	F	10574	E01316							0.369078	-1.26944	-0.742104	0.385397	0.331448	0.130409	0.174994	0.146351	0.169839796	0.583949	0.388717	140449	CHH	0.146562	0	1	4.02428	0	0	0
siRNA	21575	TRUE	24	3.32	No	NA	N	2840	K01077	0.933588	0.941628	0.678022	0.158042			0.112801	0.785826	-0.0270223	0.402008	0.685386	0.433776	0.405269	0.146462	0.945930479	0.831535	0.380183	60580	CHH	-0.358205	0	0	3.45347	0	0	0
siRNA	28134	TRUE	24	2.355	No	NA	N	979	N01384	0.856079	0.713805	0.500535	0.0583095	0		-0.473225	0.9311	0.549142	0.0835017	0.337082	0.133315	0.123297	0.146483	0.257220104	0.43639	0.876203	14463	CHH	0.384499	0	1	2.99123	0	0	0
siRNA	1311	TRUE	24	3.442	No	NA	F	24768	A01181	0.924395	0.891844	0.748307	0.217116	0.279841	1.21748	-0.0462437	-0.857635	-0.315196	0.0307799	0.435073	0.323625	0.515863	0.146533	0.455198024	0.938319	0.944927	64457	CHH	0.210797	0	1	4.39391	0	0	0
siRNA	29556	TRUE	24	5.154	No	NA	N	1067	N02799	0.960771	0.93199	0.0181461	0.0190283	0.0181702	2.80266	0.068271	-0.790841	0.499818	-0.0218961	0.129289	0.18007	0.0870904	0.14655	0.201540581	0.877425	0.95349	27491	CHH	0.298787	0	1	3.02857	0	0	0
siRNA	24003	TRUE	24	2.912	Up	1	N	63	L01178							0.0719107	0.840993	-0.152258	-0.00212646	0.309752	0.40567	0.344202	0.146638	0.766639507	0.904836	0.996193	50945	CHH	0.328727	0	1	1.80618	0	0	0
nd-sRNA	20942	TRUE	Ndicer	2.899	No	NA	O	0	K00784							-0.223918	-1.02141	0.29538	-0.20774	6.03e-05	0.375795	0.332373	0.146666	0.617409457	0.775798	0.776062	79532	CHH	0.106295	0	1	0	0	0	0
siRNA	4509	TRUE	24	2.281	No	NA	N	3044	C00535	0.894495	0.0421622	0.199153	0.130952	0.111546	3.71868	-0.11191	0.917892	0.679721	-0.338227	0.725418	0.179567	0.388249	0.146693	0.186524824	0.863219	0.492659	16283	CHH	-0.308571	0	0	3.48359	0	0	0
siRNA	4297	TRUE	24	2.49	No	NA	N	1838	C00453	0.769231	0.783951	0.57199	0.16174	0.0299047	3.95382	-0.476745	-1.01738	-0.344799	0.406415	0.846725	0.23612	0.665089	0.147131	0.524666189	0.438842	0.385471	61534	CHH	-0.285044	0	0	3.26458	0	0	0
siRNA	12208	FALSE	24	5.58		NA	N	3264	G00394							-0.317425	-0.717183	-0.156145	-0.155451	0.711238	0.29384	0.573138	0.147153	0.659929631	0.467765	0.687658	21839	CHH	-0.209767	0	0	3.51388	0	0	0
siRNA	22747	TRUE	24	3.298	No	NA	N	2043	L00446	0.153846	0.110028	0.0377358	0.0316206	-0.0918789	3.16162	0.138655	-0.77465	-0.118898	-0.414082	0.472	0.348249	0.306225	0.147353	0.774821233	0.796751	0.375899	9761	CHH	-0.214536	0	0	3.31048	0	0	0
siRNA	26067	TRUE	24	9.699	No	NA	N	1036	M01547	0.923077	0.853846	0.0232843	0.042952	0.0661132	1.68723	-0.366329	-0.590951	-0.0861288	-0.195882	0.726633	0.191922	0.489581	0.147408	0.763723478	0.324538	0.654795	11078	CG	-0.30997	0	0	3.01578	0	0	0
nd-sRNA	15140	TRUE	Ndicer	3.707	No	NA	N	2311	H01227	0.617647	0.901042	0.391304	0.110204	0.0383645	3.93457	-0.510363	-0.81898	0.433514	-0.757319	0.293048	0.234751	0.176268	0.147632	0.368893269	0.40616	0.280241	8521	CHH	0.269816	0	1	3.36399	0	0	0
nd-sRNA	3461	TRUE	Ndicer	5.727	Up	2	F	9769	C00047	0.823914	0.724409	0.234898	0.122895	0.136708	3.39875	0.000363429	-0.497512	-0.325731	-0.277269	0.231886	0.364144	0.628448	0.147638	0.334150773	0.999325	0.576021	166442	CHH	-0.234163	0	0	3.98989	0	0	0
siRNA	7690	TRUE	24	2.468	No	NA	O	0	D02364	0.801083	0.487903	0.126474	0.0657741	0.0454586	3.70223	0.903603	1.05839	-0.335992	0.295049	0.292498	0.127864	0.148652	0.147753	0.546877897	0.160118	0.538038	21369	CHH	-0.407806	0	0	0	0	0	0
siRNA	18598	TRUE	24	3.959	No	NA	N	657	J00617	0.911835	0.677267	0.138202	0.329805	0.124614	1.73772	0.0284213	0.783747	-0.384841	0.31194	0.307784	0.291629	0.16499	0.148159	0.373986454	0.955362	0.483709	1246	CHH	-0.37157	0	0	2.81823	0	0	0
nd-sRNA	1509	FALSE	Ndicer	13.784	No	NA	F	5577	A01231							0.0318872	0.583081	-0.115316	-0.0176612	0.178615	0.267794	0.226346	0.148282	0.737313391	0.936544	0.978165	61522	CG	-0.599732	0	0	3.74648	0	0	0
siRNA	7320	TRUE	24	2.155	No	NA	N	3701	D01987	0.922449	0.902655	0.0466667	0.00553505	0		-0.341144	-1.15739	-0.774657	-0.457504	0.430577	0.125196	0.764311	0.148359	0.124803079	0.698932	0.350127	5250	CHH	0.25996	0	1	3.56844	0	0	0
siRNA	27731	TRUE	24	2.486	No	NA	N	1736	N01060							-0.580147	0.841749	-0.232938	-0.00637569	0.296451	0.25242	0.129805	0.14843	0.636192319	0.363816	0.989845	12152	CHH	-0.351135	0	0	3.2398	0	0	0
siRNA	8236	TRUE	24	5.128	No	NA	N	315	E00416	0.902083	0.949367	0.0184534	0.0292089	0.0972713	2.379	0.289163	0.72666	0.0546146	-0.216156	0.759073	0.358811	0.518402	0.14851	0.8847978	0.511396	0.569721	24204	CG	0.389017	0	1	2.49969	0	0	0
siRNA	26068	TRUE	24	3.637	No	NA	N	978	M01548	0.811414	0.493842	0.0317654	0.0247272	0.0995209	2.77122	-0.0627386	-1.01304	-0.201147	0.0620974	0.20853	0.320149	0.395553	0.148572	0.625388182	0.90584	0.884826	19245	CG	-0.30997	0	0	2.99078	0	0	0
siRNA	1238	TRUE	24	3.689	No	NA	N	2443	A01149	0.965825	0.936416	0.66087	0.187139	0.0200955	2.65944	0.750496	-0.909869	-0.0976473	-0.126414	0.130267	0.137365	0.064431	0.148603	0.811520343	0.164852	0.765622	26049	CHH	0.103481	0	1	3.3881	0	0	0
siRNA	24100	FALSE	21	4.928		NA	O	0	L01328							0.977152	1.72449	1.58911	-1.08765	0.193209	0.00627967	0.693099	0.148644	0.009441592	0.232362	0.211703	58117	CG	0.443353	0	1	0	1	0	0
siRNA	13130	TRUE	22	10.421	No	NA	F	37263	G01084	0.712803	0.721951	0.595041	0.125323	-0.0138196	2.17026	-0.0411145	0.434907	0.27231	-0.94514	0.00362879	0.2538	0.490207	0.148697	0.293572179	0.904216	0.0187408	28762	CHH	0.183981	0	1	4.57129	0	0	1
nd-sRNA	6248	FALSE	Ndicer	6890.95	No	NA	O	0	D01362	0.00872324	0.00798977	0.0165062	0.00893189	0.077389	2.64755	-0.139161	-0.377002	-0.284058	0.0542546	0.155696	0.365009	0.872607	0.149074	0.210186004	0.675289	0.902378	174889	CHH	-0.437307	0	0	0	0	0	0
nd-sRNA	20819	TRUE	Ndicer	4.824	No	NA	O	0	K00734							0.377185	-1.02266	-0.457859	0.576587	0.0233812	0.230726	0.18071	0.14911	0.338981859	0.49895	0.270525	31227	CHH	0.229153	0	1	0	0	0	0
siRNA	17907	TRUE	24	2.929	No	NA	N	1660	I00807	0.855201	0.649852	0.424862	0.123781	0.0230653	2.21484	-0.0980614	0.727317	-0.0138651	0.089628	0.531674	0.41821	0.310518	0.149239	0.972859653	0.862696	0.848408	2154	CHH	0.437035	0	1	3.22037	0	0	0
siRNA	10552	TRUE	24	10.13	Down	1	N	7	F00936	0.118945	0.875	0.0211654	0.0422177	-0.00763732	3.74907	0.0175345	-0.522054	0.121971	0.525912	0.384619	0.358359	0.236446	0.149261	0.658427275	0.960538	0.100952	13570	CHH	-0.40333	0	0	0.90309	0	0	0
siRNA	20642	TRUE	22	9.765	No	NA	N	1508	K00638	0.829937	0.963127	0.0232108	0.0151326	0.0302501	3.98002	0.415273	0.448782	0.0172426	0.143739	4.48e-06	0.334179	0.566866	0.14935	0.958275277	0.34225	0.791465	39718	CHH	-0.386515	0	0	3.17869	0	0	0
siRNA	5543	TRUE	24	2.303	No	NA	N	198	D00622							-0.0749857	-0.971104	0.467227	0.261154	0.353755	0.270403	0.153601	0.149376	0.372519784	0.907423	0.594256	27706	CHH	-0.380757	0	0	2.29885	0	0	0
siRNA	22782	TRUE	24	2.321	No	NA	O	0	L00476	0.779528	0.865141	0.0473588	0.065365	-0.135663	1.10266	-0.376229	0.966695	-0.0694198	-0.385582	0.376691	0.338897	0.212835	0.149383	0.890373734	0.604264	0.427673	43989	CHH	0.128621	0	1	0	0	0	0
siRNA	3658	TRUE	24	5.606	No	NA	N	2185	C00149	0.867049	0.853186	0.448382	0.28686	-0.0031859	3.09801	-0.0258813	0.571008	0.290275	-0.0151701	0.12731	0.319921	0.516976	0.149419	0.395765028	0.952497	0.966819	16945	CHH	0.338809	0	1	3.33965	0	0	0
siRNA	21726	TRUE	24	2.281	No	NA	N	4927	K01132	0.793103	0.874372	0.291209	0.290447	0.00352728	2.51322	0.510063	-1.18413	-0.092193	0.237814	0.250643	0.226583	0.128759	0.149463	0.853912397	0.408328	0.63062	154575	CHH	0.254844	0	1	3.69267	0	0	0
siRNA	13927	FALSE	24	16.166	No	NA	N	3833	H00444	0.522811	0.620637	0.210101	0.135268	0.0365111	2.30607	-0.18495	-0.450497	0.163528	0.380746	0.169351	0.253558	0.192903	0.14952	0.478403679	0.525407	0.217	4002	CG	-0.313543	0	0	3.58365	0	0	0
siRNA	28667	TRUE	24	5.549	No	NA	O	0	N01960							0.37543	0.744393	0.190605	-0.190144	0.53675	0.24527	0.614284	0.149859	0.577691125	0.401829	0.64227	0	CHH	-0.103556	1	0	0	0	0	0
siRNA	22117	TRUE	24	2.329	No	NA	F	14411	K01504	0.844914	0.953247	0.544094	0.0697959	0.0944679	1.22617	-0.436098	-1.10157	0.473156	-0.414293	0.411483	0.235423	0.160773	0.149897	0.414521444	0.538759	0.389775	143382	CHH	-0.295048	0	0	4.15872	0	0	0
siRNA	7827	TRUE	24	2.468	No	NA	N	1072	E00001	0.863772	0.583799	0.0708205	0.237246	0.0641537	3.24629	-0.0586568	-1.13404	0.312333	-0.141453	0.354411	0.323698	0.198583	0.149968	0.534900747	0.932582	0.887244	5183	CHH	-0.239316	0	0	3.0306	0	0	0
siRNA	6678	TRUE	24	4.902	Down	3	F	43951	D01599	0.489879	0.824324	0.29703	0.044733	-0.483732	2.69504	0.408374	-0.723954	-0.422692	0.326384	0.358139	0.235747	0.217571	0.150124	0.305854644	0.472028	0.381146	71842	CHH	0.260261	0	1	4.64298	0	0	0
nd-sRNA	3981	FALSE	Ndicer	1302.45		NA	F	8493	C00298							-0.0160315	0.721562	-0.392412	0.167319	0.0038278	0.19757	0.108552	0.150316	0.159298409	0.96253	0.713056	108123	CHH	-0.313718	0	0	3.92911	0	0	0
siRNA	28292	TRUE	24	3.059	No	NA	N	638	N01515	0.903986	0.941272	0.832326	0.246172	0.0683364	3.63204	0.00376324	0.775449	-0.252644	0.354829	0.254936	0.373794	0.257389	0.150688	0.613181106	0.994157	0.429055	114489	CHH	-0.290765	0	0	2.8055	0	0	0
siRNA	21578	TRUE	24	3.072	Up	1	O	0	K01078	0.910845	0.947262	0.788532	0.35178	0.103993	3.44974	0.435653	0.889988	-0.467554	-0.171687	0.377547	0.214752	0.131186	0.150822	0.318725495	0.473158	0.685256	71058	CHH	-0.358205	0	0	0	0	0	0
siRNA	11260	TRUE	24	3.568	Down	2	N	2473	F01516	0.913282	0.893836	0.446885	0.091296	-0.0355416	3.74327	-0.41103	0.884789	0.0640957	-0.0529829	0.298395	0.354239	0.222099	0.150885	0.891556738	0.495362	0.905047	22906	CHH	-0.298216	0	0	3.3934	0	0	0
nd-sRNA	20050	FALSE	Ndicer	2.173	Up	3	O	0	J01747	0.0506255	0.409836	0.0137981	0.133584	0.269541	2.04532	0.983651	-1.16086	0.55582	-0.597171	0.0226032	0.175987	0.0862607	0.151055	0.348739157	0.291312	0.404317	18739	CHH	-0.383338	0	0	0	0	0	0
nd-sRNA	14957	FALSE	Ndicer	6.332	No	NA	O	0	H01122	0.837631	0.86068	0.388659	0.059348	0.00697343	4.46015	0.282305	-1.15981	0.406633	0.0833361	0.0647316	0.294612	0.168917	0.151113	0.365919564	0.592735	0.859801	512	CHH	0.253134	0	1	0	0	0	0
nd-sRNA	5946	FALSE	Ndicer	2.347	No	NA	O	0	D01192	0.944387	0.911504	0.628466	0.20571	0.080983	5.01771	-0.540945	-1.21555	-0.388505	0.280678	0.488864	0.327353	0.736842	0.15112	0.56612075	0.462999	0.700843	65567	CHH	0.316232	0	1	0	0	0	0
siRNA	17362	TRUE	24	8.487	No	NA	F	8533	I00409	0.920675	0.321267	0.783443	0.104607			0.139779	0.559865	-0.0226469	-0.162919	0.669448	0.382206	0.403418	0.151278	0.939911027	0.694136	0.648469	34439	CHH	0.0422149	0	1	3.93115	0	0	0
siRNA	17388	TRUE	24	2.516	No	NA	N	2225	I00419	0.898765	0.916031	0.800282	0.167018			-0.0257399	0.853158	-0.300444	0.181076	0.293142	0.348313	0.223057	0.151359	0.553125557	0.963886	0.694246	88520	CHH	0.303289	0	1	3.34753	0	0	0
siRNA	17268	TRUE	24	3.068	No	NA	F	24017	I00365	0.244094	0.111111	0.28853	0.0300535	0.108094	0.823909	-0.0808391	1.17378	0.0624898	0.722995	0.00239275	0.103533	0.139231	0.151412	0.904542239	0.89257	0.140205	71231	CHH	0.278905	0	1	4.38054	0	0	0
siRNA	9206	TRUE	24	9.499	No	NA	N	1286	E01078	0.913291	0.941176	0.879518	0.61316	-0.0926965	2.37718	0.247172	0.506137	0.24957	0.00452633	0.635234	0.226814	0.773892	0.151426	0.392842429	0.443233	0.990013	216	CHH	0.43956	0	1	3.10958	0	0	0
siRNA	13906	TRUE	24	3.303	Up	2	N	1285	H00424	0.612392	0.762157	0.0910345	0.102745	0.545685	2.69064	-0.423292	-0.817565	-0.515458	0.306051	0.733728	0.143264	0.843937	0.151526	0.211778067	0.467732	0.515032	69062	CHH	0.353999	0	1	3.10924	0	0	0
siRNA	21694	TRUE	22	4.902	No	NA	F	56614	K01118	0.891892	0.952862	0.584848	0.113522	-0.0376067	1.54613	0.736028	0.642201	0.243678	-1.01839	0.48261	0.1052	0.624582	0.152031	0.464866784	0.128024	0.0240743	96953	CHH	0.0409463	0	1	4.75293	0	0	1
siRNA	16107	TRUE	24	8.039	No	NA	N	821	H02197	0.816226	0.788187	0.56885	0.130618	0.0574496	2.6017	0.406897	0.541764	-0.129638	0.0262395	0.606261	0.22266	0.259732	0.152084	0.679611252	0.263783	0.957945	34793	CHH	-0.251775	0	0	2.91487	0	0	0
siRNA	29441	TRUE	24	2.403	No	NA	N	811	N02643	0.934073	0.576545	0.0204434	0.0286462	0.116506	0.522879	-0.486327	-1.23767	-0.319244	0.191353	0.841741	0.308132	0.622502	0.152113	0.615474907	0.581601	0.681706	34396	CHH	-0.220907	0	0	2.90956	0	0	0
nd-sRNA	6425	FALSE	Ndicer	46.202		NA	O	0	D01471							0.484738	-0.556909	0.326161	0.204656	9.48e-09	0.308396	0.196541	0.152206	0.234093377	0.272955	0.712495	91500	CHH	-0.305437	0	0	0	0	0	0
nd-sRNA	27319	TRUE	Ndicer	4.506	No	NA	O	0	N00890	0.326595	0.524917	0.0479233	0.121148	0.0685347	4.51835	1.07199	-2.4424	1.81107	-0.0660536	8.53e-07	0.0133747	0.02614	0.152259	0.035036465	0.0832119	0.910043	5769	CHH	0.227708	0	1	0	1	0	0
siRNA	20503	TRUE	24	3.277	No	NA	N	144	K00519	0.65445	0.5	0.445087	0.212992	0.0463047	3.63697	-0.11204	0.925755	0.170012	0.214407	0.568979	0.392856	0.366512	0.152335	0.718539106	0.847315	0.614163	125196	CHH	0.218732	0	1	2.16137	0	0	0
siRNA	24105	TRUE	24	3.494	No	NA	O	0	L01343	0.764595	0.938824	0.0178768	0.0363174	0.0434952	3.32225	-0.329282	0.780989	0.0428607	-0.249071	0.54531	0.34408	0.221559	0.152342	0.917996726	0.546026	0.590591	3403	CHH	-0.195349	0	0	0	0	0	0
siRNA	13082	TRUE	22	17.574		NA	F	27072	G01055							0.161699	0.3625	0.0327551	-0.412866	0.000733232	0.420008	0.592453	0.152541	0.899963639	0.562593	0.270594	28101	CHH	0.289217	0	1	4.43254	0	0	0
siRNA	3918	TRUE	24	2.929	No	NA	F	16943	C00277	0.935484	0.930308	0.819355	0.182299	0		0.536833	-0.960014	0.0927475	0.446388	0.411632	0.271719	0.145528	0.152566	0.854687638	0.369825	0.328481	1750	CG	-0.326157	0	0	4.22902	0	0	0
siRNA	14865	TRUE	24	15.257		NA	N	176	H01091							0.00810388	-0.474704	-0.192551	0.152312	0.462647	0.295478	0.44155	0.152614	0.432362736	0.977073	0.618053	3464	CHH	-0.236403	0	0	2.24797	0	0	0
nd-sRNA	8102	TRUE	Ndicer	2.686	No	NA	O	0	E00323	0.97281	0.92549	0.0116279	0.0123967	0.0495579	4.39237	0.330326	-1.60063	0.928299	0.072509	0.283558	0.171815	0.0821634	0.152696	0.184963692	0.6775	0.89416	2352	CHH	-0.355259	0	0	0	0	0	0
siRNA	29882	TRUE	24	2.82		NA	N	266	N03373							0.358952	-0.796761	-0.506226	-0.742562	0.422609	0.149834	0.152104	0.152891	0.220080148	0.469078	0.193333	48455	CHH	-0.356086	0	0	2.42651	0	0	0
siRNA	5519	FALSE	24	5.375	No	NA	N	2142	D00587	0.959839	0.887709	0.0238201	0.00996133	0.0441999	3.87581	-0.338188	0.667756	0.249954	0.633171	0.304068	0.222503	0.171893	0.153012	0.467729557	0.457885	0.111603	81859	CHH	0.299225	0	1	3.33102	0	0	0
siRNA	21723	TRUE	24	3.75	No	NA	F	9396	K01131	0.766355	0.549133	0.699029	0.177202	-0.263241	-0.0791812	-0.437868	0.704819	0.176642	-0.453845	0.272708	0.289614	0.202	0.153531	0.681638942	0.415442	0.29225	132391	CHH	-0.378018	0	0	3.97299	0	0	0
siRNA	27472	TRUE	24	2.09	No	NA	N	3641	N00956	0.809731	0.896907	0.688043	0.265499	0.190618	1.5006	-0.264457	0.815066	0.913605	-0.538549	0.471461	0.102338	0.217255	0.153681	0.082735779	0.669114	0.285822	21125	CHH	-0.300028	0	0	3.56134	0	0	0
nd-sRNA	12812	TRUE	Ndicer	728.864	No	NA	N	1185	G00893	0.944767	0.870647	0.75557	0.051453	-0.0449671	0.962211	-0.0949837	0.380283	-0.220937	-0.13711	0.000873928	0.378298	0.219612	0.153732	0.392789217	0.764841	0.720662	20089	CHG	0.23335	0	1	3.07408	0	0	0
nd-sRNA	1382	FALSE	Ndicer	9314.61		NA	O	0	A01195							-0.0944717	0.504585	-0.0777012	0.176638	0.00926755	0.284508	0.194264	0.153735	0.719941757	0.764516	0.650763	11133	CHH	0.352803	0	1	0	0	0	0
siRNA	8168	TRUE	24	4.732	No	NA	F	5166	E00365	0.884154	0.894984	0.623106	0.186836	0.0270573	3.31772	0.0894853	0.661336	-0.747602	-0.0334238	0.0458845	0.0763301	0.0325818	0.1538	0.068516004	0.855497	0.93802	1537	CHH	0.0615834	0	1	3.71324	0	0	0
siRNA	29332	FALSE	24	15.683	Down	4	N	1147	N02519	0.202518	0.333333	0.0522613	0.121145	-0.172358	3.30248	0.174703	-0.504846	0.486036	0.133335	0.0209771	0.075989	0.0415197	0.153858	0.063278987	0.557262	0.720542	33775	CHH	-0.267326	0	0	3.05994	0	0	0
siRNA	27925	FALSE	24	2.394	No	NA	N	330	N01205	0.893315	0.966055	0.751761	0.271342			-0.590507	-1.61222	0.321241	0.35164	0.484794	0.260228	0.243904	0.153969	0.669073702	0.519209	0.423935	7626	CHH	0.226329	0	1	2.51983	0	0	0
siRNA	7153	TRUE	24	2.069	No	NA	N	1057	D01859	0.717192	0.818182	0.305147	0.0839173	-0.00219447	3.5149	0.235137	1.00852	-0.092805	0.0227017	0.703769	0.413579	0.390085	0.154183	0.854428867	0.738788	0.962103	7962	CHH	-0.380853	0	0	3.02449	0	0	0
siRNA	26098	TRUE	24	2.103	No	NA	O	0	M01584	0.211779	0.8663	0.015083	0.0354331	0.190815	1.67517	0.833471	-1.33111	0.1677	-0.459596	0.311873	0.199658	0.0979988	0.154242	0.788334158	0.236129	0.346029	55817	CHH	0.307961	0	1	0	0	0	0
siRNA	27947	TRUE	24	4.88	No	NA	N	124	N01219	0.929428	0.917355	0.387179	0.109311	-0.00972396	2.70186	-0.39827	0.585165	0.166444	0.206281	0.13212	0.274186	0.181264	0.154285	0.621228246	0.41544	0.594564	54831	CHH	-0.286202	0	0	2.09691	0	0	0
siRNA	20810	FALSE	24	21.315	No	NA	N	1084	K00730	0.82069	0.902778	0.613095	0.190909	-0.0684574	0.845098	-0.1899	-0.445976	0.0372221	-0.0227909	0.227848	0.292315	0.35071	0.154523	0.873574551	0.477709	0.945048	20042	CHH	-0.271676	0	0	3.03543	0	0	0
siRNA	17802	TRUE	24	2.195	No	NA	O	0	I00700	0.876623	0.834615	0.402778	0.103125	0.00603197	2.41692	0.0403426	-1.1171	0.159653	0.32563	0.278454	0.396723	0.269969	0.154643	0.764280862	0.945815	0.512478	21951	CHH	0.09508	0	1	0	0	0	0
nd-sRNA	1379	TRUE	Ndicer	103.39		NA	F	17074	A01195							0.258446	-0.422564	-0.0390467	0.0417192	0.026442	0.30227	0.173513	0.154711	0.863104322	0.38999	0.922413	29249	CHH	0.352803	0	1	4.23236	0	0	0
siRNA	8009	TRUE	24	5.223	No	NA	O	0	E00250	0.734653	0.91438	0.286537	0.223826	-0.0174577	3.13925	-0.0260201	-0.799006	0.165363	-0.0898051	0.271841	0.364173	0.235701	0.15473	0.63656488	0.95373	0.802659	5638	CHH	-0.236383	0	0	0	0	0	0
siRNA	2057	TRUE	24	3.776	No	NA	F	9351	B00716	0.836454	0.933653	0.570392	0.205269	0.0916176	2.52827	-0.2249	0.727005	-0.18182	-0.12008	0.416724	0.391638	0.239006	0.154747	0.671167378	0.68803	0.762034	11536	CHH	0.38649	0	1	3.9709	0	0	0
siRNA	9109	TRUE	24	5.554	No	NA	N	2878	E01007	0.866197	0.903581	0.434343	0.154585	-0.259637	0.753328	-0.339967	-0.799815	-0.137334	-0.0112755	0.70855	0.284856	0.538961	0.154748	0.713262069	0.490656	0.97701	31988	CHH	0.234393	0	1	3.45924	0	0	0
nd-sRNA	14498	TRUE	Ndicer	3.237	No	NA	N	1542	H00920	0.815473	0.898876	0.156074	0.0567762	0.0443194	2.55871	-1.331	-1.16177	-0.467818	-0.00111965	0.863386	0.105617	0.676241	0.154751	0.44110792	0.0981478	0.998142	24074	CHH	-0.394913	0	0	3.18837	0	0	0
nd-sRNA	16348	TRUE	Ndicer	4.207	No	NA	F	14435	H02325	0.779221	0.0191095	0.6	0.0738255	0		0.0145268	-0.611116	-0.256259	-0.310287	0.0961484	0.418125	0.581875	0.154832	0.474441744	0.976604	0.564774	17168	CHH	0.254517	0	1	4.15945	0	0	0
siRNA	12225	TRUE	24	2.008	No	NA	N	173	G00404							0.340693	0.97893	0.567334	-0.694296	0.15365	0.319219	0.780589	0.154879	0.345921828	0.739811	0.166073	6008	CHH	0.409916	0	1	2.24055	0	0	0
siRNA	29756	FALSE	22	13.697	No	NA	O	0	N03099	0.441725	0.137665	0.0321027	0.0528604	0.0746686	2.33579	-0.035319	-0.493476	0.148558	-0.403339	0.0963509	0.364284	0.242074	0.155063	0.55836226	0.902531	0.336479	1458	CHH	0.30144	0	1	0	0	0	0
nd-sRNA	26048	TRUE	Ndicer	10.364	No	NA	O	0	M01530	0.917366	0.945687	0.114894	0.138341	0.0260434	2.8452	-0.233823	-0.570156	0.139223	-0.054097	0.0142523	0.437906	0.413741	0.155097	0.695158269	0.610549	0.919067	8140	CHH	0.308787	0	1	0	0	0	0
siRNA	16248	TRUE	24	9.078	No	NA	N	2430	H02266	0.866221	0.882353	0.47343	0.0825102	0.0227382	3.766	0.160953	0.566674	0.304064	-0.102701	0.71048	0.232163	0.681467	0.155152	0.300377331	0.64118	0.758356	71759	CHH	0.33021	0	1	3.38578	0	0	0
nd-sRNA	11172	TRUE	Ndicer	46.619	No	NA	O	0	F01472	0.948837	0.90745	0.577947	0.0909477	0		0.0394445	-0.419793	0.250829	-0.184047	0.0002388	0.265697	0.139241	0.155518	0.307039484	0.892759	0.648893	26672	CHH	0.223186	0	1	0	0	0	0
siRNA	11803	TRUE	24	2.268	No	NA	N	321	F01943	0.599271	0.454545	0.244399	0.148288	0.00906387	2.2757	-0.211168	0.912096	-0.154691	-0.161922	0.46673	0.403274	0.2516	0.155677	0.755076853	0.717169	0.78037	21116	CHH	0.44896	0	1	2.50786	0	0	0
siRNA	16004	TRUE	24	2.186		NA	N	2844	H02137							-0.128039	0.842376	0.252561	-0.00147735	0.334212	0.405018	0.441983	0.155727	0.650582248	0.847611	0.997605	76749	CHH	-0.186849	0	0	3.45408	0	0	0
siRNA	13783	TRUE	24	2.981	No	NA	N	3739	H00316	0.632768	0.469388	0.5	0.385685	0.0322994	3.48603	0.349985	-1.07733	0.315333	0.201709	0.12467	0.281431	0.148579	0.155772	0.469976729	0.544716	0.629341	103187	CHH	-0.378631	0	0	3.57287	0	0	0
siRNA	23851	TRUE	21	3.237	No	NA	N	3162	L01059	0.776167	0.0290909	0.266348	0.147027	0.108365	2.92212	-0.242261	-0.753501	0.260574	-0.1646	0.039481	0.321805	0.221273	0.155832	0.512168235	0.687188	0.756627	49935	CHH	0.272047	0	1	3.5001	0	0	0
nd-sRNA	5495	TRUE	Ndicer	3.463	Up	2	O	0	D00548	0.484674	0.192192	0.15304	0.286129	0.223465	2.78307	0.270554	-0.975722	-0.272638	0.235926	0.108656	0.338536	0.335571	0.15592	0.592781974	0.70103	0.707215	33129	CHH	0.21357	0	1	0	0	0	0
siRNA	29357	TRUE	24	3.411	No	NA	N	877	N02550	0.296296	0.3	0.355556	0.143902	0		-0.685956	-0.929133	0.961932	0.019955	0.0227473	0.0161844	0.00585055	0.155977	0.030113475	0.212235	0.962303	41433	CHH	0.249947	0	1	2.94349	1	0	0
siRNA	9529	TRUE	24	10.964	No	NA	F	7325	E01372	0.451333	0.938333	0.137269	0.331959	-0.0525452	2.95279	0.234232	-0.518129	0.15969	0.286953	0.412211	0.313786	0.169429	0.156002	0.569591963	0.517026	0.413973	117507	CHH	0.518492	0	1	3.86487	0	0	0
siRNA	19983	TRUE	24	10.056	No	NA	N	2126	J01671	0.945215	0.948498	0.0441729	0.0321407	0.0335489	3.25983	0.246717	-0.521302	0.013072	-0.132649	0.398018	0.320218	0.188535	0.156072	0.963299585	0.466138	0.685564	1680	CHH	-0.332794	0	0	3.32777	0	0	0
nd-sRNA	21717	TRUE	Ndicer	3.75	No	NA	F	16033	K01130	0.568421	0.858333	0.634146	0.16877	-0.20265	1.58358	-0.260297	-0.869645	0.134921	-0.536778	0.363217	0.38731	0.372703	0.156149	0.770664571	0.640808	0.382466	631	CHH	-0.378018	0	0	4.20504	0	0	0
siRNA	934	TRUE	24	4.658	No	NA	F	5705	A01010							-0.841775	-0.796255	-0.166935	-0.0561141	0.75892	0.0985548	0.446885	0.156253	0.678613521	0.123757	0.878969	1784	CHH	0.160383	0	1	3.75633	0	0	0
siRNA	7902	TRUE	24	16.122	No	NA	N	1546	E00109							-0.0140085	0.439093	0.0466933	0.0685485	0.569997	0.510694	0.463113	0.156478	0.85372951	0.969291	0.871203	2576	CHH	0.391237	0	1	3.18949	0	0	0
siRNA	21950	TRUE	24	4.359	No	NA	N	1420	K01271	0.388604	0.922222	0.343777	0.151602			-0.576554	0.668073	0.0496194	-0.102346	0.24889	0.255865	0.138081	0.156534	0.898007818	0.249296	0.828879	72005	CHH	-0.0716866	0	0	3.15259	0	0	0
nd-sRNA	5283	FALSE	Ndicer	35.073	No	NA	O	0	C01408	0.763899	0.81677	0.0210362	0.0325325	0	-0.477121	0.521859	-1.19908	-0.358502	0.331548	0.583302	0.830735	0.697129	0.156534	0.774507475	0.744077	0.51538	52254	CHH	-0.372911	0	0	0	0	0	0
siRNA	29527	FALSE	24	6.949		NA	N	447	N02753							-0.0139924	-0.653416	-0.0935727	0.22428	0.782245	0.408827	0.423883	0.156563	0.7823261	0.972717	0.607667	700	CHH	-0.263303	0	0	2.65128	0	0	0
siRNA	19907	TRUE	24	2.203	No	NA	N	1808	J01588	0.933129	0.966986	0.133466	0.241231	0.121609	2.79309	0.428813	0.862408	0.838358	-0.558476	0.854941	0.0994155	0.814006	0.156637	0.103531461	0.522149	0.306913	0	CHH	0.0983843	1	1	3.25744	0	0	0
siRNA	20428	FALSE	24	2.525	No	NA	N	411	K00456	0.666667	0.831002	0.672131	0.337372	-0.0849137	2.41636	0.905178	0.906165	-0.118164	-0.248379	0.469492	0.189665	0.299087	0.156677	0.797976318	0.213671	0.587128	9956	CG	0.440268	0	1	2.6149	0	0	0
siRNA	11200	TRUE	24	4.172		NA	N	2846	F01487							0.660316	-1.00871	-0.682952	-0.12094	0.243717	0.0861106	0.0772521	0.156754	0.150512336	0.303142	0.780657	10453	CHH	-0.399385	0	0	3.45439	0	0	0
siRNA	20456	TRUE	24	3.281	No	NA	N	200	K00482	0.415423	0.610592	0.0135135	0.0140728	0.0807939	3.93303	-0.451249	-0.902413	-0.383967	0.181103	0.808158	0.238713	0.729748	0.156773	0.387582691	0.47375	0.664981	12622	CHH	0.258662	0	1	2.3032	0	0	0
siRNA	27632	TRUE	24	3.198	No	NA	N	2605	N01010							0.470444	0.81416	0.2295	0.358163	0.944985	0.280261	0.694958	0.156874	0.62039875	0.383148	0.420603	10307	CHH	-0.120342	0	0	3.41597	0	0	0
nd-sRNA	1192	FALSE	Ndicer	2.577	No	NA	O	0	A01126	0.807926	0.900302	0.152293	0.10032	0.047949	3.35202	-0.784449	-1.02652	0.252115	-0.412679	0.132288	0.426395	0.425984	0.156895	0.723873221	0.425444	0.603723	2282	CHH	0.360158	0	1	0	0	0	0
siRNA	23981	TRUE	24	3.589	No	NA	N	524	L01156	0.478386	0.925373	0.0431034	0.0863014	0.141877	0.801632	-0.165577	-0.814614	-0.192459	0.0858402	0.85749	0.352065	0.554009	0.157104	0.646127901	0.771438	0.868152	51750	CHH	0.356386	0	1	2.72016	0	0	0
nd-sRNA	2477	FALSE	Ndicer	424.877	No	NA	O	0	B01001	0.897059	0.874067	0.347826	0.215686	-0.0943125	2.99049	-0.341313	0.441668	-0.102457	0.405487	0.000879814	0.262938	0.136444	0.157208	0.65043024	0.318599	0.377993	13267	CHH	0.224034	0	1	0	0	0	0
siRNA	22637	TRUE	24	2.416	No	NA	N	1610	L00387	0.891772	0.829268	0.760971	0.188455	0.0939045	1.36486	-0.171006	0.916451	-0.415591	0.10857	0.457091	0.344298	0.192225	0.157476	0.448932579	0.804702	0.814838	60541	CHH	-0.272863	0	0	3.2071	0	0	0
nd-sRNA	6207	FALSE	Ndicer	2.216	No	NA	O	0	D01323	0.537151	0.641026	0.188068	0.15502	0.0419645	1.90037	-0.0235761	-0.833439	0.553714	-0.499101	0.210883	0.382333	0.219117	0.157564	0.313333184	0.966452	0.447517	103038	CHH	-0.437307	0	0	0	0	0	0
siRNA	2225	TRUE	23	2.112	No	NA	N	226	B00852							-0.0388972	-1.1654	-0.151955	-0.141985	0.774527	0.395511	0.411659	0.157573	0.790637102	0.957903	0.770038	29288	CHH	-0.320829	0	0	2.35603	0	0	0
siRNA	24618	TRUE	24	7.031	No	NA	N	288	M00162	0.961929	0.970492	0.0828729	0.112293	0		0.0219797	0.528797	0.0822431	-0.24962	0.565994	0.468927	0.529427	0.157664	0.814330562	0.954329	0.579135	2873	CHH	-0.272625	0	0	2.4609	0	0	0
siRNA	1341	TRUE	24	2.825		NA	N	4334	A01187							0.100389	0.86234	0.129469	0.0998579	0.817673	0.40796	0.497525	0.15776	0.793202593	0.86879	0.821108	25051	CHH	-0.392437	0	0	3.63699	0	0	0
siRNA	6732	TRUE	24	4.984	No	NA	N	595	D01616	0.787226	0.936029	0.129327	0.0644401	0.00633709	3.23041	-0.639696	0.642261	-0.141743	-0.361446	0.259537	0.149152	0.0722916	0.157811	0.712631823	0.163443	0.331069	29411	CHH	-0.33182	0	0	2.77525	0	0	0
nd-sRNA	19560	FALSE	Ndicer	2.468	No	NA	N	4375	J01324	0.882708	0.92365	0.686164	0.140837	-0.117968	1.52288	-0.0797635	-0.914653	0.0280089	-0.592316	0.796258	0.541759	0.496994	0.157957	0.962881274	0.898649	0.314048	17520	CHH	-0.405878	0	0	3.64108	0	0	0
siRNA	27748	TRUE	24	8.352	No	NA	N	496	N01075	0.188406	0.802343	0.416048	0.158556	0.0765848	2.97757	-0.103445	-0.664071	-0.696304	0.103271	0.570576	0.0440245	0.407617	0.157987	0.035104093	0.805469	0.80326	0	CHH	0.234185	1	1	2.69636	1	0	0
siRNA	22477	TRUE	24	5.21	No	NA	O	0	L00284	0.8659	0.898104	0.151102	0.338465	-0.0282701	2.9132	0.418474	0.597968	0.295538	-0.0827379	0.741435	0.172221	0.826014	0.158083	0.401932566	0.29324	0.829259	15543	CHH	0.182533	0	1	0	0	0	0
nd-sRNA	24951	TRUE	Ndicer	10.251		NA	N	272	M00302							-0.223658	-0.587376	0.44421	-0.379793	0.000747233	0.378457	0.230706	0.158146	0.187042038	0.670447	0.474546	31966	CG	-0.24968	0	0	2.43616	0	0	0
siRNA	29018	FALSE	24	4.18	No	NA	N	756	N02188	0.0154242	0.793478	0.0129241	0.0155844	-0.00694886	1.61278	0.737655	-0.878071	-0.507441	-0.258763	0.183859	0.100309	0.0583029	0.158214	0.284035095	0.191889	0.493022	32834	CHH	-0.514889	0	0	2.8791	0	0	0
siRNA	24260	FALSE	24	3.35	No	NA	N	1770	L01567	0.639478	0.010929	0.0165538	0.021932	-0.115595	3.70125	0.1298	-0.8826	-0.406615	0.242799	0.733356	0.313807	0.39531	0.158376	0.382548144	0.817701	0.565237	5432	CHH	0.425238	0	1	3.24822	0	0	0
[truncated: 28,180 more rows]
